# Supplementary material for: Grounds, Beds, and Reefs of the Endangered Coral Cladocora caespitosa With Description of the Tremiti Reef
Source: Ecol Evol. 2026 Feb 24;16(2):e72871. doi: 10.1002/ece3.72871 (PMC12930217; doi:10.1002/ece3.72871)
Supplement: Supplementary file 1 — Appendix S1: ece372871‐sup‐0001‐AppendixS1.zip. [file ECE3-16-e72871-s001.zip]

Archive with 19 entries (19 files):
- ece372871-sup-0001-AppendixS1.csv
- ece372871-sup-0002-AppendixS2.cpg
- ece372871-sup-0003-AppendixS3.dbf
- ece372871-sup-0004-AppendixS4.prj
- ece372871-sup-0005-AppendixS5.qmd
- ece372871-sup-0006-AppendixS6.shp
- ece372871-sup-0007-AppendixS7.shx
- ece372871-sup-0008-AppendixS8.csv
- ece372871-sup-0009-AppendixS9.csv
- ece372871-sup-0010-AppendixS10.csv
- ece372871-sup-0011-AppendixS11.csv
- ece372871-sup-0012-AppendixS12.csv
- ece372871-sup-0013-AppendixS13.csv
- ece372871-sup-0014-AppendixS14.csv
- ece372871-sup-0015-AppendixS15.csv
- ece372871-sup-0016-AppendixS16.csv
- ece372871-sup-0017-AppendixS17.csv
- ece372871-sup-0018-AppendixS18.csv
- ece372871-sup-0019-AppendixS19.csv
