# Supplementary material for: Grounds, Beds, and Reefs of the Endangered Coral Cladocora caespitosa With Description of the Tremiti Reef
Source: Ecol Evol. 2026 Feb 24;16(2):e72871. doi: 10.1002/ece3.72871 (PMC12930217; doi:10.1002/ece3.72871)
Supplement: Supplementary file 1 — Appendix S1: ece372871‐sup‐0001‐AppendixS1.zip. [file ECE3-16-e72871-s001.zip › ece372871-sup-0001-AppendixS1.csv]

Location	Ecosystem type	Lat N	Lon E
Ceuta	Ground	35.899921	-5.32935
Murcia	Ground	37.577534	-0.844147
Formentera	Ground + bed	38.786099	1.483893
Formentera	Ground	38.726564	1.391309
Mallorca	Reef	39.361817	2.784252
Menorca	Reef	39.934462	3.954187
Menorca	Ground	39.9946	3.821787
Menorca	Ground	40.065475	4.131662
Menorca	Ground	40.019301	4.206446
Menorca	Ground	39.885666	4.284853
Menorca	Ground	39.875592	4.298526
Menorca	Ground	39.869246	4.31215
Menorca	Ground	39.863399	4.305864
Menorca	Ground	39.810043	4.261196
Columbretes Islands	Reef + ground	39.896483	0.686306
Tarragona	Ground	40.799182	0.701937
Banyuls-sur-mer	Ground	42.49088	3.133792
Hyères Islands	Ground	42.990469	6.396509
La Spezia	Ground	44.181333	9.578667
La Spezia	Reef	44.171362	9.590968
Riomaggiore	Ground	44.092761	9.738272
Riomaggiore	Reef	44.091653	9.737741
Palmaria Island	Ground	44.03568	9.838794
Gulf of La Spezia	Ground	44.072167	9.906833
Gulf of La Spezia	Ground	44.059445	9.925649
Bocca di Magra	Ground	44.038205	9.982776
Crotone	Ground	39.032539	17.177767
San Domino, Tremiti Islands	Ground	42.108023	15.488774
San Domino, Tremiti Islands	Bed	42.107882	15.48925
San Domino, Tremiti Islands	Reef	42.107231	15.489426
San Nicola, Tremiti Islands	Bed	42.124196	15.515103
Gulf of Trieste	Ground	45.590445	13.70164
Gulf of Trieste	Ground	45.541846	13.608727
Gulf of Trieste	Ground	45.537009	13.601794
Gulf of Trieste	Ground	45.52607	13.588135
Gulf of Trieste	Ground	45.52924	13.572098
Gulf of Trieste	Ground	45.524695	13.566687
Gulf of Trieste	Ground	45.517766	13.568241
Lim Channel	Reef	45.135	13.701667
Prvic Island	Reef	44.88364	14.837522
Pag Island	Reef	44.318735	15.259622
Dugi Otok Island	Ground	44.119125	14.946196
Iz Island	Reef	44.033812	15.103501
Vis Island	Ground	43.032477	16.084308
Glavat Islet	Ground	42.766574	17.147493
Mljet National Park	Reef + ground	42.770204	17.373726
Mljet National Park	Bed	42.770204	17.373726
Gulf of Atalanta	Reef	38.47254	23.598502
Gulf of Atalanta	Reef + bed	38.812074	22.822265
Diaporos Island	Ground	40.199535	23.786262
Thermaikos Gulf	Ground	40.471004	22.829151
Gökçeada Island	Ground	40.180112	25.988546
Dardanells	Ground + Reef	40.035851	26.330031
Krio Nero	Ground	34.969376	34.041029
Cap de Creus	Ground	42.292421	3.309578
Montgrí	Ground	42.060178	3.214299
