# Supplementary material for: Grounds, Beds, and Reefs of the Endangered Coral Cladocora caespitosa With Description of the Tremiti Reef
Source: Ecol Evol. 2026 Feb 24;16(2):e72871. doi: 10.1002/ece3.72871 (PMC12930217; doi:10.1002/ece3.72871)
Supplement: Supplementary file 1 — Appendix S1: ece372871‐sup‐0001‐AppendixS1.zip. [file ECE3-16-e72871-s001.zip › ece372871-sup-0008-AppendixS8.csv]

SampleUnitID	Density	Cover
S1	7.877799573	4.174702022
S2	12.56164177	2.342100163
S3	10.29545	3.235168669
S4	10.78578003	2.029901777
S5	17.26706726	3.221566074
S6	14.03210546	3.671099476
S7	9.210206382	2.993059188
S8	11.14661514	3.044586461
S9	26.91578896	7.642853627
S10	13.70388642	5.494070785
S11	7.000134403	3.998042762
S12	6.104409826	3.607996166
S13	14.38860751	6.576826942
S14	6.402485872	3.183806833
S15	4.66504945	7.170476457
S16	7.733792549	2.520705941
S17	10.20416493	8.419476894
S18	16.17958414	9.112665378
S19	13.544292	4.552317808
S20	6.746391018	4.700413014
S21	4.940320923	7.036140918
S22	5.956541076	4.145653313
S23	2.236255971	2.542824302
S24	2.344841817	9.359295422
S25	12.26462147	2.58683352
S26	8.013141552	1.928021956
S27	11.2199194	1.780895731
S28	11.52998257	4.964948853
S29	7.598495498	3.563314464
S30	10.5276456	6.917610646
S31	6.408843178	6.920627759
S32	2.917248171	5.901126291
S33	4.386272721	4.724024493
S34	3.262373094	5.354152348
S35	1.065035317	10.36236762
S36	3.120942774	2.641077017
S37	4.878548534	6.820845062
S38	2.002162335	7.837414408
S39	4.357131404	5.740389911
S40	9.017701749	5.823609245
S41	15.06930373	6.948857797
S42	2.750113671	1.617800202
S43	6.862099253	5.828861532
S44	7.887799573	4.184702022
S45	12.57164177	2.352100163
S46	10.30545	3.245168669
S47	10.79578003	2.039901777
S48	17.27706726	3.231566074
S49	14.04210546	3.681099476
S50	9.220206382	3.003059188
S51	11.15661514	3.054586461
S52	26.92578896	7.652853627
S53	13.71388642	5.504070785
S54	7.010134403	4.008042762
S55	6.114409826	3.617996166
S56	14.39860751	6.586826942
S57	6.412485872	3.193806833
S58	4.67504945	7.180476457
S59	7.743792549	2.530705941
S60	10.21416493	8.429476894
S61	16.18958414	9.122665378
S62	13.554292	4.562317808
S63	6.756391018	4.710413014
S64	4.950320923	7.046140918
S65	5.966541076	4.155653313
S66	2.246255971	2.552824302
S67	2.354841817	9.369295422
S68	12.27462147	2.59683352
S69	8.023141552	1.938021956
S70	11.2299194	1.790895731
S71	11.53998257	4.974948853
S72	7.608495498	3.573314464
S73	10.5376456	6.927610646
S74	6.418843178	6.930627759
S75	2.927248171	5.911126291
S76	4.396272721	4.734024493
S77	3.272373094	5.364152348
S78	1.075035317	10.36136762
S79	3.130942774	2.651077017
S80	4.888548534	6.830845062
S81	2.012162335	7.847414408
S82	4.367131404	5.750389911
S83	9.027701749	5.833609245
S84	15.07930373	6.958857797
S85	2.760113671	1.627800202
S86	6.872099253	5.838861532
S87	7.857799573	4.154702022
S88	12.54164177	2.322100163
S89	10.27545	3.215168669
S90	10.76578003	2.009901777
S91	17.24706726	3.201566074
S92	14.01210546	3.651099476
S93	9.190206382	2.973059188
S94	11.12661514	3.024586461
S95	26.89578896	7.622853627
S96	13.68388642	5.474070785
S97	6.980134403	3.978042762
S98	6.084409826	3.587996166
S99	14.36860751	6.556826942
S100	6.382485872	3.163806833
S101	4.64504945	7.150476457
S102	7.713792549	2.500705941
S103	10.18416493	8.399476894
S104	16.15958414	9.092665378
S105	13.524292	4.532317808
S106	6.726391018	4.680413014
S107	4.920320923	7.016140918
S108	5.936541076	4.125653313
S109	2.216255971	2.522824302
S110	2.324841817	9.339295422
S111	12.24462147	2.56683352
S112	7.993141552	1.908021956
S113	11.1999194	1.760895731
S114	11.50998257	4.944948853
S115	7.578495498	3.543314464
S116	10.5076456	6.897610646
S117	6.388843178	6.900627759
S118	2.897248171	5.881126291
S119	4.366272721	4.704024493
S120	3.242373094	5.334152348
S121	1.045035317	10.34236762
S122	3.100942774	2.621077017
S123	4.858548534	6.800845062
S124	1.982162335	7.817414408
S125	4.337131404	5.720389911
S126	8.997701749	5.803609245
S127	15.04930373	6.928857797
S128	2.730113671	1.597800202
S129	6.842099253	5.808861532
S130	7.867799573	4.164702022
S131	12.55164177	2.332100163
S132	10.28545	3.225168669
S133	10.77578003	2.019901777
S134	17.25706726	3.211566074
S135	14.02210546	3.661099476
S136	9.200206382	2.983059188
S137	11.13661514	3.034586461
S138	26.90578896	7.632853627
S139	13.69388642	5.484070785
S140	6.990134403	3.988042762
S141	6.094409826	3.597996166
S142	14.37860751	6.566826942
S143	6.392485872	3.173806833
S144	4.65504945	7.160476457
S145	7.723792549	2.510705941
S146	10.19416493	8.409476894
S147	16.16958414	9.102665378
S148	13.534292	4.542317808
S149	6.736391018	4.690413014
S150	4.930320923	7.026140918
S151	5.946541076	4.135653313
S152	2.226255971	2.532824302
S153	2.334841817	9.349295422
S154	12.25462147	2.57683352
S155	8.003141552	1.918021956
S156	11.2099194	1.770895731
S157	11.51998257	4.954948853
S158	7.588495498	3.553314464
S159	10.5176456	6.907610646
S160	6.398843178	6.910627759
S161	2.907248171	5.891126291
S162	4.376272721	4.714024493
S163	3.252373094	5.344152348
S164	1.055035317	10.34136762
S165	3.110942774	2.631077017
S166	4.868548534	6.810845062
S167	1.992162335	7.827414408
S168	4.347131404	5.730389911
S169	9.007701749	5.813609245
S170	15.05930373	6.938857797
S171	2.740113671	1.607800202
S172	6.852099253	5.818861532
