# Supplementary material for: Grounds, Beds, and Reefs of the Endangered Coral Cladocora caespitosa With Description of the Tremiti Reef
Source: Ecol Evol. 2026 Feb 24;16(2):e72871. doi: 10.1002/ece3.72871 (PMC12930217; doi:10.1002/ece3.72871)
Supplement: Supplementary file 1 — Appendix S1: ece372871‐sup‐0001‐AppendixS1.zip. [file ECE3-16-e72871-s001.zip › ece372871-sup-0009-AppendixS9.csv]

SampleUnitID	Density	Coverage
S1	1.36	3.35
S2	4.57	2.92
S3	1.67	2.78
S4	1.76	1.67
S5	2.16	4.41
S6	0.93	4.85
S7	6.14	9.67
S8	1.40	2.23
S9	1.72	4.08
S10	4.76	6.17
S11	20.62	6.56
S12	3.84	1.05
S13	3.52	1.00
S14	6.26	4.08
S15	1.68	3.56
S16	2.18	5.82
S17	2.30	6.61
S18	5.35	5.55
S19	1.50	11.25
S20	5.41	5.10
S21	1.57	3.88
S22	1.50	4.44
S23	4.45	9.07
S24	3.12	0.82
S25	1.85	2.73
S26	1.35	0.94
S27	1.57	7.11
S28	2.18	1.81
S29	4.49	4.65
S30	1.71	3.67
S31	1.96	4.93
S32	1.59	3.27
S33	3.48	3.99
S34	1.11	5.68
S35	3.31	1.49
S36	2.40	7.71
S37	2.54	4.39
S38	1.69	5.52
S39	1.69	3.09
S40	1.82	3.05
S41	1.58	8.41
S42	1.51	1.34
S43	2.48	2.03
S44	2.85	2.85
S45	6.87	5.37
S46	7.25	29.38
S47	7.75	6.94
S48	2.05	2.73
S49	2.63	0.89
S50	5.30	4.61
S51	2.31	15.21
S52	21.01	5.68
S53	3.92	2.68
S54	4.64	3.25
S55	2.80	3.64
S56	4.79	8.42
S57	3.31	7.35
S58	3.85	2.80
S59	14.82	6.10
S60	3.45	7.51
S61	10.06	1.05
S62	9.40	4.97
S63	1.59	0.47
S64	5.37	1.78
S65	7.48	7.12
S66	8.38	8.45
S67	2.36	5.65
S68	2.55	3.99
S69	14.78	2.84
S70	3.22	2.57
S71	2.17	7.98
S72	1.38	9.62
S73	1.01	7.75
S74	3.23	11.01
S75	1.55	8.53
S76	1.77	6.40
S77	1.86	29.39
S78	2.46	5.91
S79	1.10	8.67
S80	4.56	12.52
S81	3.72	9.64
S82	2.71	10.30
S83	2.11	16.77
S84	1.24	4.46
S85	1.85	5.99
S86	1.82	2.10
S87	0.71	1.95
S88	1.79	4.85
S89	1.61	5.15
S90	3.23	4.49
S91	2.49	13.60
S92	0.54	1.81
S93	3.95	13.68
S94	1.56	6.53
S95	17.80	6.12
S96	8.81	8.15
S97	4.42	13.64
S98	4.70	22.65
S99	1.54	0.77
S100	40.19	3.23
S101	2.35	16.36
S102	2.99	7.79
S103	11.12	28.87
S104	1.71	4.03
S105	12.66	27.18
S106	5.72	4.58
S107	2.87	6.84
S108	6.28	6.24
S109	3.75	18.79
S110	2.04	4.46
S111	5.00	13.56
S112	2.78	6.34
S113	1.66	1.76
S114	11.62	4.33
S115	4.12	7.41
S116	6.05	7.90
S117	1.85	3.72
S118	2.98	3.53
S119	20.27	6.40
S120	10.57	8.17
S121	14.00	10.11
S122	7.98	5.09
S123	7.15	8.74
S124	3.49	4.93
S125	2.87	4.86
S126	2.36	1.52
S127	3.60	8.86
S128	7.37	34.76
S129	2.34	6.89
S130	5.09	6.49
S131	2.29	5.62
