# Supplementary material for: Grounds, Beds, and Reefs of the Endangered Coral Cladocora caespitosa With Description of the Tremiti Reef
Source: Ecol Evol. 2026 Feb 24;16(2):e72871. doi: 10.1002/ece3.72871 (PMC12930217; doi:10.1002/ece3.72871)
Supplement: Supplementary file 1 — Appendix S1: ece372871‐sup‐0001‐AppendixS1.zip. [file ECE3-16-e72871-s001.zip › ece372871-sup-0010-AppendixS10.csv]

Colony ID	ColonyArea	MajorAxisLength	MinorAxisLength	Healthy	Dead	Epibionted	Bleached
G1	246.60	19.76	12.35	74.21	25.79	0.00	0.00
G2	63.97	12.05	6.52	92.85	7.15	0.00	0.00
G3	166.46	13.34	12.78	78.30	21.70	0.00	0.00
G4	94.88	11.29	10.07	92.22	7.78	0.00	0.00
G5	324.69	21.33	15.59	78.81	21.19	0.00	0.00
G6	84.78	10.12	8.59	75.68	24.32	0.00	0.00
G7	521.54	25.44	21.01	78.36	21.64	0.00	0.00
G8	58.68	13.56	4.20	68.53	31.47	0.00	0.00
G9	371.24	17.63	16.07	57.99	42.01	0.00	0.00
G10	74.72	10.14	8.02	84.83	15.17	0.00	0.00
G11	122.42	14.30	7.89	71.36	28.64	0.00	0.00
G12	159.69	19.13	9.79	86.92	9.07	4.00	0.00
G13	238.05	20.04	14.53	95.02	4.98	0.00	0.00
G14	340.60	22.49	15.67	79.25	20.75	0.00	0.00
G15	116.83	13.72	9.09	82.19	17.81	0.00	0.00
G16	30.54	8.13	4.93	92.01	7.99	0.00	0.00
G17	31.59	7.59	4.12	75.25	24.75	0.00	0.00
G18	34.11	7.91	5.00	87.77	12.23	0.00	0.00
G19	9.55	4.54	2.83	100.00	0.00	0.00	0.00
G20	33.77	8.18	4.47	80.74	19.26	0.00	0.00
G21	17.26	6.21	3.22	88.31	11.69	0.00	0.00
G22	13.64	5.22	3.38	100.00	0.00	0.00	0.00
G23	26.42	5.50	4.66	75.88	24.12	0.00	0.00
G24	31.63	7.22	5.05	88.05	5.05	0.00	6.90
G25	18.24	5.31	4.40	100.00	0.00	0.00	0.00
G26	55.69	8.27	6.24	68.80	31.20	0.00	0.00
G27	19.58	6.75	3.21	75.43	24.57	0.00	0.00
G28	49.27	8.85	6.24	84.11	15.89	0.00	0.00
G29	71.07	9.27	6.97	70.81	25.59	0.00	3.60
G30	34.34	8.69	5.07	100.00	0.00	0.00	0.00
G31	27.39	6.83	5.17	100.00	0.00	0.00	0.00
G32	10.31	5.70	2.59	100.00	0.00	0.00	0.00
G33	36.41	7.03	5.43	80.43	19.57	0.00	0.00
G34	36.40	7.21	6.54	100.00	0.00	0.00	0.00
G35	20.42	6.18	3.58	79.75	20.25	0.00	0.00
G36	137.63	14.85	11.85	100.00	0.00	0.00	0.00
G37	55.21	10.31	6.87	100.00	0.00	0.00	0.00
G38	47.77	11.66	5.58	100.00	0.00	0.00	0.00
G39	18.96	10.08	3.42	100.00	0.00	0.00	0.00
G40	211.44	15.37	12.82	69.60	30.40	0.00	0.00
G41	267.37	24.39	11.74	76.08	23.92	0.00	0.00
G42	287.66	21.69	14.56	82.83	17.17	0.00	0.00
G43	139.90	17.56	8.64	78.82	21.18	0.00	0.00
G44	23.69	4.88	4.67	74.26	25.74	0.00	0.00
G45	217.31	21.05	11.16	80.43	19.57	0.00	0.00
G46	26.56	6.74	4.83	90.77	0.00	0.00	0.00
G47	747.99	28.28	24.27	71.06	28.94	0.00	0.00
G48	170.64	17.77	12.43	100.00	0.00	0.00	0.00
G49	80.37	9.86	8.22	76.46	23.54	0.00	0.00
G50	30.54	7.59	5.20	100.00	0.00	0.00	0.00
G51	247.74	19.06	16.13	96.48	3.52	0.00	0.00
G52	296.68	21.05	17.08	94.70	5.30	0.00	0.00
G53	252.41	22.61	13.17	87.91	12.09	0.00	0.00
G54	158.64	17.05	11.86	91.55	8.45	0.00	0.00
G55	36.81	7.48	5.57	84.97	15.03	0.00	0.00
G56	16.48	5.46	4.58	100.00	0.00	0.00	0.00
G57	147.89	12.33	10.97	68.90	31.10	0.00	0.00
G58	69.77	11.70	7.64	96.92	3.08	0.00	0.00
G59	453.99	29.95	19.41	88.30	11.70	0.00	0.00
G60	83.08	13.51	8.41	100.00	0.00	0.00	0.00
G61	145.51	15.32	12.25	99.15	0.85	0.00	0.00
G62	61.97	13.04	5.39	73.25	26.75	0.00	0.00
G63	215.18	17.90	14.64	94.94	5.06	0.00	0.00
G64	252.09	19.79	15.60	95.65	4.35	0.00	0.00
G65	206.28	17.74	13.19	88.58	11.42	0.00	0.00
G66	171.96	15.85	12.92	90.76	9.24	0.00	0.00
G67	55.96	8.77	6.02	73.69	26.31	0.00	0.00
G68	513.10	33.31	20.26	95.80	4.20	0.00	0.00
G69	91.92	11.29	10.15	95.81	4.19	0.00	0.00
G70	7.95	3.59	2.96	100.00	0.00	0.00	0.00
G71	35.52	7.53	5.67	93.20	6.80	0.00	0.00
G72	321.40	21.76	12.83	67.61	32.39	0.00	0.00
G73	172.69	14.46	13.60	85.66	14.34	0.00	0.00
G74	327.13	24.75	15.15	80.18	19.82	0.00	0.00
G75	248.72	16.75	14.90	77.83	22.17	0.00	0.00
G76	167.64	15.41	11.45	81.79	18.21	0.00	0.00
G77	531.12	25.05	19.09	69.45	30.55	0.00	0.00
G78	89.04	11.58	10.13	100.00	0.00	0.00	0.00
G79	81.68	11.10	7.45	76.95	23.05	0.00	0.00
G80	100.10	12.47	9.05	86.33	13.67	0.00	0.00
G81	200.95	16.17	13.96	86.56	13.44	0.00	0.00
G82	27.92	9.29	4.22	100.00	0.00	0.00	0.00
G83	5.80	4.13	1.87	100.00	0.00	0.00	0.00
G84	431.94	26.82	17.79	84.04	15.96	0.00	0.00
G85	135.96	17.19	10.05	97.13	2.87	0.00	0.00
G86	122.78	14.65	9.42	87.18	12.82	0.00	0.00
G87	967.47	38.68	20.90	64.21	35.79	0.00	0.00
G88	69.27	9.75	9.16	100.00	0.00	0.00	0.00
G89	5.57	3.45	2.13	100.00	0.00	0.00	0.00
G90	35.22	6.98	4.16	62.66	37.34	0.00	0.00
G91	250.55	17.92	14.60	81.32	18.68	0.00	0.00
G92	133.21	14.48	11.81	100.00	0.00	0.00	0.00
G93	33.82	7.72	5.66	97.42	2.58	0.00	0.00
G94	38.46	8.54	5.78	97.51	2.49	0.00	0.00
G95	6.73	3.60	2.42	100.00	0.00	0.00	0.00
G96	267.47	18.64	16.94	89.27	10.73	0.00	0.00
G97	23.46	6.21	4.89	100.00	0.00	0.00	0.00
G98	658.94	23.91	18.76	53.16	46.84	0.00	0.00
G99	3.70	2.63	1.80	100.00	0.00	0.00	0.00
G100	2.66	2.09	1.67	100.00	0.00	0.00	0.00
G101	46.77	8.34	6.11	84.78	0.00	15.22	0.00
G102	83.86	13.46	6.81	77.79	22.21	0.00	0.00
G103	22.06	7.38	3.96	100.00	0.00	0.00	0.00
G104	22.06	7.38	3.96	100.00	0.00	0.00	0.00
G105	5.51	4.15	1.90	100.00	0.00	0.00	0.00
G106	29.22	6.79	5.64	100.00	0.00	0.00	0.00
G107	103.87	11.86	10.21	90.55	9.45	0.00	0.00
G108	31.64	11.17	3.82	100.00	0.00	0.00	0.00
G109	130.80	11.83	10.60	74.32	25.68	0.00	0.00
G110	8.96	4.02	2.91	100.00	0.00	0.00	0.00
G111	70.52	10.63	7.23	84.49	15.51	0.00	0.00
G112	189.30	19.68	8.87	66.60	33.40	0.00	0.00
G113	368.87	22.42	16.49	74.02	25.98	0.00	0.00
G114	332.88	18.95	16.45	69.67	30.33	0.00	0.00
G115	20.59	5.93	4.50	100.00	0.00	0.00	0.00
G116	10.90	4.64	3.06	100.00	0.00	0.00	0.00
G117	15.40	6.45	3.20	100.00	0.00	0.00	0.00
G118	300.83	29.24	12.38	91.08	8.92	0.00	0.00
G119	16.49	8.00	3.36	100.00	0.00	0.00	0.00
G120	427.20	24.61	17.87	75.98	24.02	0.00	0.00
G121	52.22	8.69	7.31	94.87	5.13	0.00	0.00
G122	93.53	11.40	8.81	82.83	17.17	0.00	0.00
G123	36.22	8.01	6.37	100.00	0.00	0.00	0.00
G124	6.45	3.29	2.82	100.00	0.00	0.00	0.00
G125	9.17	4.41	2.70	100.00	0.00	0.00	0.00
G126	71.15	11.13	6.46	74.54	25.46	0.00	0.00
G127	2.21	2.10	1.37	100.00	0.00	0.00	0.00
G128	4.28	2.94	1.87	100.00	0.00	0.00	0.00
G129	164.56	13.77	9.82	63.79	36.21	0.00	0.00
G130	198.77	13.62	12.62	63.71	36.29	0.00	0.00
G131	238.85	19.30	13.33	81.22	18.78	0.00	0.00
G132	9.06	3.71	3.15	100.00	0.00	0.00	0.00
G133	18.52	7.32	2.89	80.06	19.94	0.00	0.00
G134	3.60	2.54	1.83	100.00	0.00	0.00	0.00
G135	10.63	4.75	2.90	100.00	0.00	0.00	0.00
G136	146.83	14.95	8.81	67.89	32.11	0.00	0.00
G137	1.40	1.62	1.15	100.00	0.00	0.00	0.00
G138	29.77	8.74	4.60	100.00	0.00	0.00	0.00
G139	16.81	4.86	4.51	100.00	0.00	0.00	0.00
G140	49.50	8.22	7.45	96.06	3.94	0.00	0.00
G141	53.36	12.55	5.04	89.98	10.02	0.00	0.00
G142	222.31	21.09	10.89	80.13	19.87	0.00	0.00
G143	9.77	4.50	2.84	100.00	0.00	0.00	0.00
G144	144.23	17.98	9.99	89.59	10.41	0.00	0.00
G145	123.37	16.23	9.85	98.49	1.51	0.00	0.00
G146	33.47	7.54	5.39	85.94	14.06	0.00	0.00
G147	239.26	15.39	11.79	58.95	41.05	0.00	0.00
G148	156.73	15.97	9.65	75.26	24.74	0.00	0.00
G149	60.22	8.59	7.01	77.13	22.87	0.00	0.00
G150	20.47	6.52	4.15	100.00	0.00	0.00	0.00
G151	8.52	4.26	2.61	100.00	0.00	0.00	0.00
G152	17.56	5.89	4.60	100.00	0.00	0.00	0.00
G153	3.19	2.27	1.81	100.00	0.00	0.00	0.00
G154	5.34	3.80	1.82	100.00	0.00	0.00	0.00
G155	56.82	9.34	7.84	100.00	0.00	0.00	0.00
G156	102.69	11.31	9.64	83.13	16.87	0.00	0.00
G157	367.78	20.92	14.80	61.98	38.02	0.00	0.00
G158	756.94	27.42	21.83	61.75	38.25	0.00	0.00
G159	640.86	24.60	22.63	64.48	35.52	0.00	0.00
G160	767.24	29.72	21.61	64.30	35.70	0.00	0.00
G161	218.97	18.75	14.65	96.27	3.73	0.00	0.00
G162	749.62	28.81	21.27	54.41	45.59	0.00	0.00
G163	40.32	8.88	4.44	64.60	35.40	0.00	0.00
G164	550.55	27.26	20.78	79.06	20.94	0.00	0.00
G165	360.93	18.75	15.91	63.66	36.34	0.00	0.00
G166	1530.51	56.98	25.83	63.64	36.36	0.00	0.00
G167	575.35	27.17	20.99	76.10	23.90	0.00	0.00
G168	1104.00	30.50	27.75	59.83	40.17	0.00	0.00
G169	471.17	22.96	20.08	76.27	23.73	0.00	0.00
G170	138.22	15.04	11.94	100.00	0.00	0.00	0.00
G171	111.20	11.28	8.32	65.72	34.28	0.00	0.00
G172	770.03	29.45	22.40	66.61	33.39	0.00	0.00
G173	791.16	31.85	25.49	76.29	23.71	0.00	0.00
G174	336.18	26.34	14.19	75.95	7.11	16.94	0.00
G175	62.99	12.10	6.89	100.00	0.00	0.00	0.00
G176	242.31	17.47	14.03	77.74	22.26	0.00	0.00
G177	435.38	20.57	17.54	60.55	39.45	0.00	0.00
G178	459.97	20.43	17.38	58.64	41.36	0.00	0.00
G179	160.62	14.85	11.32	79.58	20.42	0.00	0.00
G180	151.39	14.12	9.92	65.46	34.54	0.00	0.00
G181	715.17	26.32	23.37	66.90	33.10	0.00	0.00
G182	355.96	18.83	15.56	62.26	37.74	0.00	0.00
G183	56.31	9.07	4.43	55.53	44.47	0.00	0.00
G184	794.00	28.67	21.10	57.44	42.56	0.00	0.00
G185	358.40	22.43	18.56	90.58	9.42	0.00	0.00
G186	271.99	21.28	16.17	98.31	1.69	0.00	0.00
G187	385.04	20.77	19.16	78.70	21.30	0.00	0.00
G188	347.98	23.81	17.61	92.97	7.03	0.00	0.00
G189	122.49	17.44	8.42	89.63	10.37	0.00	0.00
G190	294.72	19.93	13.61	70.16	29.84	0.00	0.00
G191	646.22	26.89	21.72	68.81	31.19	0.00	0.00
G192	346.63	24.31	13.45	70.06	29.94	0.00	0.00
G193	46.50	10.00	4.82	77.90	0.00	22.10	0.00
G194	44.19	8.43	6.79	100.00	0.00	0.00	0.00
G195	319.00	21.49	17.43	90.60	9.40	0.00	0.00
G196	225.52	17.98	13.19	78.86	21.14	0.00	0.00
G197	128.51	12.48	9.37	70.98	29.02	0.00	0.00
G198	64.24	12.83	5.83	89.54	10.46	0.00	0.00
G199	619.45	31.74	21.33	84.20	15.80	0.00	0.00
G200	802.45	35.19	27.01	88.88	11.12	0.00	0.00
G201	160.06	20.14	9.17	73.67	5.47	20.86	0.00
G202	621.71	31.79	16.21	62.43	37.57	0.00	0.00
G203	335.14	21.83	16.24	81.49	18.51	0.00	0.00
G204	707.12	31.81	21.06	72.05	27.95	0.00	0.00
G205	181.19	13.25	10.22	57.43	42.57	0.00	0.00
G206	488.68	24.28	18.79	71.55	28.45	0.00	0.00
G207	8.99	3.48	3.34	100.00	0.00	0.00	0.00
G208	306.51	18.77	17.92	85.77	14.23	0.00	0.00
G209	534.15	21.48	17.73	55.14	44.86	0.00	0.00
G210	14.17	4.96	3.62	92.52	7.48	0.00	0.00
G211	16.42	7.70	2.94	92.26	0.00	7.74	0.00
G212	60.16	9.51	7.08	85.73	8.37	5.89	0.00
G213	43.51	10.31	5.39	87.31	5.81	6.87	0.00
G214	64.79	10.46	7.82	97.19	2.81	0.00	0.00
G215	87.82	13.02	8.39	96.43	3.57	0.00	0.00
G216	120.89	16.72	9.44	90.49	9.51	0.00	0.00
G217	308.76	19.32	17.36	81.99	18.01	0.00	0.00
G218	482.10	23.76	19.76	75.42	24.58	0.00	0.00
G219	50.30	11.73	4.78	83.54	16.46	0.00	0.00
G220	0.93	1.37	0.89	100.00	0.00	0.00	0.00
G221	5.77	3.53	2.45	100.00	0.00	0.00	0.00
G222	1.32	1.53	1.12	100.00	0.00	0.00	0.00
G223	1.21	1.63	0.98	100.00	0.00	0.00	0.00
G224	1.42	1.76	1.09	100.00	0.00	0.00	0.00
G225	5.04	4.84	1.50	100.00	0.00	0.00	0.00
G226	1.12	1.40	1.03	100.00	0.00	0.00	0.00
G227	16.92	8.58	3.44	100.00	0.00	0.00	0.00
G228	1.14	1.64	0.91	100.00	0.00	0.00	0.00
G229	2.76	3.30	1.17	100.00	0.00	0.00	0.00
G230	10.16	5.42	2.55	100.00	0.00	0.00	0.00
G231	2.99	3.33	1.25	100.00	0.00	0.00	0.00
G232	68.29	12.71	7.66	94.23	0.00	5.77	0.00
G233	1.78	1.92	1.44	100.00	0.00	0.00	0.00
G234	0.68	1.09	0.84	100.00	0.00	0.00	0.00
G235	695.18	24.81	22.53	62.13	36.18	1.69	0.00
G236	260.62	19.62	12.96	73.78	26.22	0.00	0.00
G237	735.46	27.84	20.91	58.53	41.47	0.00	0.00
G238	373.89	22.01	16.35	73.08	26.92	0.00	0.00
G239	233.20	16.24	11.64	60.04	39.96	0.00	0.00
G240	102.18	10.42	8.98	65.81	34.19	0.00	0.00
G241	8.42	4.13	2.72	100.00	0.00	0.00	0.00
G242	9.38	3.94	3.08	100.00	0.00	0.00	0.00
G243	345.03	19.79	15.84	69.13	27.51	3.36	0.00
G244	235.40	21.55	11.08	77.76	22.24	0.00	0.00
G245	95.93	13.56	8.12	82.67	17.33	0.00	0.00
G246	63.06	10.29	6.02	72.89	27.11	0.00	0.00
G247	45.11	10.24	4.75	73.72	26.28	0.00	0.00
G248	978.27	28.88	27.26	53.06	46.94	0.00	0.00
G249	20.70	6.54	4.14	100.00	0.00	0.00	0.00
G250	75.91	11.79	6.59	78.51	21.49	0.00	0.00
G251	37.78	9.02	4.18	76.18	23.82	0.00	0.00
G252	100.16	9.44	8.21	60.66	39.34	0.00	0.00
G253	224.96	21.47	11.76	78.29	10.86	10.84	0.00
G254	17.01	5.42	3.65	84.97	15.03	0.00	0.00
G255	19.69	5.43	4.58	88.90	0.00	11.10	0.00
G256	238.27	16.25	13.29	68.50	31.50	0.00	0.00
G257	67.83	10.00	7.29	80.44	19.56	0.00	0.00
G258	71.52	8.41	7.17	65.14	34.86	0.00	0.00
G259	15.35	5.42	3.19	83.95	16.05	0.00	0.00
G260	30.21	6.03	4.22	62.22	37.78	0.00	0.00
G261	13.22	3.79	2.84	61.33	38.67	0.00	0.00
G262	428.90	27.72	14.12	69.89	30.11	0.00	0.00
G263	567.18	29.85	14.79	58.64	41.36	0.00	0.00
G264	218.32	20.21	14.63	97.33	2.67	0.00	0.00
G265	926.90	45.25	18.28	68.00	32.00	0.00	0.00
G266	4.61	2.55	2.33	100.00	0.00	0.00	0.00
G267	11.91	5.70	3.09	100.00	0.00	0.00	0.00
G268	143.89	11.75	9.63	59.60	40.40	0.00	0.00
G269	227.95	17.93	11.63	70.35	29.65	0.00	0.00
G270	106.21	11.50	10.39	86.02	13.98	0.00	0.00
G271	33.99	8.62	4.45	75.94	24.06	0.00	0.00
G272	33.22	6.47	5.35	79.08	9.78	11.15	0.00
G273	44.02	9.31	4.36	67.60	32.40	0.00	0.00
G274	179.94	14.63	11.64	71.83	28.17	0.00	0.00
G275	205.00	14.56	12.08	64.60	35.40	0.00	0.00
G276	57.20	8.67	5.61	64.82	35.18	0.00	0.00
G277	201.35	14.88	10.00	57.14	42.86	0.00	0.00
G278	39.60	6.70	5.72	74.92	25.08	0.00	0.00
G279	197.60	13.40	11.42	59.78	40.22	0.00	0.00
G280	38.93	7.94	6.37	100.00	0.00	0.00	0.00
G281	24.01	6.15	3.77	73.96	26.04	0.00	0.00
G282	122.78	14.90	9.09	80.36	19.64	0.00	0.00
G283	91.71	12.12	8.28	75.01	24.99	0.00	0.00
G284	15.67	5.93	3.56	100.00	0.00	0.00	0.00
G285	289.64	18.28	14.35	70.01	29.99	0.00	0.00
G286	12.33	5.25	3.28	100.00	0.00	0.00	0.00
G287	24.68	5.65	5.01	85.03	14.97	0.00	0.00
G288	7.44	4.27	2.56	100.00	0.00	0.00	0.00
G289	28.22	7.38	4.52	81.14	18.86	0.00	0.00
G290	104.97	11.95	8.73	74.76	25.24	0.00	0.00
G291	23.06	6.39	3.02	62.94	37.06	0.00	0.00
G292	237.62	15.23	12.26	60.81	39.19	0.00	0.00
G293	6.95	3.22	2.79	100.00	0.00	0.00	0.00
G294	141.15	12.94	11.17	78.98	21.02	0.00	0.00
G295	169.17	14.75	9.84	66.31	33.69	0.00	0.00
G296	64.20	9.11	8.78	97.45	2.55	0.00	0.00
G297	246.02	16.99	13.25	70.16	29.84	0.00	0.00
G298	262.89	17.08	13.79	67.67	32.33	0.00	0.00
G299	759.76	42.01	17.47	71.76	28.24	0.00	0.00
G300	349.80	18.46	13.75	55.08	44.92	0.00	0.00
G301	294.41	17.30	14.66	66.37	28.80	4.83	0.00
G302	362.09	20.06	15.25	62.54	37.46	0.00	0.00
G303	12.93	5.87	2.90	100.00	0.00	0.00	0.00
G304	7.85	3.79	2.30	85.95	14.05	0.00	0.00
G305	245.17	16.49	13.86	67.02	32.98	0.00	0.00
