# Supplementary material for: Grounds, Beds, and Reefs of the Endangered Coral Cladocora caespitosa With Description of the Tremiti Reef
Source: Ecol Evol. 2026 Feb 24;16(2):e72871. doi: 10.1002/ece3.72871 (PMC12930217; doi:10.1002/ece3.72871)
Supplement: Supplementary file 1 — Appendix S1: ece372871‐sup‐0001‐AppendixS1.zip. [file ECE3-16-e72871-s001.zip › ece372871-sup-0011-AppendixS11.csv]

SampleUnitID	Density	Coverage
S1	1.555363151	8.91977
S2	0.90512072	4.66335
S3	2.199134798	11.5938
S4	1.389416353	4.85277
S5	1.262753814	21.7086
S6	2.67796769	24.9553
S7	4.066831599	34.2748
S8	2.26251169	38.286
S9	2.814760605	17.7899
S10	3.763194701	26.1236
S11	2.667146753	19.99
S12	0.856861317	11.1141
S13	0.802503812	19.6702
S14	2.253610002	38.6058
S15	1.68617572	6.60127
S16	1.917236725	12.5945
S17	6.523774264	30.6976
S18	7.673497785	12.8214
S19	1.251971856	12.2925
S20	4.323570231	22.939
S21	4.049375384	30.2388
S22	2.680617793	25.6278
S23	1.862174275	12.219
S24	9.618634868	13.0503
S25	1.016209559	11.2164
S26	1.137679725	6.00003
S27	3.533057048	14.6241
S28	1.917821355	6.07413
S29	1.542058092	2.18478
S30	2.091765764	4.33724
S31	2.400165131	3.11866
S32	3.301975572	3.85248
S33	5.840677986	12.431
S34	4.319654428	5.09383
S35	1.271216605	1.91085
S36	3.59011641	2.34682
S37	4.862808028	8.24294
S38	1.933850703	3.59288
S39	2.86475492	2.77832
S40	2.578868238	6.63005
S41	2.386834222	3.09611
S42	9.104317267	11.5993
S43	3.704760246	18.2784
S44	1.615589795	4.036
S45	1.85603136	4.61949
S46	4.606766419	7.27513
S47	8.098005299	12.6935
S48	4.680618029	31.7351
S49	2.253902068	20.5636
S50	2.560262171	24.8412
S51	3.14070023	13.2831
S52	1.163602513	10.807
S53	4.646624227	40.9325
S54	2.179461194	53.259
S55	9.885584248	30.9746
S56	6.098468309	31.9945
S57	1.550721783	30.2177
S58	4.676984094	29.6165
S59	8.636156565	29.1781
S60	9.451736284	33.6097
S61	5.40958687	40.09
S62	4.353251879	27.3647
S63	5.483854162	33.1158
S64	4.748259169	29.2095
S65	5.217164471	47.7598
S66	5.628792399	16.513
S67	2.783119822	21.8543
S68	3.829480876	8.04157
S69	2.612811398	19.5256
S70	1.416705508	22.1393
S71	7.341079396	17.7293
S72	0.803335449	6.79532
S73	2.425771395	13.1263
S74	7.698565244	18.8703
S75	27.23782571	38.5983
S76	6.103391451	18.2383
S77	5.500852632	16.4081
S78	7.429420505	21.2529
S79	4.807206965	25.5684
S80	7.767050618	41.3598
S81	3.62421264	3.01205
S82	6.267313453	19.7901
S83	5.933591247	13.8728
S84	4.764059932	12.8726
S85	4.179134418	16.4161
S86	4.818394704	15.0511
S87	2.846610399	13.0384
S88	4.764967956	19.2079
S89	1.826420636	19.6635
S90	3.935737282	16.6506
S91	7.272251271	13.9289
S92	2.1709398	10.2984
S93	3.631398524	7.6691
S94	6.344090797	5.44903
S95	7.695978082	27.0775
S96	17.476865	32.356
S97	14.44262307	30.136
S98	4.678296913	12.5285
S99	8.53417082	33.9391
S100	4.82843368	17.4445
S101	4.413890513	14.2979
S102	2.343616341	5.47113
S103	2.245631685	9.64024
S104	2.137350412	13.438
S105	2.640410425	27.4106
S106	3.581822252	46.9033
S107	6.296783131	63.2266
S108	2.830856334	15.4013
S109	5.772949881	35.3077
S110	5.380187077	34.0074
S111	5.175174481	33.0048
S112	2.57130221	50.0342
S113	1.690950596	24.1266
S114	3.870807915	32.131
S115	5.488072589	27.3952
S116	12.18991894	34.0286
S117	5.839845735	18.4482
S118	6.437314352	31.8104
S119	4.350726571	22.1239
S120	2.205181073	17.9051
S121	3.220515111	24.0912
S122	2.609000792	6.25622
S123	5.808727322	30.635
S124	3.727930651	36.6093
S125	11.83155734	50.1535
S126	2.392268189	9.59072
S127	1.50103947	4.87463
S128	2.876401047	13.5892
S129	2.339868195	8.57176
S130	1.089751972	6.14469
S131	2.630924678	6.29759
S132	3.279624024	7.76274
S133	1.984501047	14.6757
S134	3.685902161	43.5527
S135	6.187640189	60.3803
S136	4.555541817	25.9536
S137	0.556380854	0.688875
S138	1.177638529	27.0567
S139	5.979907511	48.8714
S140	3.319369851	25.7446
S141	2.508661153	11.8589
S142	5.324768266	36.8774
S143	2.844772162	19.8839
S144	6.164658016	22.4275
S145	1.974333662	2.63643
S146	2.169136228	14.98
S147	2.560429333	17.5815
S148	2.168162699	23.2102
S149	1.472914574	8.63385
S150	1.536664823	9.27368
S151	3.095160716	32.1491
S152	1.839046638	7.58392
S153	3.930238271	46.3624
S154	5.3566225	42.0014
S155	4.262756298	34.354
S156	3.177141526	27.5818
S157	4.641841326	8.01532
S158	4.357687724	19.819
S159	2.787068004	28.8063
S160	2.638411043	15.5286
S161	1.554059514	14.8319
S162	4.634765064	18.5394
S163	4.07738884	25.4731
S164	5.88306583	25.3301
S165	6.406634198	18.7478
S166	6.849221244	20.3942
S167	4.191281715	40.0415
S168	2.694110674	51.2945
S169	2.033663227	20.0298
S170	1.717195133	23.7476
S171	1.147639191	14.9184
S172	1.013403272	22.4925
S173	4.197245348	25.6484
S174	7.125425299	38.7499
S175	4.489707346	12.1821
S176	4.864191766	18.8721
S177	4.64666741	29.2807
S178	5.305961646	24.3669
S179	3.925961599	28.0519
S180	1.126945954	10.126
