# Supplementary material for: Grounds, Beds, and Reefs of the Endangered Coral Cladocora caespitosa With Description of the Tremiti Reef
Source: Ecol Evol. 2026 Feb 24;16(2):e72871. doi: 10.1002/ece3.72871 (PMC12930217; doi:10.1002/ece3.72871)
Supplement: Supplementary file 1 — Appendix S1: ece372871‐sup‐0001‐AppendixS1.zip. [file ECE3-16-e72871-s001.zip › ece372871-sup-0012-AppendixS12.csv]

Colony ID	ColonyArea	MajorAxisLength	MinorAxisLength	Healthy	Dead	Epibionted
R1	255.267	19.033	17.40	68.35	0.00	31.65
R2	475.983	28.453	21.64	83.71	0.00	16.29
R3	423.487	28.687	19.05	100.00	0.00	0.00
R4	1380.29	52.208	34.95	89.88	0.00	10.12
R5	1181.53	41.681	36.90	82.08	17.92	0.00
R6	113.084	13.479	10.80	100.00	0.00	0.00
R7	340.113	24.539	17.98	88.68	8.99	2.33
R8	305.574	25.011	15.69	100.00	0.00	0.00
R9	119.187	18.788	9.25	100.00	0.00	0.00
R10	141.564	15.497	11.74	96.75	0.00	3.25
R11	340.506	25.933	17.15	78.34	14.26	7.40
R12	184.639	24.52	10.05	78.19	0.00	21.81
R13	1252.6	42.479	37.95	95.43	0.00	4.57
R14	418.071	30.765	17.47	93.13	0.00	6.87
R15	255.267	19.033	17.40	100.00	0.00	0.00
R16	205.793	18.803	14.31	87.83	3.01	9.16
R17	922.246	37.102	32.26	35.93	44.16	19.92
R18	2206.5	62.76	45.19	84.05	11.76	4.19
R19	3542.05	89.834	51.76	100.00	0.00	0.00
R20	233.475	20.825	14.63	89.84	0.00	10.16
R21	494.109	29.048	22.05	77.95	22.05	0.00
R22	1680.74	60.698	35.74	73.49	15.33	11.17
R23	1319.16	48.291	35.56	91.72	8.28	0.00
R24	1831.46	59.777	39.58	67.21	22.47	10.32
R25	712.602	31.948	28.74	92.24	0.00	7.76
R26	1164.84	53.084	28.95	85.31	0.00	14.69
R27	612.048	36.834	22.07	100.00	0.00	0.00
R28	2026.51	62.895	41.35	100.00	0.00	0.00
R29	1363.25	69.361	26.19	100.00	0.00	0.00
R30	1887.17	54.627	46.00	92.77	0.00	7.23
R31	2252.52	58.908	49.19	89.96	10.04	0.00
R32	936.869	40.346	30.54	100.00	0.00	0.00
R33	693.996	34.001	26.92	100.00	0.00	0.00
R34	776.036	40.739	26.23	93.57	0.00	6.43
R35	287.935	20.107	18.56	82.83	17.17	0.00
R36	738.452	36.392	26.47	84.86	15.14	0.00
R37	663.689	32.717	26.20	77.53	3.34	19.13
R38	2077.71	63.521	42.84	92.98	0.00	7.02
R39	621.949	30.47	26.15	88.88	0.00	11.12
R40	418.655	27.697	19.53	83.96	11.41	4.63
R41	61.2284	10.1	7.77	69.59	30.41	0.00
R42	255.817	27.793	11.95	100.00	0.00	0.00
R43	729.76	39.512	27.33	70.80	29.20	0.00
R44	1627.4	51.238	41.19	53.07	31.60	15.33
R45	199.601	18.333	14.09	71.05	22.55	6.39
R46	252.509	21.412	15.31	79.23	4.75	16.01
R47	918.46	42.333	28.85	85.23	0.00	14.77
R48	1066.19	51.482	29.37	79.66	20.34	0.00
R49	2002.7	57.883	44.68	83.87	0.00	16.13
R50	822.335	35.118	30.37	100.00	0.00	0.00
R51	2451.1	62.23	50.64	97.69	2.31	0.00
R52	2687.08	61.289	56.34	76.80	3.21	19.99
R53	1440.6	47.15	39.12	78.58	11.22	10.19
R54	1622.17	52.348	42.22	63.54	0.00	36.46
R55	1102.42	43.323	34.18	65.77	0.00	34.23
R56	391.494	24.692	20.28	100.00	0.00	0.00
R57	656.91	34.08	24.97	100.00	0.00	0.00
R58	321.14	22.207	18.47	100.00	0.00	0.00
R59	619.962	30.387	26.52	100.00	0.00	0.00
R60	270.934	20.155	17.15	64.13	35.87	0.00
R61	182.997	15.988	14.83	70.51	0.00	29.49
R62	47.3281	8.515	7.14	100.00	0.00	0.00
R63	981.85	35.755	35.15	88.62	0.00	11.38
R64	616.164	31.969	24.70	100.00	0.00	0.00
R65	709.132	36.135	25.04	100.00	0.00	0.00
R66	266.376	20.613	16.60	100.00	0.00	0.00
R67	817.998	34.547	30.43	100.00	0.00	0.00
R68	288.12	22.912	17.10	100.00	0.00	0.00
R69	1134.13	44.322	33.15	76.87	0.00	23.13
R70	2405.77	69.262	47.09	75.85	24.15	0.00
R71	321.267	29.391	14.31	100.00	0.00	0.00
R72	316.524	23.139	17.45	100.00	0.00	0.00
R73	408.407	28.063	19.07	97.29	0.00	2.71
R74	905.216	58.837	21.10	100.00	0.00	0.00
R75	1379.06	51.523	35.47	86.16	0.00	13.84
R76	819.871	35.142	30.46	70.75	29.25	0.00
R77	450.979	27.311	21.19	87.85	0.00	12.15
R78	697.655	43.784	27.26	68.16	0.00	31.84
R79	85.5657	11.302	9.75	56.85	0.00	43.15
R80	180.166	17.913	13.45	73.00	0.00	27.00
R81	198.743	16.855	15.33	88.08	0.00	11.92
R82	140.27	15.065	12.03	100.00	0.00	0.00
R83	59.7116	9.959	7.93	76.28	0.00	23.72
R84	119.676	17.463	8.99	81.54	0.00	18.46
R85	165.608	17.611	12.17	100.00	0.00	0.00
R86	1103.75	41.723	33.72	93.93	6.07	0.00
R87	527.392	32.221	21.62	85.66	3.81	10.53
R88	413.921	25.334	20.86	100.00	0.00	0.00
R89	424.383	28.47	19.16	83.15	0.00	16.85
R90	209.057	17.693	15.35	100.00	0.00	0.00
R91	141.68	15.525	11.76	100.00	0.00	0.00
R92	207.348	18.133	14.66	89.82	2.74	7.44
R93	129.935	13.848	12.06	84.57	2.26	13.17
R94	116.672	13.004	11.48	53.26	0.00	46.74
R95	226.038	18.159	16.05	91.24	8.76	0.00
R96	199.632	17.652	15.10	100.00	0.00	0.00
R97	159.647	15.384	13.34	100.00	0.00	0.00
R98	76.1974	10.266	9.50	100.00	0.00	0.00
R99	150.317	15.059	12.78	35.84	0.00	64.16
R100	30.09	7.302	5.31	76.99	0.00	23.01
R101	100.648	12.04	10.76	80.19	6.46	13.35
R102	253.833	20.044	16.46	92.87	4.56	2.57
R103	85.1866	11.945	9.56	57.18	42.82	0.00
R104	185.789	16.424	14.45	86.13	0.00	13.87
R105	96.9831	14.828	8.61	91.88	0.00	8.12
R106	257.091	21.09	15.61	83.69	16.31	0.00
R107	129.716	13.913	11.92	61.46	22.47	16.07
R108	150.09	14.749	13.05	94.14	0.00	5.86
R109	104.719	16.147	8.79	86.11	7.09	6.80
R110	493.377	28.548	22.12	75.81	4.38	19.81
R111	249.816	19.172	16.68	82.05	10.49	7.46
R112	248.891	22.814	14.07	79.59	0.00	20.41
R113	200.877	17.253	14.94	77.50	5.71	16.80
R114	114.968	14.454	10.25	93.20	0.00	6.80
R115	337.077	25.103	17.33	93.35	0.00	6.65
R116	108.392	12.026	11.63	75.04	0.00	24.96
R117	93.5657	12.523	9.70	83.39	4.97	11.64
R118	195.803	18.966	13.27	81.07	18.93	0.00
R119	48.903	8.72	7.22	73.01	16.49	10.50
R120	1431.16	48.96	38.34	96.89	0.00	3.11
R121	374.675	32.641	14.82	100.00	0.00	0.00
R122	228.203	21.855	14.95	94.64	5.36	0.00
R123	1659.66	51.877	42.35	79.25	0.00	20.75
R124	1013.85	45.71	28.74	88.48	11.52	0.00
R125	365.809	22.976	20.47	75.83	0.00	24.17
R126	610.088	31.839	24.67	100.00	0.00	0.00
R127	2016.98	60.707	42.93	81.29	14.90	3.81
R128	1215.94	41.809	37.35	97.86	2.14	0.00
R129	472.161	30.427	19.93	100.00	0.00	0.00
R130	175.969	18.352	12.33	100.00	0.00	0.00
R131	395.659	26.696	18.99	63.78	0.00	36.22
R132	386.845	30.441	16.60	76.40	0.00	23.60
R133	486.296	28.514	23.14	100.00	0.00	0.00
R134	1038.75	43.642	30.47	73.97	0.00	26.03
R135	818.757	48.143	23.31	100.00	0.00	0.00
R136	880.909	35.317	32.38	81.22	14.49	4.29
R137	2443.68	73.487	45.50	100.00	0.00	0.00
R138	1145.03	44.198	33.53	94.10	0.00	5.90
R139	109.962	15.497	9.65	92.53	7.47	0.00
R140	133.284	14.381	12.23	93.22	0.00	6.78
R141	114.451	17.796	8.42	95.98	0.00	4.02
R142	63.9234	13.139	6.43	97.35	2.65	0.00
R143	510.201	26.666	24.59	100.00	0.00	0.00
R144	168.841	22.457	10.91	82.70	6.72	10.58
R145	404.749	27.05	19.45	100.00	0.00	0.00
R146	1193.08	48.184	31.76	95.18	4.82	0.00
R147	346.288	27.326	16.26	100.00	0.00	0.00
R148	1948.62	51.648	48.34	85.15	0.00	14.85
R149	329.954	35.634	12.29	100.00	0.00	0.00
R150	936.525	42.841	28.78	100.00	0.00	0.00
R151	514.621	29.015	23.43	100.00	0.00	0.00
R152	107.554	13.35	10.32	100.00	0.00	0.00
R153	101.138	13.922	9.32	100.00	0.00	0.00
R154	628.127	33.86	24.18	100.00	0.00	0.00
R155	489.922	28.012	22.62	100.00	0.00	0.00
R156	431.894	29.376	19.85	93.75	0.00	6.25
R157	144.965	19.657	9.72	94.66	1.61	3.73
R158	139.091	18.344	10.33	73.35	7.06	19.59
R159	1482.6	53.801	36.35	100.00	0.00	0.00
R160	601.583	40.25	20.65	71.10	4.56	24.33
R161	1177.96	46.639	32.74	84.97	15.03	0.00
R162	269.989	21.582	16.81	63.01	32.58	4.42
R163	437.863	36.03	16.42	100.00	0.00	0.00
R164	204.923	17.605	14.97	100.00	0.00	0.00
R165	1002.83	43.082	31.34	100.00	0.00	0.00
R166	640.988	38.531	21.74	99.63	0.37	0.00
R167	589.335	30.357	24.90	98.27	1.73	0.00
R168	1554.46	51.961	38.47	100.00	0.00	0.00
R169	276.407	21.232	17.12	90.27	0.00	9.73
R170	293.366	24.195	15.61	80.61	7.30	12.09
R171	785.246	34.858	28.83	77.93	22.07	0.00
R172	209.991	18.03	14.95	100.00	0.00	0.00
R173	761.596	35.956	27.13	100.00	0.00	0.00
R174	733.012	35.464	27.04	100.00	0.00	0.00
R175	1562.73	47.448	42.66	100.00	0.00	0.00
R176	223.651	22.052	14.14	85.63	9.02	5.36
R177	193.427	19.205	13.67	100.00	0.00	0.00
R178	304.121	29.102	15.72	80.93	19.07	0.00
R179	244.834	20.601	15.45	93.85	4.64	1.51
R180	845.886	34.36	31.50	42.16	0.00	57.84
R181	541.118	30.395	23.02	70.76	5.56	23.68
R182	175.57	15.944	14.11	93.39	6.61	0.00
R183	357.416	24.427	18.74	100.00	0.00	0.00
R184	202.357	17.876	14.87	91.60	0.00	8.40
R185	202.68	18.78	13.99	100.00	0.00	0.00
R186	80.7372	12.431	8.55	63.99	5.49	30.52
R187	478.269	28.418	21.77	90.62	9.38	0.00
R188	206.168	21.038	12.69	73.89	0.00	26.11
R189	212.032	20.691	13.20	62.39	9.53	28.08
R190	298.283	24.428	16.14	86.02	0.00	13.98
R191	286.064	24.032	15.62	100.00	0.00	0.00
R192	531.876	32.26	22.06	100.00	0.00	0.00
R193	532.504	27.129	25.07	100.00	0.00	0.00
R194	83.109	11.584	9.28	100.00	0.00	0.00
R195	315.767	23.392	17.88	100.00	0.00	0.00
R196	233.801	19.098	15.87	74.71	25.29	0.00
R197	270.203	21.746	15.88	73.25	0.00	26.75
R198	392.809	23.299	22.01	89.37	10.63	0.00
R199	312.366	24.117	16.71	79.40	0.00	20.60
R200	458.034	27.92	20.96	80.69	0.00	19.31
R201	403.106	28.921	18.55	88.05	0.00	11.95
R202	1076.62	47.615	29.52	76.80	10.70	12.50
R203	423.063	27.103	19.98	74.34	22.77	2.89
R204	258.2	18.2	18.11	91.29	0.00	8.71
R205	124.869	14.949	11.35	87.44	0.00	12.56
R206	474.375	31.143	20.43	100.00	0.00	0.00
R207	211.188	21.513	12.79	100.00	0.00	0.00
R208	85.8914	12.428	9.01	94.70	5.30	0.00
R209	504.052	26.921	24.14	100.00	0.00	0.00
R210	199.627	22.838	12.07	100.00	0.00	0.00
R211	336.909	22.582	19.15	90.38	9.62	0.00
R212	33.3648	9.211	5.02	100.00	0.00	0.00
R213	296.925	21.221	18.00	75.14	1.85	23.01
R214	120.395	14.051	11.10	95.53	4.47	0.00
R215	267.801	19.519	17.55	74.50	25.50	0.00
R216	397.683	25.151	20.96	68.50	0.00	31.50
R217	377.586	24.065	20.33	87.04	0.00	12.96
R218	344.989	28.23	16.46	75.91	5.04	19.05
R219	36.2805	6.91	6.75	89.75	0.00	10.25
R220	611.579	34.48	22.95	87.97	12.03	0.00
R221	233.448	18.689	15.96	100.00	0.00	0.00
R222	429.288	24.889	22.04	40.92	59.08	0.00
R223	634.244	34.439	23.96	54.94	4.22	40.84
R224	623.202	33.501	23.81	100.00	0.00	0.00
R225	1038.12	38.449	34.52	100.00	0.00	0.00
R226	2978.49	81.733	47.27	76.49	9.93	13.58
R227	308.6	21.278	18.59	57.99	10.54	31.47
R228	1293.83	57.638	30.45	100.00	0.00	0.00
R229	656.996	46.017	20.97	100.00	0.00	0.00
R230	2900.55	58.25	45.24	62.61	3.77	33.62
R231	3601.65	60.25	49.52	88.01	11.99	0.00
R232	468.105	30.105	20.10	100.00	0.00	0.00
R233	84.9229	11.87	9.25	85.65	14.35	0.00
R234	933.81	42.997	28.00	100.00	0.00	0.00
R235	1637.25	46.708	45.04	79.28	20.72	0.00
R236	216.974	23.09	12.15	85.85	0.00	14.15
R237	417.897	26.957	19.83	66.01	0.00	33.99
R238	327.845	23.268	18.89	100.00	0.00	0.00
R239	323.209	30.755	14.29	92.53	0.00	7.47
R240	981.097	48.032	27.02	76.48	23.52	0.00
R241	1461.84	45.163	41.65	100.00	0.00	0.00
R242	404.796	27.036	19.21	100.00	0.00	0.00
R243	59.674	11.044	7.04	69.62	0.00	30.38
R244	979.335	38.057	32.91	68.71	31.29	0.00
R245	481.724	27.916	22.15	100.00	0.00	0.00
R246	282.272	21.874	16.79	83.95	10.99	5.06
R247	1484.12	53.574	35.68	100.00	0.00	0.00
R248	130.081	15.126	11.06	54.54	45.46	0.00
R249	87.4496	13.776	8.21	82.62	11.89	5.49
R250	823.104	43.227	26.49	13.99	62.10	23.91
R251	448.461	27.57	20.83	100.00	0.00	0.00
R252	640.064	35.921	23.94	93.43	0.00	6.57
R253	811.333	48.158	22.14	94.86	5.14	0.00
R254	186.727	16.816	14.29	100.00	0.00	0.00
R255	1589.63	56.293	37.94	66.01	6.91	27.08
R256	708.906	33.719	27.13	51.27	48.73	0.00
R257	441.705	30.7	18.79	81.54	18.46	0.00
R258	261.791	20.928	16.22	88.39	0.00	11.61
R259	6078.92	91.196	87.51	88.29	0.00	11.71
R260	2251.3	61.15	48.18	86.60	0.00	13.40
R261	321.836	22.637	18.96	79.90	16.92	3.17
R262	534.976	37.093	19.22	73.34	8.21	18.45
R263	542.323	38.327	18.59	54.22	6.09	39.69
R264	3776.36	70.877	68.26	73.81	0.00	26.19
R265	339.007	27.153	16.26	96.10	0.00	3.90
R266	165.041	16.946	12.57	86.26	0.00	13.74
R267	831.244	40.172	28.14	81.25	0.00	18.75
R268	585.462	34.291	21.90	100.00	0.00	0.00
R269	299.407	25.847	14.90	66.90	33.10	0.00
R270	1180.11	42.811	35.64	68.87	31.13	0.00
R271	1254.19	70.368	24.22	100.00	0.00	0.00
R272	637.017	30.432	26.98	96.12	0.00	3.88
R273	32.1744	6.68	6.17	50.82	12.88	36.30
R274	221.744	20.235	14.76	95.22	4.78	0.00
R275	1704.73	51.854	42.10	75.47	0.00	24.53
R276	59.3187	9.441	8.12	100.00	0.00	0.00
R277	340.084	22.889	19.15	18.06	81.94	0.00
R278	642.94	29.924	27.47	100.00	0.00	0.00
R279	144.223	15.508	12.10	42.28	57.72	0.00
R280	205.287	21.504	12.94	96.69	3.31	0.00
R281	574.322	37.647	21.88	100.00	0.00	0.00
R282	27.4587	6.86	5.38	67.26	0.00	32.74
R283	194.373	18.588	13.37	100.00	0.00	0.00
R284	368.068	22.9	20.81	94.82	0.00	5.18
R285	76.5578	11.237	8.82	89.83	0.00	10.17
R286	136.424	14.477	12.13	90.92	9.08	0.00
R287	235.133	19.234	15.75	100.00	0.00	0.00
R288	193.189	18.102	13.76	89.46	0.00	10.54
R289	358.27	24.59	18.75	100.00	0.00	0.00
R290	656.499	35.513	24.77	95.97	4.03	0.00
R291	463.369	24.959	23.82	94.51	5.49	0.00
R292	448.107	24.063	23.78	90.77	9.23	0.00
R293	444.592	25.916	21.97	28.43	46.73	24.84
R294	255.671	22.837	14.34	28.32	41.33	30.35
R295	1475	54.246	36.53	85.27	7.95	6.78
R296	162.86	18.491	11.69	100.00	0.00	0.00
R297	209.5	28.253	11.63	92.33	4.64	3.02
R298	541.535	26.884	26.09	91.62	8.38	0.00
R299	322.838	24.904	16.67	49.06	0.00	50.94
R300	304.957	22.564	17.35	89.81	10.19	0.00
R301	88.8716	11.613	9.88	86.39	0.00	13.61
R302	1482.88	56.097	34.69	100.00	0.00	0.00
R303	309.986	23.465	17.12	100.00	0.00	0.00
R304	1524.36	56.317	35.81	85.47	5.22	9.32
R305	99.5519	12.881	10.28	93.67	6.33	0.00
R306	656.439	32.323	25.97	100.00	0.00	0.00
R307	770.649	31.901	30.95	87.25	12.75	0.00
R308	817.078	35.325	29.97	83.60	4.21	12.18
R309	345.962	22.121	19.98	91.45	8.55	0.00
R310	133.626	16.133	10.67	64.70	35.30	0.00
R311	943.706	47.081	26.60	100.00	0.00	0.00
R312	305.417	25.858	15.25	64.66	22.03	13.31
R313	647.87	35.136	24.00	100.00	0.00	0.00
R314	212.593	19.706	14.84	100.00	0.00	0.00
R315	1058.88	43.437	31.60	100.00	0.00	0.00
R316	1645.36	58.181	36.83	92.64	0.00	7.36
R317	241.837	20.403	15.57	100.00	0.00	0.00
R318	1022.67	42.591	30.96	79.76	20.24	0.00
R319	292.341	29.188	14.62	86.80	2.53	10.66
R320	53.5734	11.179	6.51	90.08	9.92	0.00
R321	112.594	15.283	9.65	92.14	0.00	7.86
R322	116.937	13.954	11.30	78.40	21.60	0.00
R323	282.955	20.704	17.50	56.25	20.78	22.97
R324	206.128	18.753	14.25	86.04	11.65	2.31
R325	732.956	33.239	28.18	82.46	11.64	5.90
R326	823.471	43.006	25.42	88.25	0.00	11.75
R327	419.766	27.569	19.57	54.85	45.15	0.00
R328	599.461	34.716	22.98	80.82	0.00	19.18
R329	1027.9	41.124	32.17	91.39	5.78	2.82
R330	87.7976	12.698	8.85	27.28	72.72	0.00
R331	87.0201	12.631	8.83	82.62	17.38	0.00
R332	259.076	19.334	17.13	89.61	10.39	0.00
R333	390.422	23.729	21.01	91.12	8.88	0.00
R334	147.491	19.295	10.03	92.06	0.00	7.94
R335	262.852	20.115	16.92	65.87	23.74	10.39
R336	1006.97	40.25	32.10	43.35	56.65	0.00
R337	350.496	22.317	20.07	58.64	41.36	0.00
R338	382.175	26.793	18.33	63.37	36.63	0.00
R339	563.861	32.405	22.41	90.64	5.56	3.81
R340	210.131	17.804	15.27	53.72	46.28	0.00
R341	268.605	25.066	14.60	80.94	19.06	0.00
R342	158.389	16.464	12.35	27.73	72.27	0.00
R343	486.593	30.694	20.28	83.53	0.00	16.47
R344	65.1066	19.682	6.93	77.33	22.67	0.00
R345	587.295	32.366	23.39	97.13	2.87	0.00
R346	891.734	36.628	32.53	100.00	0.00	0.00
R347	461.109	30.045	19.72	100.00	0.00	0.00
R348	656.151	33.404	25.26	83.03	0.00	16.97
R349	122.9	13.092	12.01	72.45	11.52	16.03
R350	2888.45	73.2	50.81	100.00	0.00	0.00
R351	1779.4	60.737	38.16	84.22	1.71	14.07
R352	3288.13	75.749	55.75	95.07	0.00	4.93
R353	285.945	25.432	14.89	82.05	0.00	17.95
R354	700.715	34.266	26.66	92.41	3.71	3.88
R355	526.473	26.506	25.53	95.08	0.00	4.92
R356	566.948	28.728	25.72	67.46	17.82	14.72
R357	682.473	35.74	25.56	70.91	6.58	22.51
R358	1019.74	45.852	31.28	62.36	11.55	26.08
R359	736.127	58.178	17.08	61.76	38.24	0.00
R360	1273.51	46.426	35.68	28.88	19.99	51.13
R361	127.551	14.057	11.66	90.17	8.31	1.52
R362	335.289	22.168	19.50	47.41	25.62	26.97
R363	117.721	12.629	11.92	71.71	11.40	16.90
R364	192.179	16.542	14.95	67.63	6.55	25.81
R365	1242.57	40.63	39.35	100.00	0.00	0.00
R366	699.187	36.242	25.56	38.97	42.00	19.03
R367	123.814	14.487	10.93	74.15	16.08	9.76
R368	2297.54	65.74	45.75	100.00	0.00	0.00
R369	1885.97	51.193	47.41	100.00	0.00	0.00
R370	1619.99	50.838	41.13	67.04	10.79	22.18
R371	226.465	22.538	13.44	100.00	0.00	0.00
R372	418.501	27.625	19.91	80.44	0.00	19.56
R373	189.354	20.168	13.77	100.00	0.00	0.00
R374	563.288	39.679	18.87	100.00	0.00	0.00
R375	285.536	22.995	15.88	54.49	45.51	0.00
R376	522.109	32.645	20.60	56.02	0.00	43.98
R377	881.737	43.016	26.46	25.42	15.97	58.61
R378	386.423	25.777	20.08	76.93	0.00	23.07
R379	1802.12	68.341	38.62	81.77	0.00	18.23
R380	855.406	41.079	27.33	42.91	40.58	16.50
R381	90.0321	11.696	9.90	89.98	0.00	10.02
R382	648.569	30.574	27.11	75.82	9.01	15.17
R383	157.774	21.41	10.52	78.01	8.06	13.92
R384	341.973	24.705	18.37	81.69	0.00	18.31
R385	312.09	28.678	14.51	61.23	38.77	0.00
R386	2002.42	66.539	39.07	100.00	0.00	0.00
R387	1309.93	42.498	39.89	93.89	0.00	6.11
R388	87.9954	12.415	9.16	93.95	6.05	0.00
R389	608.385	32.49	23.95	90.94	3.08	5.99
R390	247.437	19.64	16.14	100.00	0.00	0.00
R391	231.358	18.829	16.51	89.07	4.16	6.77
R392	454.978	25.584	22.95	85.09	0.00	14.91
R393	358.025	34.47	13.57	94.21	5.79	0.00
R394	636.058	39.522	22.81	92.56	2.71	4.73
R395	191.741	16.561	15.25	68.23	13.10	18.67
R396	182.471	18.242	12.90	100.00	0.00	0.00
R397	129.345	13.493	12.29	34.18	65.82	0.00
R398	137.725	14.327	12.33	66.51	15.12	18.38
R399	1189.09	44.763	34.12	51.15	48.85	0.00
R400	192.106	19.649	12.60	83.23	0.00	16.77
R401	1246.71	47.956	33.90	100.00	0.00	0.00
R402	126.612	13.56	12.61	94.80	5.20	0.00
R403	1827.12	50.724	45.97	38.62	8.57	52.81
R404	313.877	27.454	14.78	82.54	7.81	9.65
R405	586.175	30.278	24.90	63.45	11.99	24.56
R406	603.494	30.826	25.34	75.28	24.72	0.00
R407	1833.38	56.597	41.66	78.90	14.86	6.24
R408	551.251	38.075	20.08	52.51	5.85	41.64
R409	471.913	39.089	17.00	44.15	19.67	36.18
R410	1298.2	44.838	38.39	85.99	14.01	0.00
R411	600.291	33.273	25.76	44.11	5.91	49.99
R412	224.471	19.388	15.09	62.48	27.45	10.07
R413	1364.96	47.044	37.27	76.46	11.72	11.82
R414	733.819	33.835	27.84	71.77	5.82	22.42
R415	147.942	17.865	10.88	100.00	0.00	0.00
R416	2471.8	68.174	50.59	77.18	0.00	22.82
R417	899.916	50.96	24.34	73.11	26.89	0.00
R418	2156.29	64.079	43.29	82.33	6.34	11.33
R419	260.085	21.26	15.80	57.46	12.16	30.38
R420	147.014	15.189	12.48	35.54	11.66	52.80
R421	457.21	28.752	20.29	62.71	12.31	24.98
R422	577.131	30.791	24.09	90.95	0.00	9.05
R423	535.953	27.292	25.24	100.00	0.00	0.00
R424	745.102	39.699	25.34	77.78	0.00	22.22
R425	369.082	27.587	17.58	100.00	0.00	0.00
R426	1802.29	56.664	42.38	92.50	7.50	0.00
R427	356.695	27.563	16.83	85.30	0.00	14.70
R428	1582.85	51.881	39.16	81.94	0.00	18.06
R429	664.859	36.091	25.13	88.56	0.00	11.44
R430	189.522	18.436	13.44	73.44	0.00	26.56
R431	287.591	25.877	14.41	84.69	0.00	15.31
R432	58.9809	9.753	7.75	75.27	0.00	24.73
R433	154.608	18.83	11.38	100.00	0.00	0.00
R434	1036.12	41.129	32.33	71.84	0.00	28.16
R435	333.607	26.912	15.89	100.00	0.00	0.00
R436	127.271	19.474	9.02	98.16	0.00	1.84
R437	322.225	25.899	16.81	100.00	0.00	0.00
R438	1857.56	53.72	44.20	86.47	0.00	13.53
R439	966.712	38.88	31.71	70.21	0.00	29.79
R440	276.456	20.35	17.66	83.77	7.51	8.73
R441	472.467	27.936	21.98	17.28	13.27	12.16
R442	704.652	36.9	25.99	0.82	0.63	0.58
R443	954.395	36.213	33.68
R444	273.095	20.033	17.78
R445	365.318	24.752	19.25
R446	561.61	34.483	20.96
R447	1567.83	54.034	37.58
R448	290.254	24.402	15.37
R449	579.473	28.596	25.95
R450	61.4053	11.01	7.27
R451	1531.51	49.683	39.55
R452	140.895	18.068	10.87
R453	77.6105	11.258	8.83
R454	168.16	15.913	13.58
R455	234.626	19.924	15.07
R456	889.923	35.847	31.85
R457	153.636	17.533	11.54
R458	212.119	17.66	15.91
R459	145.269	16.353	12.12
R460	62.2051	10.801	7.57
R461	293.95	22.203	18.29
R462	547.155	29.77	23.55
R463	52.1716	10.404	6.55
R464	1500.01	46.894	21.26
R465	1476.62	53.757	35.16
R466	589.899	32.072	24.67
R467	609.24	46.894	21.26
R468	1183.32	40.51	37.24
R469	481.895	33.077	19.45
R470	324.221	23.517	18.02
R471	5626.39	97.055	75.14
R472	1583.52	52.662	38.68
R473	386.306	23.485	21.11
R474	1985.53	53.177	47.77
R475	780.319	38.329	26.70
R476	1299.92	47.664	34.97
R477	2219.5	57.925	49.55
R478	1419.38	46.681	39.20
R479	627.364	34.953	23.10
R480	107.925	16.524	8.54
R481	289.64	26.97	15.12
R482	472.354	34.734	18.06
R483	579.632	32.586	22.76
R484	286.114	21.907	16.99
R485	1138.08	42.857	35.06
R486	911.053	37.63	31.87
R487	325.781	24.953	17.90
R488	212.209	17.831	15.47
R489	425.39	34.679	16.96
R490	285.319	25.369	14.61
R491	495.577	28.756	22.17
R492	101.044	11.903	10.84
R493	344.424	26.886	16.57
R494	211.75	18.72	15.11
R495	189.883	21.247	11.63
R496	212.126	17.914	15.24
R497	100.34	15.98	8.28
R498	619.929	34.451	23.03
R499	675.071	30.496	28.29
R500	332.444	27.987	15.38
R501	395.006	29.051	18.87
R502	198.561	17.907	14.76
R503	1014.63	41.705	31.58
R504	1083.38	37.93	37.13
R505	459.149	28.183	20.90
R506	1389.64	50.796	36.09
R507	188.99	16.825	14.49
R508	115.87	14.64	10.31
R509	142.44	15.69	11.74
R510	764.428	33.193	29.49
R511	228.397	17.633	16.70
R512	1150.74	47.147	31.94
R513	898.538	40.977	28.17
