# Supplementary material for: Grounds, Beds, and Reefs of the Endangered Coral Cladocora caespitosa With Description of the Tremiti Reef
Source: Ecol Evol. 2026 Feb 24;16(2):e72871. doi: 10.1002/ece3.72871 (PMC12930217; doi:10.1002/ece3.72871)
Supplement: Supplementary file 1 — Appendix S1: ece372871‐sup‐0001‐AppendixS1.zip. [file ECE3-16-e72871-s001.zip › ece372871-sup-0013-AppendixS13.csv]

Depth	ID	Date-Time	Time	Temperature
10	1	05/02/2022 23:00:00	23:00:00	20.214
10	2	05/03/2022 00:00:00	00:00:00	20.160
10	3	05/03/2022 01:00:00	01:00:00	20.075
10	4	05/03/2022 02:00:00	02:00:00	20.010
10	5	05/03/2022 03:00:00	03:00:00	19.892
10	6	05/03/2022 04:00:00	04:00:00	19.764
10	7	05/03/2022 05:00:00	05:00:00	19.624
10	8	05/03/2022 06:00:00	06:00:00	19.420
10	9	05/03/2022 07:00:00	07:00:00	18.745
10	10	05/03/2022 08:00:00	08:00:00	18.187
10	11	05/03/2022 09:00:00	09:00:00	18.466
10	12	05/03/2022 10:00:00	10:00:00	18.906
10	13	05/03/2022 11:00:00	11:00:00	19.388
10	14	05/03/2022 12:00:00	12:00:00	19.699
10	15	05/03/2022 13:00:00	13:00:00	19.764
10	16	05/03/2022 14:00:00	14:00:00	19.517
10	17	05/03/2022 15:00:00	15:00:00	18.991
10	18	05/03/2022 16:00:00	16:00:00	18.434
10	19	05/03/2022 17:00:00	17:00:00	19.024
10	20	05/03/2022 18:00:00	18:00:00	19.227
10	21	05/03/2022 19:00:00	19:00:00	18.895
10	22	05/03/2022 20:00:00	20:00:00	18.755
10	23	05/03/2022 21:00:00	21:00:00	18.616
10	24	05/03/2022 22:00:00	22:00:00	17.812
10	25	05/03/2022 23:00:00	23:00:00	17.490
10	26	05/04/2022 00:00:00	00:00:00	17.029
10	27	05/04/2022 01:00:00	01:00:00	16.514
10	28	05/04/2022 02:00:00	02:00:00	15.988
10	29	05/04/2022 03:00:00	03:00:00	15.538
10	30	05/04/2022 04:00:00	04:00:00	15.087
10	31	05/04/2022 05:00:00	05:00:00	14.691
10	32	05/04/2022 06:00:00	06:00:00	14.369
10	33	05/04/2022 07:00:00	07:00:00	14.101
10	34	05/04/2022 08:00:00	08:00:00	14.283
10	35	05/04/2022 09:00:00	09:00:00	15.474
10	36	05/04/2022 10:00:00	10:00:00	16.675
10	37	05/04/2022 11:00:00	11:00:00	18.412
10	38	05/04/2022 12:00:00	12:00:00	19.689
10	39	05/04/2022 13:00:00	13:00:00	19.978
10	40	05/04/2022 14:00:00	14:00:00	19.946
10	41	05/04/2022 15:00:00	15:00:00	20.171
10	42	05/04/2022 16:00:00	16:00:00	20.150
10	43	05/04/2022 17:00:00	17:00:00	20.010
10	44	05/04/2022 18:00:00	18:00:00	21.061
10	45	05/04/2022 19:00:00	19:00:00	21.640
10	46	05/04/2022 20:00:00	20:00:00	21.115
10	47	05/04/2022 21:00:00	21:00:00	20.193
10	48	05/04/2022 22:00:00	22:00:00	19.678
10	49	05/04/2022 23:00:00	23:00:00	19.120
10	50	05/05/2022 00:00:00	00:00:00	18.605
10	51	05/05/2022 01:00:00	01:00:00	18.069
10	52	05/05/2022 02:00:00	02:00:00	17.554
10	53	05/05/2022 03:00:00	03:00:00	16.986
10	54	05/05/2022 04:00:00	04:00:00	16.407
10	55	05/05/2022 05:00:00	05:00:00	15.860
10	56	05/05/2022 06:00:00	06:00:00	15.366
10	57	05/05/2022 07:00:00	07:00:00	14.959
10	58	05/05/2022 08:00:00	08:00:00	14.959
10	59	05/05/2022 09:00:00	09:00:00	15.238
10	60	05/05/2022 10:00:00	10:00:00	16.117
10	61	05/05/2022 11:00:00	11:00:00	17.661
10	62	05/05/2022 12:00:00	12:00:00	18.251
10	63	05/05/2022 13:00:00	13:00:00	18.680
10	64	05/05/2022 14:00:00	14:00:00	19.056
10	65	05/05/2022 15:00:00	15:00:00	20.375
10	66	05/05/2022 16:00:00	16:00:00	21.737
10	67	05/05/2022 17:00:00	17:00:00	22.102
10	68	05/05/2022 18:00:00	18:00:00	22.230
10	69	05/05/2022 19:00:00	19:00:00	22.305
10	70	05/05/2022 20:00:00	20:00:00	22.327
10	71	05/05/2022 21:00:00	21:00:00	22.305
10	72	05/05/2022 22:00:00	22:00:00	22.252
10	73	05/05/2022 23:00:00	23:00:00	22.187
10	74	05/06/2022 00:00:00	00:00:00	22.102
10	75	05/06/2022 01:00:00	01:00:00	22.005
10	76	05/06/2022 02:00:00	02:00:00	21.952
10	77	05/06/2022 03:00:00	03:00:00	21.887
10	78	05/06/2022 04:00:00	04:00:00	21.812
10	79	05/06/2022 05:00:00	05:00:00	21.705
10	80	05/06/2022 06:00:00	06:00:00	21.651
10	81	05/06/2022 07:00:00	07:00:00	21.619
10	82	05/06/2022 08:00:00	08:00:00	21.576
10	83	05/06/2022 09:00:00	09:00:00	21.598
10	84	05/06/2022 10:00:00	10:00:00	21.651
10	85	05/06/2022 11:00:00	11:00:00	21.769
10	86	05/06/2022 12:00:00	12:00:00	21.866
10	87	05/06/2022 13:00:00	13:00:00	21.994
10	88	05/06/2022 14:00:00	14:00:00	22.102
10	89	05/06/2022 15:00:00	15:00:00	22.080
10	90	05/06/2022 16:00:00	16:00:00	21.994
10	91	05/06/2022 17:00:00	17:00:00	21.887
10	92	05/06/2022 18:00:00	18:00:00	21.758
10	93	05/06/2022 19:00:00	19:00:00	21.705
10	94	05/06/2022 20:00:00	20:00:00	21.619
10	95	05/06/2022 21:00:00	21:00:00	21.522
10	96	05/06/2022 22:00:00	22:00:00	21.501
10	97	05/06/2022 23:00:00	23:00:00	21.415
10	98	05/07/2022 00:00:00	00:00:00	21.362
10	99	05/07/2022 01:00:00	01:00:00	21.287
10	100	05/07/2022 02:00:00	02:00:00	21.244
10	101	05/07/2022 03:00:00	03:00:00	21.211
10	102	05/07/2022 04:00:00	04:00:00	21.136
10	103	05/07/2022 05:00:00	05:00:00	21.115
10	104	05/07/2022 06:00:00	06:00:00	21.072
10	105	05/07/2022 07:00:00	07:00:00	21.008
10	106	05/07/2022 08:00:00	08:00:00	20.997
10	107	05/07/2022 09:00:00	09:00:00	20.943
10	108	05/07/2022 10:00:00	10:00:00	20.954
10	109	05/07/2022 11:00:00	11:00:00	20.922
10	110	05/07/2022 12:00:00	12:00:00	20.900
10	111	05/07/2022 13:00:00	13:00:00	20.868
10	112	05/07/2022 14:00:00	14:00:00	20.847
10	113	05/07/2022 15:00:00	15:00:00	20.804
10	114	05/07/2022 16:00:00	16:00:00	20.815
10	115	05/07/2022 17:00:00	17:00:00	20.772
10	116	05/07/2022 18:00:00	18:00:00	20.740
10	117	05/07/2022 19:00:00	19:00:00	20.718
10	118	05/07/2022 20:00:00	20:00:00	20.675
10	119	05/07/2022 21:00:00	21:00:00	20.643
10	120	05/07/2022 22:00:00	22:00:00	20.622
10	121	05/07/2022 23:00:00	23:00:00	20.568
10	122	05/08/2022 00:00:00	00:00:00	20.547
10	123	05/08/2022 01:00:00	01:00:00	20.482
10	124	05/08/2022 02:00:00	02:00:00	20.429
10	125	05/08/2022 03:00:00	03:00:00	20.375
10	126	05/08/2022 04:00:00	04:00:00	20.343
10	127	05/08/2022 05:00:00	05:00:00	20.321
10	128	05/08/2022 06:00:00	06:00:00	20.289
10	129	05/08/2022 07:00:00	07:00:00	20.300
10	130	05/08/2022 08:00:00	08:00:00	20.278
10	131	05/08/2022 09:00:00	09:00:00	20.289
10	132	05/08/2022 10:00:00	10:00:00	20.257
10	133	05/08/2022 11:00:00	11:00:00	20.268
10	134	05/08/2022 12:00:00	12:00:00	20.268
10	135	05/08/2022 13:00:00	13:00:00	20.278
10	136	05/08/2022 14:00:00	14:00:00	20.289
10	137	05/08/2022 15:00:00	15:00:00	20.257
10	138	05/08/2022 16:00:00	16:00:00	20.289
10	139	05/08/2022 17:00:00	17:00:00	20.246
10	140	05/08/2022 18:00:00	18:00:00	20.235
10	141	05/08/2022 19:00:00	19:00:00	20.235
10	142	05/08/2022 20:00:00	20:00:00	20.225
10	143	05/08/2022 21:00:00	21:00:00	20.214
10	144	05/08/2022 22:00:00	22:00:00	20.203
10	145	05/08/2022 23:00:00	23:00:00	20.171
10	146	05/09/2022 00:00:00	00:00:00	20.150
10	147	05/09/2022 01:00:00	01:00:00	20.085
10	148	05/09/2022 02:00:00	02:00:00	20.042
10	149	05/09/2022 03:00:00	03:00:00	20.000
10	150	05/09/2022 04:00:00	04:00:00	19.946
10	151	05/09/2022 05:00:00	05:00:00	19.892
10	152	05/09/2022 06:00:00	06:00:00	19.871
10	153	05/09/2022 07:00:00	07:00:00	19.796
10	154	05/09/2022 08:00:00	08:00:00	19.764
10	155	05/09/2022 09:00:00	09:00:00	19.796
10	156	05/09/2022 10:00:00	10:00:00	19.924
10	157	05/09/2022 11:00:00	11:00:00	20.096
10	158	05/09/2022 12:00:00	12:00:00	20.225
10	159	05/09/2022 13:00:00	13:00:00	20.429
10	160	05/09/2022 14:00:00	14:00:00	20.622
10	161	05/09/2022 15:00:00	15:00:00	20.740
10	162	05/09/2022 16:00:00	16:00:00	20.793
10	163	05/09/2022 17:00:00	17:00:00	20.782
10	164	05/09/2022 18:00:00	18:00:00	20.772
10	165	05/09/2022 19:00:00	19:00:00	20.793
10	166	05/09/2022 20:00:00	20:00:00	20.793
10	167	05/09/2022 21:00:00	21:00:00	20.815
10	168	05/09/2022 22:00:00	22:00:00	20.772
10	169	05/09/2022 23:00:00	23:00:00	20.740
10	170	05/10/2022 00:00:00	00:00:00	20.729
10	171	05/10/2022 01:00:00	01:00:00	20.686
10	172	05/10/2022 02:00:00	02:00:00	20.675
10	173	05/10/2022 03:00:00	03:00:00	20.632
10	174	05/10/2022 04:00:00	04:00:00	20.600
10	175	05/10/2022 05:00:00	05:00:00	20.600
10	176	05/10/2022 06:00:00	06:00:00	20.600
10	177	05/10/2022 07:00:00	07:00:00	20.568
10	178	05/10/2022 08:00:00	08:00:00	20.536
10	179	05/10/2022 09:00:00	09:00:00	20.504
10	180	05/10/2022 10:00:00	10:00:00	20.514
10	181	05/10/2022 11:00:00	11:00:00	20.579
10	182	05/10/2022 12:00:00	12:00:00	21.061
10	183	05/10/2022 13:00:00	13:00:00	21.619
10	184	05/10/2022 14:00:00	14:00:00	22.005
10	185	05/10/2022 15:00:00	15:00:00	22.402
10	186	05/10/2022 16:00:00	16:00:00	22.477
10	187	05/10/2022 17:00:00	17:00:00	22.391
10	188	05/10/2022 18:00:00	18:00:00	22.263
10	189	05/10/2022 19:00:00	19:00:00	22.134
10	190	05/10/2022 20:00:00	20:00:00	22.005
10	191	05/10/2022 21:00:00	21:00:00	21.909
10	192	05/10/2022 22:00:00	22:00:00	21.801
10	193	05/10/2022 23:00:00	23:00:00	21.683
10	194	05/11/2022 00:00:00	00:00:00	21.587
10	195	05/11/2022 01:00:00	01:00:00	21.501
10	196	05/11/2022 02:00:00	02:00:00	21.405
10	197	05/11/2022 03:00:00	03:00:00	21.372
10	198	05/11/2022 04:00:00	04:00:00	21.276
10	199	05/11/2022 05:00:00	05:00:00	21.222
10	200	05/11/2022 06:00:00	06:00:00	21.169
10	201	05/11/2022 07:00:00	07:00:00	21.115
10	202	05/11/2022 08:00:00	08:00:00	21.029
10	203	05/11/2022 09:00:00	09:00:00	21.061
10	204	05/11/2022 10:00:00	10:00:00	21.083
10	205	05/11/2022 11:00:00	11:00:00	21.126
10	206	05/11/2022 12:00:00	12:00:00	21.276
10	207	05/11/2022 13:00:00	13:00:00	21.415
10	208	05/11/2022 14:00:00	14:00:00	21.608
10	209	05/11/2022 15:00:00	15:00:00	21.662
10	210	05/11/2022 16:00:00	16:00:00	21.630
10	211	05/11/2022 17:00:00	17:00:00	21.576
10	212	05/11/2022 18:00:00	18:00:00	21.490
10	213	05/11/2022 19:00:00	19:00:00	21.447
10	214	05/11/2022 20:00:00	20:00:00	21.415
10	215	05/11/2022 21:00:00	21:00:00	21.383
10	216	05/11/2022 22:00:00	22:00:00	21.329
10	217	05/11/2022 23:00:00	23:00:00	21.276
10	218	05/12/2022 00:00:00	00:00:00	21.244
10	219	05/12/2022 01:00:00	01:00:00	21.233
10	220	05/12/2022 02:00:00	02:00:00	21.169
10	221	05/12/2022 03:00:00	03:00:00	21.158
10	222	05/12/2022 04:00:00	04:00:00	21.126
10	223	05/12/2022 05:00:00	05:00:00	21.115
10	224	05/12/2022 06:00:00	06:00:00	21.104
10	225	05/12/2022 07:00:00	07:00:00	21.061
10	226	05/12/2022 08:00:00	08:00:00	21.061
10	227	05/12/2022 09:00:00	09:00:00	21.115
10	228	05/12/2022 10:00:00	10:00:00	21.297
10	229	05/12/2022 11:00:00	11:00:00	21.480
10	230	05/12/2022 12:00:00	12:00:00	21.662
10	231	05/12/2022 13:00:00	13:00:00	21.758
10	232	05/12/2022 14:00:00	14:00:00	21.866
10	233	05/12/2022 15:00:00	15:00:00	21.887
10	234	05/12/2022 16:00:00	16:00:00	21.930
10	235	05/12/2022 17:00:00	17:00:00	21.973
10	236	05/12/2022 18:00:00	18:00:00	21.984
10	237	05/12/2022 19:00:00	19:00:00	21.984
10	238	05/12/2022 20:00:00	20:00:00	21.898
10	239	05/12/2022 21:00:00	21:00:00	21.812
10	240	05/12/2022 22:00:00	22:00:00	21.726
10	241	05/12/2022 23:00:00	23:00:00	21.630
10	242	05/13/2022 00:00:00	00:00:00	21.533
10	243	05/13/2022 01:00:00	01:00:00	21.447
10	244	05/13/2022 02:00:00	02:00:00	21.372
10	245	05/13/2022 03:00:00	03:00:00	21.329
10	246	05/13/2022 04:00:00	04:00:00	21.265
10	247	05/13/2022 05:00:00	05:00:00	21.201
10	248	05/13/2022 06:00:00	06:00:00	21.136
10	249	05/13/2022 07:00:00	07:00:00	21.093
10	250	05/13/2022 08:00:00	08:00:00	21.029
10	251	05/13/2022 09:00:00	09:00:00	21.008
10	252	05/13/2022 10:00:00	10:00:00	21.072
10	253	05/13/2022 11:00:00	11:00:00	21.169
10	254	05/13/2022 12:00:00	12:00:00	21.351
10	255	05/13/2022 13:00:00	13:00:00	21.480
10	256	05/13/2022 14:00:00	14:00:00	21.640
10	257	05/13/2022 15:00:00	15:00:00	21.651
10	258	05/13/2022 16:00:00	16:00:00	21.640
10	259	05/13/2022 17:00:00	17:00:00	21.694
10	260	05/13/2022 18:00:00	18:00:00	21.748
10	261	05/13/2022 19:00:00	19:00:00	21.834
10	262	05/13/2022 20:00:00	20:00:00	21.812
10	263	05/13/2022 21:00:00	21:00:00	21.694
10	264	05/13/2022 22:00:00	22:00:00	21.587
10	265	05/13/2022 23:00:00	23:00:00	21.501
10	266	05/14/2022 00:00:00	00:00:00	21.415
10	267	05/14/2022 01:00:00	01:00:00	21.308
10	268	05/14/2022 02:00:00	02:00:00	21.254
10	269	05/14/2022 03:00:00	03:00:00	21.147
10	270	05/14/2022 04:00:00	04:00:00	21.093
10	271	05/14/2022 05:00:00	05:00:00	21.029
10	272	05/14/2022 06:00:00	06:00:00	20.965
10	273	05/14/2022 07:00:00	07:00:00	20.911
10	274	05/14/2022 08:00:00	08:00:00	20.868
10	275	05/14/2022 09:00:00	09:00:00	20.804
10	276	05/14/2022 10:00:00	10:00:00	20.761
10	277	05/14/2022 11:00:00	11:00:00	20.740
10	278	05/14/2022 12:00:00	12:00:00	20.686
10	279	05/14/2022 13:00:00	13:00:00	20.675
10	280	05/14/2022 14:00:00	14:00:00	20.686
10	281	05/14/2022 15:00:00	15:00:00	20.643
10	282	05/14/2022 16:00:00	16:00:00	20.622
10	283	05/14/2022 17:00:00	17:00:00	20.622
10	284	05/14/2022 18:00:00	18:00:00	20.600
10	285	05/14/2022 19:00:00	19:00:00	20.579
10	286	05/14/2022 20:00:00	20:00:00	20.568
10	287	05/14/2022 21:00:00	21:00:00	20.557
10	288	05/14/2022 22:00:00	22:00:00	20.547
10	289	05/14/2022 23:00:00	23:00:00	20.514
10	290	05/15/2022 00:00:00	00:00:00	20.514
10	291	05/15/2022 01:00:00	01:00:00	20.471
10	292	05/15/2022 02:00:00	02:00:00	20.471
10	293	05/15/2022 03:00:00	03:00:00	20.461
10	294	05/15/2022 04:00:00	04:00:00	20.429
10	295	05/15/2022 05:00:00	05:00:00	20.439
10	296	05/15/2022 06:00:00	06:00:00	20.429
10	297	05/15/2022 07:00:00	07:00:00	20.396
10	298	05/15/2022 08:00:00	08:00:00	20.375
10	299	05/15/2022 09:00:00	09:00:00	20.386
10	300	05/15/2022 10:00:00	10:00:00	20.375
10	301	05/15/2022 11:00:00	11:00:00	20.364
10	302	05/15/2022 12:00:00	12:00:00	20.375
10	303	05/15/2022 13:00:00	13:00:00	20.364
10	304	05/15/2022 14:00:00	14:00:00	20.396
10	305	05/15/2022 15:00:00	15:00:00	20.364
10	306	05/15/2022 16:00:00	16:00:00	20.396
10	307	05/15/2022 17:00:00	17:00:00	20.386
10	308	05/15/2022 18:00:00	18:00:00	20.407
10	309	05/15/2022 19:00:00	19:00:00	20.396
10	310	05/15/2022 20:00:00	20:00:00	20.418
10	311	05/15/2022 21:00:00	21:00:00	20.418
10	312	05/15/2022 22:00:00	22:00:00	20.429
10	313	05/15/2022 23:00:00	23:00:00	20.418
10	314	05/16/2022 00:00:00	00:00:00	20.407
10	315	05/16/2022 01:00:00	01:00:00	20.418
10	316	05/16/2022 02:00:00	02:00:00	20.396
10	317	05/16/2022 03:00:00	03:00:00	20.396
10	318	05/16/2022 04:00:00	04:00:00	20.396
10	319	05/16/2022 05:00:00	05:00:00	20.396
10	320	05/16/2022 06:00:00	06:00:00	20.375
10	321	05/16/2022 07:00:00	07:00:00	20.375
10	322	05/16/2022 08:00:00	08:00:00	20.396
10	323	05/16/2022 09:00:00	09:00:00	20.557
10	324	05/16/2022 10:00:00	10:00:00	20.793
10	325	05/16/2022 11:00:00	11:00:00	21.061
10	326	05/16/2022 12:00:00	12:00:00	21.308
10	327	05/16/2022 13:00:00	13:00:00	21.555
10	328	05/16/2022 14:00:00	14:00:00	21.769
10	329	05/16/2022 15:00:00	15:00:00	21.823
10	330	05/16/2022 16:00:00	16:00:00	21.769
10	331	05/16/2022 17:00:00	17:00:00	21.694
10	332	05/16/2022 18:00:00	18:00:00	21.651
10	333	05/16/2022 19:00:00	19:00:00	21.576
10	334	05/16/2022 20:00:00	20:00:00	21.512
10	335	05/16/2022 21:00:00	21:00:00	21.480
10	336	05/16/2022 22:00:00	22:00:00	21.394
10	337	05/16/2022 23:00:00	23:00:00	21.340
10	338	05/17/2022 00:00:00	00:00:00	21.276
10	339	05/17/2022 01:00:00	01:00:00	21.222
10	340	05/17/2022 02:00:00	02:00:00	21.179
10	341	05/17/2022 03:00:00	03:00:00	21.136
10	342	05/17/2022 04:00:00	04:00:00	21.104
10	343	05/17/2022 05:00:00	05:00:00	21.040
10	344	05/17/2022 06:00:00	06:00:00	21.040
10	345	05/17/2022 07:00:00	07:00:00	21.018
10	346	05/17/2022 08:00:00	08:00:00	21.040
10	347	05/17/2022 09:00:00	09:00:00	21.201
10	348	05/17/2022 10:00:00	10:00:00	21.447
10	349	05/17/2022 11:00:00	11:00:00	21.683
10	350	05/17/2022 12:00:00	12:00:00	21.930
10	351	05/17/2022 13:00:00	13:00:00	22.102
10	352	05/17/2022 14:00:00	14:00:00	22.263
10	353	05/17/2022 15:00:00	15:00:00	22.263
10	354	05/17/2022 16:00:00	16:00:00	22.295
10	355	05/17/2022 17:00:00	17:00:00	22.359
10	356	05/17/2022 18:00:00	18:00:00	22.445
10	357	05/17/2022 19:00:00	19:00:00	22.498
10	358	05/17/2022 20:00:00	20:00:00	22.456
10	359	05/17/2022 21:00:00	21:00:00	22.338
10	360	05/17/2022 22:00:00	22:00:00	22.220
10	361	05/17/2022 23:00:00	23:00:00	22.102
10	362	05/18/2022 00:00:00	00:00:00	21.973
10	363	05/18/2022 01:00:00	01:00:00	21.866
10	364	05/18/2022 02:00:00	02:00:00	21.791
10	365	05/18/2022 03:00:00	03:00:00	21.694
10	366	05/18/2022 04:00:00	04:00:00	21.619
10	367	05/18/2022 05:00:00	05:00:00	21.544
10	368	05/18/2022 06:00:00	06:00:00	21.490
10	369	05/18/2022 07:00:00	07:00:00	21.437
10	370	05/18/2022 08:00:00	08:00:00	21.394
10	371	05/18/2022 09:00:00	09:00:00	21.372
10	372	05/18/2022 10:00:00	10:00:00	21.383
10	373	05/18/2022 11:00:00	11:00:00	21.415
10	374	05/18/2022 12:00:00	12:00:00	21.544
10	375	05/18/2022 13:00:00	13:00:00	21.683
10	376	05/18/2022 14:00:00	14:00:00	21.737
10	377	05/18/2022 15:00:00	15:00:00	21.716
10	378	05/18/2022 16:00:00	16:00:00	21.630
10	379	05/18/2022 17:00:00	17:00:00	21.565
10	380	05/18/2022 18:00:00	18:00:00	21.512
10	381	05/18/2022 19:00:00	19:00:00	21.458
10	382	05/18/2022 20:00:00	20:00:00	21.415
10	383	05/18/2022 21:00:00	21:00:00	21.362
10	384	05/18/2022 22:00:00	22:00:00	21.308
10	385	05/18/2022 23:00:00	23:00:00	21.297
10	386	05/19/2022 00:00:00	00:00:00	21.244
10	387	05/19/2022 01:00:00	01:00:00	21.201
10	388	05/19/2022 02:00:00	02:00:00	21.126
10	389	05/19/2022 03:00:00	03:00:00	21.126
10	390	05/19/2022 04:00:00	04:00:00	21.040
10	391	05/19/2022 05:00:00	05:00:00	21.018
10	392	05/19/2022 06:00:00	06:00:00	20.943
10	393	05/19/2022 07:00:00	07:00:00	20.922
10	394	05/19/2022 08:00:00	08:00:00	20.879
10	395	05/19/2022 09:00:00	09:00:00	20.836
10	396	05/19/2022 10:00:00	10:00:00	20.879
10	397	05/19/2022 11:00:00	11:00:00	20.922
10	398	05/19/2022 12:00:00	12:00:00	21.029
10	399	05/19/2022 13:00:00	13:00:00	21.104
10	400	05/19/2022 14:00:00	14:00:00	21.201
10	401	05/19/2022 15:00:00	15:00:00	21.222
10	402	05/19/2022 16:00:00	16:00:00	21.233
10	403	05/19/2022 17:00:00	17:00:00	21.329
10	404	05/19/2022 18:00:00	18:00:00	21.426
10	405	05/19/2022 19:00:00	19:00:00	21.469
10	406	05/19/2022 20:00:00	20:00:00	21.447
10	407	05/19/2022 21:00:00	21:00:00	21.340
10	408	05/19/2022 22:00:00	22:00:00	21.265
10	409	05/19/2022 23:00:00	23:00:00	21.190
10	410	05/20/2022 00:00:00	00:00:00	21.104
10	411	05/20/2022 01:00:00	01:00:00	21.008
10	412	05/20/2022 02:00:00	02:00:00	20.943
10	413	05/20/2022 03:00:00	03:00:00	20.858
10	414	05/20/2022 04:00:00	04:00:00	20.782
10	415	05/20/2022 05:00:00	05:00:00	20.707
10	416	05/20/2022 06:00:00	06:00:00	20.654
10	417	05/20/2022 07:00:00	07:00:00	20.600
10	418	05/20/2022 08:00:00	08:00:00	20.557
10	419	05/20/2022 09:00:00	09:00:00	20.600
10	420	05/20/2022 10:00:00	10:00:00	20.740
10	421	05/20/2022 11:00:00	11:00:00	20.911
10	422	05/20/2022 12:00:00	12:00:00	21.061
10	423	05/20/2022 13:00:00	13:00:00	21.190
10	424	05/20/2022 14:00:00	14:00:00	21.233
10	425	05/20/2022 15:00:00	15:00:00	21.211
10	426	05/20/2022 16:00:00	16:00:00	21.147
10	427	05/20/2022 17:00:00	17:00:00	21.072
10	428	05/20/2022 18:00:00	18:00:00	21.018
10	429	05/20/2022 19:00:00	19:00:00	20.954
10	430	05/20/2022 20:00:00	20:00:00	20.943
10	431	05/20/2022 21:00:00	21:00:00	20.900
10	432	05/20/2022 22:00:00	22:00:00	20.858
10	433	05/20/2022 23:00:00	23:00:00	20.815
10	434	05/21/2022 00:00:00	00:00:00	20.793
10	435	05/21/2022 01:00:00	01:00:00	20.761
10	436	05/21/2022 02:00:00	02:00:00	20.740
10	437	05/21/2022 03:00:00	03:00:00	20.718
10	438	05/21/2022 04:00:00	04:00:00	20.686
10	439	05/21/2022 05:00:00	05:00:00	20.675
10	440	05/21/2022 06:00:00	06:00:00	20.654
10	441	05/21/2022 07:00:00	07:00:00	20.643
10	442	05/21/2022 08:00:00	08:00:00	20.632
10	443	05/21/2022 09:00:00	09:00:00	20.632
10	444	05/21/2022 10:00:00	10:00:00	20.600
10	445	05/21/2022 11:00:00	11:00:00	20.611
10	446	05/21/2022 12:00:00	12:00:00	20.622
10	447	05/21/2022 13:00:00	13:00:00	20.622
10	448	05/21/2022 14:00:00	14:00:00	20.632
10	449	05/21/2022 15:00:00	15:00:00	20.611
10	450	05/21/2022 16:00:00	16:00:00	20.643
10	451	05/21/2022 17:00:00	17:00:00	20.675
10	452	05/21/2022 18:00:00	18:00:00	20.654
10	453	05/21/2022 19:00:00	19:00:00	20.664
10	454	05/21/2022 20:00:00	20:00:00	20.675
10	455	05/21/2022 21:00:00	21:00:00	20.675
10	456	05/21/2022 22:00:00	22:00:00	20.664
10	457	05/21/2022 23:00:00	23:00:00	20.664
10	458	05/22/2022 00:00:00	00:00:00	20.654
10	459	05/22/2022 01:00:00	01:00:00	20.643
10	460	05/22/2022 02:00:00	02:00:00	20.654
10	461	05/22/2022 03:00:00	03:00:00	20.654
10	462	05/22/2022 04:00:00	04:00:00	20.643
10	463	05/22/2022 05:00:00	05:00:00	20.654
10	464	05/22/2022 06:00:00	06:00:00	20.632
10	465	05/22/2022 07:00:00	07:00:00	20.643
10	466	05/22/2022 08:00:00	08:00:00	20.643
10	467	05/22/2022 09:00:00	09:00:00	20.622
10	468	05/22/2022 10:00:00	10:00:00	20.643
10	469	05/22/2022 11:00:00	11:00:00	20.643
10	470	05/22/2022 12:00:00	12:00:00	20.664
10	471	05/22/2022 13:00:00	13:00:00	20.654
10	472	05/22/2022 14:00:00	14:00:00	20.697
10	473	05/22/2022 15:00:00	15:00:00	20.718
10	474	05/22/2022 16:00:00	16:00:00	20.707
10	475	05/22/2022 17:00:00	17:00:00	20.750
10	476	05/22/2022 18:00:00	18:00:00	20.761
10	477	05/22/2022 19:00:00	19:00:00	20.793
10	478	05/22/2022 20:00:00	20:00:00	20.793
10	479	05/22/2022 21:00:00	21:00:00	20.782
10	480	05/22/2022 22:00:00	22:00:00	20.804
10	481	05/22/2022 23:00:00	23:00:00	20.815
10	482	05/23/2022 00:00:00	00:00:00	20.825
10	483	05/23/2022 01:00:00	01:00:00	20.815
10	484	05/23/2022 02:00:00	02:00:00	20.815
10	485	05/23/2022 03:00:00	03:00:00	20.825
10	486	05/23/2022 04:00:00	04:00:00	20.815
10	487	05/23/2022 05:00:00	05:00:00	20.825
10	488	05/23/2022 06:00:00	06:00:00	20.804
10	489	05/23/2022 07:00:00	07:00:00	20.825
10	490	05/23/2022 08:00:00	08:00:00	20.847
10	491	05/23/2022 09:00:00	09:00:00	20.943
10	492	05/23/2022 10:00:00	10:00:00	21.158
10	493	05/23/2022 11:00:00	11:00:00	21.458
10	494	05/23/2022 12:00:00	12:00:00	21.780
10	495	05/23/2022 13:00:00	13:00:00	22.037
10	496	05/23/2022 14:00:00	14:00:00	22.241
10	497	05/23/2022 15:00:00	15:00:00	22.316
10	498	05/23/2022 16:00:00	16:00:00	22.241
10	499	05/23/2022 17:00:00	17:00:00	22.166
10	500	05/23/2022 18:00:00	18:00:00	22.080
10	501	05/23/2022 19:00:00	19:00:00	21.984
10	502	05/23/2022 20:00:00	20:00:00	21.898
10	503	05/23/2022 21:00:00	21:00:00	21.866
10	504	05/23/2022 22:00:00	22:00:00	21.823
10	505	05/23/2022 23:00:00	23:00:00	21.748
10	506	05/24/2022 00:00:00	00:00:00	21.705
10	507	05/24/2022 01:00:00	01:00:00	21.673
10	508	05/24/2022 02:00:00	02:00:00	21.619
10	509	05/24/2022 03:00:00	03:00:00	21.619
10	510	05/24/2022 04:00:00	04:00:00	21.565
10	511	05/24/2022 05:00:00	05:00:00	21.544
10	512	05/24/2022 06:00:00	06:00:00	21.522
10	513	05/24/2022 07:00:00	07:00:00	21.512
10	514	05/24/2022 08:00:00	08:00:00	21.501
10	515	05/24/2022 09:00:00	09:00:00	21.630
10	516	05/24/2022 10:00:00	10:00:00	21.812
10	517	05/24/2022 11:00:00	11:00:00	22.069
10	518	05/24/2022 12:00:00	12:00:00	22.327
10	519	05/24/2022 13:00:00	13:00:00	22.616
10	520	05/24/2022 14:00:00	14:00:00	22.917
10	521	05/24/2022 15:00:00	15:00:00	23.056
10	522	05/24/2022 16:00:00	16:00:00	23.206
10	523	05/24/2022 17:00:00	17:00:00	23.389
10	524	05/24/2022 18:00:00	18:00:00	23.582
10	525	05/24/2022 19:00:00	19:00:00	23.689
10	526	05/24/2022 20:00:00	20:00:00	23.592
10	527	05/24/2022 21:00:00	21:00:00	23.421
10	528	05/24/2022 22:00:00	22:00:00	23.271
10	529	05/24/2022 23:00:00	23:00:00	23.099
10	530	05/25/2022 00:00:00	00:00:00	22.960
10	531	05/25/2022 01:00:00	01:00:00	22.820
10	532	05/25/2022 02:00:00	02:00:00	22.713
10	533	05/25/2022 03:00:00	03:00:00	22.616
10	534	05/25/2022 04:00:00	04:00:00	22.509
10	535	05/25/2022 05:00:00	05:00:00	22.413
10	536	05/25/2022 06:00:00	06:00:00	22.359
10	537	05/25/2022 07:00:00	07:00:00	22.305
10	538	05/25/2022 08:00:00	08:00:00	22.273
10	539	05/25/2022 09:00:00	09:00:00	22.295
10	540	05/25/2022 10:00:00	10:00:00	22.413
10	541	05/25/2022 11:00:00	11:00:00	22.541
10	542	05/25/2022 12:00:00	12:00:00	22.702
10	543	05/25/2022 13:00:00	13:00:00	22.863
10	544	05/25/2022 14:00:00	14:00:00	22.938
10	545	05/25/2022 15:00:00	15:00:00	22.970
10	546	05/25/2022 16:00:00	16:00:00	22.927
10	547	05/25/2022 17:00:00	17:00:00	22.852
10	548	05/25/2022 18:00:00	18:00:00	22.788
10	549	05/25/2022 19:00:00	19:00:00	22.734
10	550	05/25/2022 20:00:00	20:00:00	22.681
10	551	05/25/2022 21:00:00	21:00:00	22.649
10	552	05/25/2022 22:00:00	22:00:00	22.584
10	553	05/25/2022 23:00:00	23:00:00	22.541
10	554	05/26/2022 00:00:00	00:00:00	22.509
10	555	05/26/2022 01:00:00	01:00:00	22.466
10	556	05/26/2022 02:00:00	02:00:00	22.434
10	557	05/26/2022 03:00:00	03:00:00	22.413
10	558	05/26/2022 04:00:00	04:00:00	22.391
10	559	05/26/2022 05:00:00	05:00:00	22.348
10	560	05/26/2022 06:00:00	06:00:00	22.348
10	561	05/26/2022 07:00:00	07:00:00	22.338
10	562	05/26/2022 08:00:00	08:00:00	22.316
10	563	05/26/2022 09:00:00	09:00:00	22.445
10	564	05/26/2022 10:00:00	10:00:00	22.649
10	565	05/26/2022 11:00:00	11:00:00	22.906
10	566	05/26/2022 12:00:00	12:00:00	23.121
10	567	05/26/2022 13:00:00	13:00:00	23.356
10	568	05/26/2022 14:00:00	14:00:00	23.571
10	569	05/26/2022 15:00:00	15:00:00	23.753
10	570	05/26/2022 16:00:00	16:00:00	23.903
10	571	05/26/2022 17:00:00	17:00:00	24.021
10	572	05/26/2022 18:00:00	18:00:00	23.979
10	573	05/26/2022 19:00:00	19:00:00	23.850
10	574	05/26/2022 20:00:00	20:00:00	23.732
10	575	05/26/2022 21:00:00	21:00:00	23.592
10	576	05/26/2022 22:00:00	22:00:00	23.507
10	577	05/26/2022 23:00:00	23:00:00	23.432
10	578	05/27/2022 00:00:00	00:00:00	23.346
10	579	05/27/2022 01:00:00	01:00:00	23.271
10	580	05/27/2022 02:00:00	02:00:00	23.206
10	581	05/27/2022 03:00:00	03:00:00	23.163
10	582	05/27/2022 04:00:00	04:00:00	23.131
10	583	05/27/2022 05:00:00	05:00:00	23.067
10	584	05/27/2022 06:00:00	06:00:00	23.056
10	585	05/27/2022 07:00:00	07:00:00	23.024
10	586	05/27/2022 08:00:00	08:00:00	22.981
10	587	05/27/2022 09:00:00	09:00:00	22.992
10	588	05/27/2022 10:00:00	10:00:00	23.131
10	589	05/27/2022 11:00:00	11:00:00	23.335
10	590	05/27/2022 12:00:00	12:00:00	23.560
10	591	05/27/2022 13:00:00	13:00:00	23.850
10	592	05/27/2022 14:00:00	14:00:00	24.043
10	593	05/27/2022 15:00:00	15:00:00	24.064
10	594	05/27/2022 16:00:00	16:00:00	24.000
10	595	05/27/2022 17:00:00	17:00:00	23.882
10	596	05/27/2022 18:00:00	18:00:00	23.807
10	597	05/27/2022 19:00:00	19:00:00	23.689
10	598	05/27/2022 20:00:00	20:00:00	23.625
10	599	05/27/2022 21:00:00	21:00:00	23.539
10	600	05/27/2022 22:00:00	22:00:00	23.474
10	601	05/27/2022 23:00:00	23:00:00	23.410
10	602	05/28/2022 00:00:00	00:00:00	23.324
10	603	05/28/2022 01:00:00	01:00:00	23.260
10	604	05/28/2022 02:00:00	02:00:00	23.228
10	605	05/28/2022 03:00:00	03:00:00	23.206
10	606	05/28/2022 04:00:00	04:00:00	23.163
10	607	05/28/2022 05:00:00	05:00:00	23.121
10	608	05/28/2022 06:00:00	06:00:00	23.099
10	609	05/28/2022 07:00:00	07:00:00	23.067
10	610	05/28/2022 08:00:00	08:00:00	23.045
10	611	05/28/2022 09:00:00	09:00:00	23.003
10	612	05/28/2022 10:00:00	10:00:00	22.970
10	613	05/28/2022 11:00:00	11:00:00	22.970
10	614	05/28/2022 12:00:00	12:00:00	22.938
10	615	05/28/2022 13:00:00	13:00:00	22.949
10	616	05/28/2022 14:00:00	14:00:00	22.927
10	617	05/28/2022 15:00:00	15:00:00	22.906
10	618	05/28/2022 16:00:00	16:00:00	22.885
10	619	05/28/2022 17:00:00	17:00:00	22.874
10	620	05/28/2022 18:00:00	18:00:00	22.874
10	621	05/28/2022 19:00:00	19:00:00	22.852
10	622	05/28/2022 20:00:00	20:00:00	22.831
10	623	05/28/2022 21:00:00	21:00:00	22.820
10	624	05/28/2022 22:00:00	22:00:00	22.777
10	625	05/28/2022 23:00:00	23:00:00	22.777
10	626	05/29/2022 00:00:00	00:00:00	22.734
10	627	05/29/2022 01:00:00	01:00:00	22.724
10	628	05/29/2022 02:00:00	02:00:00	22.713
10	629	05/29/2022 03:00:00	03:00:00	22.734
10	630	05/29/2022 04:00:00	04:00:00	22.713
10	631	05/29/2022 05:00:00	05:00:00	22.702
10	632	05/29/2022 06:00:00	06:00:00	22.681
10	633	05/29/2022 07:00:00	07:00:00	22.659
10	634	05/29/2022 08:00:00	08:00:00	22.649
10	635	05/29/2022 09:00:00	09:00:00	22.638
10	636	05/29/2022 10:00:00	10:00:00	22.627
10	637	05/29/2022 11:00:00	11:00:00	22.616
10	638	05/29/2022 12:00:00	12:00:00	22.606
10	639	05/29/2022 13:00:00	13:00:00	22.595
10	640	05/29/2022 14:00:00	14:00:00	22.595
10	641	05/29/2022 15:00:00	15:00:00	22.606
10	642	05/29/2022 16:00:00	16:00:00	22.595
10	643	05/29/2022 17:00:00	17:00:00	22.584
10	644	05/29/2022 18:00:00	18:00:00	22.595
10	645	05/29/2022 19:00:00	19:00:00	22.584
10	646	05/29/2022 20:00:00	20:00:00	22.606
10	647	05/29/2022 21:00:00	21:00:00	22.584
10	648	05/29/2022 22:00:00	22:00:00	22.595
10	649	05/29/2022 23:00:00	23:00:00	22.584
10	650	05/30/2022 00:00:00	00:00:00	22.563
10	651	05/30/2022 01:00:00	01:00:00	22.552
10	652	05/30/2022 02:00:00	02:00:00	22.541
10	653	05/30/2022 03:00:00	03:00:00	22.509
10	654	05/30/2022 04:00:00	04:00:00	22.498
10	655	05/30/2022 05:00:00	05:00:00	22.498
10	656	05/30/2022 06:00:00	06:00:00	22.466
10	657	05/30/2022 07:00:00	07:00:00	22.445
10	658	05/30/2022 08:00:00	08:00:00	22.445
10	659	05/30/2022 09:00:00	09:00:00	22.402
10	660	05/30/2022 10:00:00	10:00:00	22.423
10	661	05/30/2022 11:00:00	11:00:00	22.466
10	662	05/30/2022 12:00:00	12:00:00	22.606
10	663	05/30/2022 13:00:00	13:00:00	22.745
10	664	05/30/2022 14:00:00	14:00:00	22.906
10	665	05/30/2022 15:00:00	15:00:00	23.003
10	666	05/30/2022 16:00:00	16:00:00	23.003
10	667	05/30/2022 17:00:00	17:00:00	22.960
10	668	05/30/2022 18:00:00	18:00:00	22.906
10	669	05/30/2022 19:00:00	19:00:00	22.863
10	670	05/30/2022 20:00:00	20:00:00	22.874
10	671	05/30/2022 21:00:00	21:00:00	22.906
10	672	05/30/2022 22:00:00	22:00:00	22.938
10	673	05/30/2022 23:00:00	23:00:00	22.960
10	674	05/31/2022 00:00:00	00:00:00	22.992
10	675	05/31/2022 01:00:00	01:00:00	23.003
10	676	05/31/2022 02:00:00	02:00:00	23.013
10	677	05/31/2022 03:00:00	03:00:00	23.035
10	678	05/31/2022 04:00:00	04:00:00	23.056
10	679	05/31/2022 05:00:00	05:00:00	23.056
10	680	05/31/2022 06:00:00	06:00:00	23.045
10	681	05/31/2022 07:00:00	07:00:00	23.099
10	682	05/31/2022 08:00:00	08:00:00	23.078
10	683	05/31/2022 09:00:00	09:00:00	23.078
10	684	05/31/2022 10:00:00	10:00:00	23.153
10	685	05/31/2022 11:00:00	11:00:00	23.185
10	686	05/31/2022 12:00:00	12:00:00	23.239
10	687	05/31/2022 13:00:00	13:00:00	23.367
10	688	05/31/2022 14:00:00	14:00:00	23.528
10	689	05/31/2022 15:00:00	15:00:00	23.646
10	690	05/31/2022 16:00:00	16:00:00	23.839
10	691	05/31/2022 17:00:00	17:00:00	24.000
10	692	05/31/2022 18:00:00	18:00:00	24.129
10	693	05/31/2022 19:00:00	19:00:00	24.193
10	694	05/31/2022 20:00:00	20:00:00	24.129
10	695	05/31/2022 21:00:00	21:00:00	24.021
10	696	05/31/2022 22:00:00	22:00:00	23.882
10	697	05/31/2022 23:00:00	23:00:00	23.785
10	698	06/01/2022 00:00:00	00:00:00	23.678
10	699	06/01/2022 01:00:00	01:00:00	23.592
10	700	06/01/2022 02:00:00	02:00:00	23.485
10	701	06/01/2022 03:00:00	03:00:00	23.432
10	702	06/01/2022 04:00:00	04:00:00	23.356
10	703	06/01/2022 05:00:00	05:00:00	23.292
10	704	06/01/2022 06:00:00	06:00:00	23.249
10	705	06/01/2022 07:00:00	07:00:00	23.185
10	706	06/01/2022 08:00:00	08:00:00	23.142
10	707	06/01/2022 09:00:00	09:00:00	23.131
10	708	06/01/2022 10:00:00	10:00:00	23.249
10	709	06/01/2022 11:00:00	11:00:00	23.399
10	710	06/01/2022 12:00:00	12:00:00	23.603
10	711	06/01/2022 13:00:00	13:00:00	23.775
10	712	06/01/2022 14:00:00	14:00:00	23.936
10	713	06/01/2022 15:00:00	15:00:00	24.011
10	714	06/01/2022 16:00:00	16:00:00	23.957
10	715	06/01/2022 17:00:00	17:00:00	23.914
10	716	06/01/2022 18:00:00	18:00:00	23.871
10	717	06/01/2022 19:00:00	19:00:00	23.839
10	718	06/01/2022 20:00:00	20:00:00	23.796
10	719	06/01/2022 21:00:00	21:00:00	23.764
10	720	06/01/2022 22:00:00	22:00:00	23.732
10	721	06/01/2022 23:00:00	23:00:00	23.710
10	722	06/02/2022 00:00:00	00:00:00	23.668
10	723	06/02/2022 01:00:00	01:00:00	23.657
10	724	06/02/2022 02:00:00	02:00:00	23.635
10	725	06/02/2022 03:00:00	03:00:00	23.603
10	726	06/02/2022 04:00:00	04:00:00	23.592
10	727	06/02/2022 05:00:00	05:00:00	23.582
10	728	06/02/2022 06:00:00	06:00:00	23.560
10	729	06/02/2022 07:00:00	07:00:00	23.560
10	730	06/02/2022 08:00:00	08:00:00	23.528
10	731	06/02/2022 09:00:00	09:00:00	23.496
10	732	06/02/2022 10:00:00	10:00:00	23.517
10	733	06/02/2022 11:00:00	11:00:00	23.517
10	734	06/02/2022 12:00:00	12:00:00	23.528
10	735	06/02/2022 13:00:00	13:00:00	23.528
10	736	06/02/2022 14:00:00	14:00:00	23.539
10	737	06/02/2022 15:00:00	15:00:00	23.539
10	738	06/02/2022 16:00:00	16:00:00	23.550
10	739	06/02/2022 17:00:00	17:00:00	23.539
10	740	06/02/2022 18:00:00	18:00:00	23.560
10	741	06/02/2022 19:00:00	19:00:00	23.592
10	742	06/02/2022 20:00:00	20:00:00	23.571
10	743	06/02/2022 21:00:00	21:00:00	23.592
10	744	06/02/2022 22:00:00	22:00:00	23.592
10	745	06/02/2022 23:00:00	23:00:00	23.582
10	746	06/03/2022 00:00:00	00:00:00	23.571
10	747	06/03/2022 01:00:00	01:00:00	23.571
10	748	06/03/2022 02:00:00	02:00:00	23.560
10	749	06/03/2022 03:00:00	03:00:00	23.560
10	750	06/03/2022 04:00:00	04:00:00	23.571
10	751	06/03/2022 05:00:00	05:00:00	23.560
10	752	06/03/2022 06:00:00	06:00:00	23.550
10	753	06/03/2022 07:00:00	07:00:00	23.560
10	754	06/03/2022 08:00:00	08:00:00	23.539
10	755	06/03/2022 09:00:00	09:00:00	23.603
10	756	06/03/2022 10:00:00	10:00:00	23.743
10	757	06/03/2022 11:00:00	11:00:00	23.936
10	758	06/03/2022 12:00:00	12:00:00	24.118
10	759	06/03/2022 13:00:00	13:00:00	24.322
10	760	06/03/2022 14:00:00	14:00:00	24.483
10	761	06/03/2022 15:00:00	15:00:00	24.472
10	762	06/03/2022 16:00:00	16:00:00	24.418
10	763	06/03/2022 17:00:00	17:00:00	24.322
10	764	06/03/2022 18:00:00	18:00:00	24.247
10	765	06/03/2022 19:00:00	19:00:00	24.172
10	766	06/03/2022 20:00:00	20:00:00	24.129
10	767	06/03/2022 21:00:00	21:00:00	24.129
10	768	06/03/2022 22:00:00	22:00:00	24.075
10	769	06/03/2022 23:00:00	23:00:00	24.043
10	770	06/04/2022 00:00:00	00:00:00	24.021
10	771	06/04/2022 01:00:00	01:00:00	23.979
10	772	06/04/2022 02:00:00	02:00:00	23.957
10	773	06/04/2022 03:00:00	03:00:00	23.925
10	774	06/04/2022 04:00:00	04:00:00	23.882
10	775	06/04/2022 05:00:00	05:00:00	23.871
10	776	06/04/2022 06:00:00	06:00:00	23.850
10	777	06/04/2022 07:00:00	07:00:00	23.828
10	778	06/04/2022 08:00:00	08:00:00	23.828
10	779	06/04/2022 09:00:00	09:00:00	23.818
10	780	06/04/2022 10:00:00	10:00:00	23.807
10	781	06/04/2022 11:00:00	11:00:00	23.785
10	782	06/04/2022 12:00:00	12:00:00	23.818
10	783	06/04/2022 13:00:00	13:00:00	23.818
10	784	06/04/2022 14:00:00	14:00:00	23.818
10	785	06/04/2022 15:00:00	15:00:00	23.818
10	786	06/04/2022 16:00:00	16:00:00	23.839
10	787	06/04/2022 17:00:00	17:00:00	23.850
10	788	06/04/2022 18:00:00	18:00:00	23.861
10	789	06/04/2022 19:00:00	19:00:00	23.850
10	790	06/04/2022 20:00:00	20:00:00	23.871
10	791	06/04/2022 21:00:00	21:00:00	23.850
10	792	06/04/2022 22:00:00	22:00:00	23.850
10	793	06/04/2022 23:00:00	23:00:00	23.850
10	794	06/05/2022 00:00:00	00:00:00	23.850
10	795	06/05/2022 01:00:00	01:00:00	23.839
10	796	06/05/2022 02:00:00	02:00:00	23.818
10	797	06/05/2022 03:00:00	03:00:00	23.839
10	798	06/05/2022 04:00:00	04:00:00	23.839
10	799	06/05/2022 05:00:00	05:00:00	23.818
10	800	06/05/2022 06:00:00	06:00:00	23.828
10	801	06/05/2022 07:00:00	07:00:00	23.828
10	802	06/05/2022 08:00:00	08:00:00	23.818
10	803	06/05/2022 09:00:00	09:00:00	23.828
10	804	06/05/2022 10:00:00	10:00:00	23.839
10	805	06/05/2022 11:00:00	11:00:00	23.818
10	806	06/05/2022 12:00:00	12:00:00	23.850
10	807	06/05/2022 13:00:00	13:00:00	23.850
10	808	06/05/2022 14:00:00	14:00:00	23.871
10	809	06/05/2022 15:00:00	15:00:00	23.871
10	810	06/05/2022 16:00:00	16:00:00	23.914
10	811	06/05/2022 17:00:00	17:00:00	23.925
10	812	06/05/2022 18:00:00	18:00:00	23.957
10	813	06/05/2022 19:00:00	19:00:00	23.979
10	814	06/05/2022 20:00:00	20:00:00	23.979
10	815	06/05/2022 21:00:00	21:00:00	24.000
10	816	06/05/2022 22:00:00	22:00:00	24.011
10	817	06/05/2022 23:00:00	23:00:00	24.032
10	818	06/06/2022 00:00:00	00:00:00	24.043
10	819	06/06/2022 01:00:00	01:00:00	24.043
10	820	06/06/2022 02:00:00	02:00:00	24.011
10	821	06/06/2022 03:00:00	03:00:00	24.021
10	822	06/06/2022 04:00:00	04:00:00	24.043
10	823	06/06/2022 05:00:00	05:00:00	24.043
10	824	06/06/2022 06:00:00	06:00:00	24.043
10	825	06/06/2022 07:00:00	07:00:00	24.043
10	826	06/06/2022 08:00:00	08:00:00	24.043
10	827	06/06/2022 09:00:00	09:00:00	24.064
10	828	06/06/2022 10:00:00	10:00:00	24.172
10	829	06/06/2022 11:00:00	11:00:00	24.311
10	830	06/06/2022 12:00:00	12:00:00	24.440
10	831	06/06/2022 13:00:00	13:00:00	24.654
10	832	06/06/2022 14:00:00	14:00:00	24.847
10	833	06/06/2022 15:00:00	15:00:00	24.890
10	834	06/06/2022 16:00:00	16:00:00	24.815
10	835	06/06/2022 17:00:00	17:00:00	24.772
10	836	06/06/2022 18:00:00	18:00:00	24.686
10	837	06/06/2022 19:00:00	19:00:00	24.665
10	838	06/06/2022 20:00:00	20:00:00	24.665
10	839	06/06/2022 21:00:00	21:00:00	24.654
10	840	06/06/2022 22:00:00	22:00:00	24.601
10	841	06/06/2022 23:00:00	23:00:00	24.590
10	842	06/07/2022 00:00:00	00:00:00	24.536
10	843	06/07/2022 01:00:00	01:00:00	24.493
10	844	06/07/2022 02:00:00	02:00:00	24.472
10	845	06/07/2022 03:00:00	03:00:00	24.440
10	846	06/07/2022 04:00:00	04:00:00	24.408
10	847	06/07/2022 05:00:00	05:00:00	24.375
10	848	06/07/2022 06:00:00	06:00:00	24.343
10	849	06/07/2022 07:00:00	07:00:00	24.322
10	850	06/07/2022 08:00:00	08:00:00	24.311
10	851	06/07/2022 09:00:00	09:00:00	24.343
10	852	06/07/2022 10:00:00	10:00:00	24.493
10	853	06/07/2022 11:00:00	11:00:00	24.601
10	854	06/07/2022 12:00:00	12:00:00	24.783
10	855	06/07/2022 13:00:00	13:00:00	24.965
10	856	06/07/2022 14:00:00	14:00:00	25.083
10	857	06/07/2022 15:00:00	15:00:00	25.158
10	858	06/07/2022 16:00:00	16:00:00	25.255
10	859	06/07/2022 17:00:00	17:00:00	25.362
10	860	06/07/2022 18:00:00	18:00:00	25.437
10	861	06/07/2022 19:00:00	19:00:00	25.523
10	862	06/07/2022 20:00:00	20:00:00	25.459
10	863	06/07/2022 21:00:00	21:00:00	25.373
10	864	06/07/2022 22:00:00	22:00:00	25.298
10	865	06/07/2022 23:00:00	23:00:00	25.201
10	866	06/08/2022 00:00:00	00:00:00	25.105
10	867	06/08/2022 01:00:00	01:00:00	25.019
10	868	06/08/2022 02:00:00	02:00:00	24.965
10	869	06/08/2022 03:00:00	03:00:00	24.912
10	870	06/08/2022 04:00:00	04:00:00	24.837
10	871	06/08/2022 05:00:00	05:00:00	24.783
10	872	06/08/2022 06:00:00	06:00:00	24.729
10	873	06/08/2022 07:00:00	07:00:00	24.708
10	874	06/08/2022 08:00:00	08:00:00	24.697
10	875	06/08/2022 09:00:00	09:00:00	24.708
10	876	06/08/2022 10:00:00	10:00:00	24.772
10	877	06/08/2022 11:00:00	11:00:00	24.847
10	878	06/08/2022 12:00:00	12:00:00	24.804
10	879	06/08/2022 13:00:00	13:00:00	24.847
10	880	06/08/2022 14:00:00	14:00:00	24.912
10	881	06/08/2022 15:00:00	15:00:00	24.965
10	882	06/08/2022 16:00:00	16:00:00	24.965
10	883	06/08/2022 17:00:00	17:00:00	24.922
10	884	06/08/2022 18:00:00	18:00:00	24.901
10	885	06/08/2022 19:00:00	19:00:00	24.869
10	886	06/08/2022 20:00:00	20:00:00	24.815
10	887	06/08/2022 21:00:00	21:00:00	24.761
10	888	06/08/2022 22:00:00	22:00:00	24.729
10	889	06/08/2022 23:00:00	23:00:00	24.686
10	890	06/09/2022 00:00:00	00:00:00	24.622
10	891	06/09/2022 01:00:00	01:00:00	24.579
10	892	06/09/2022 02:00:00	02:00:00	24.536
10	893	06/09/2022 03:00:00	03:00:00	24.483
10	894	06/09/2022 04:00:00	04:00:00	24.461
10	895	06/09/2022 05:00:00	05:00:00	24.397
10	896	06/09/2022 06:00:00	06:00:00	24.365
10	897	06/09/2022 07:00:00	07:00:00	24.354
10	898	06/09/2022 08:00:00	08:00:00	24.322
10	899	06/09/2022 09:00:00	09:00:00	24.214
10	900	06/09/2022 10:00:00	10:00:00	23.946
10	901	06/09/2022 11:00:00	11:00:00	24.021
10	902	06/09/2022 12:00:00	12:00:00	24.118
10	903	06/09/2022 13:00:00	13:00:00	24.236
10	904	06/09/2022 14:00:00	14:00:00	24.311
10	905	06/09/2022 15:00:00	15:00:00	24.375
10	906	06/09/2022 16:00:00	16:00:00	24.450
10	907	06/09/2022 17:00:00	17:00:00	24.547
10	908	06/09/2022 18:00:00	18:00:00	24.408
10	909	06/09/2022 19:00:00	19:00:00	24.322
10	910	06/09/2022 20:00:00	20:00:00	24.268
10	911	06/09/2022 21:00:00	21:00:00	24.214
10	912	06/09/2022 22:00:00	22:00:00	24.150
10	913	06/09/2022 23:00:00	23:00:00	24.129
10	914	06/10/2022 00:00:00	00:00:00	24.064
10	915	06/10/2022 01:00:00	01:00:00	24.021
10	916	06/10/2022 02:00:00	02:00:00	23.979
10	917	06/10/2022 03:00:00	03:00:00	23.925
10	918	06/10/2022 04:00:00	04:00:00	23.861
10	919	06/10/2022 05:00:00	05:00:00	23.828
10	920	06/10/2022 06:00:00	06:00:00	23.775
10	921	06/10/2022 07:00:00	07:00:00	23.732
10	922	06/10/2022 08:00:00	08:00:00	23.721
10	923	06/10/2022 09:00:00	09:00:00	23.603
10	924	06/10/2022 10:00:00	10:00:00	23.689
10	925	06/10/2022 11:00:00	11:00:00	23.818
10	926	06/10/2022 12:00:00	12:00:00	23.957
10	927	06/10/2022 13:00:00	13:00:00	24.075
10	928	06/10/2022 14:00:00	14:00:00	24.172
10	929	06/10/2022 15:00:00	15:00:00	24.193
10	930	06/10/2022 16:00:00	16:00:00	24.097
10	931	06/10/2022 17:00:00	17:00:00	24.043
10	932	06/10/2022 18:00:00	18:00:00	23.968
10	933	06/10/2022 19:00:00	19:00:00	23.882
10	934	06/10/2022 20:00:00	20:00:00	23.828
10	935	06/10/2022 21:00:00	21:00:00	23.775
10	936	06/10/2022 22:00:00	22:00:00	23.732
10	937	06/10/2022 23:00:00	23:00:00	23.657
10	938	06/11/2022 00:00:00	00:00:00	23.614
10	939	06/11/2022 01:00:00	01:00:00	23.582
10	940	06/11/2022 02:00:00	02:00:00	23.539
10	941	06/11/2022 03:00:00	03:00:00	23.507
10	942	06/11/2022 04:00:00	04:00:00	23.464
10	943	06/11/2022 05:00:00	05:00:00	23.432
10	944	06/11/2022 06:00:00	06:00:00	23.410
10	945	06/11/2022 07:00:00	07:00:00	23.346
10	946	06/11/2022 08:00:00	08:00:00	23.335
10	947	06/11/2022 09:00:00	09:00:00	23.303
10	948	06/11/2022 10:00:00	10:00:00	23.281
10	949	06/11/2022 11:00:00	11:00:00	23.228
10	950	06/11/2022 12:00:00	12:00:00	23.206
10	951	06/11/2022 13:00:00	13:00:00	23.206
10	952	06/11/2022 14:00:00	14:00:00	23.185
10	953	06/11/2022 15:00:00	15:00:00	23.174
10	954	06/11/2022 16:00:00	16:00:00	23.142
10	955	06/11/2022 17:00:00	17:00:00	23.142
10	956	06/11/2022 18:00:00	18:00:00	23.110
10	957	06/11/2022 19:00:00	19:00:00	23.099
10	958	06/11/2022 20:00:00	20:00:00	23.078
10	959	06/11/2022 21:00:00	21:00:00	23.056
10	960	06/11/2022 22:00:00	22:00:00	23.056
10	961	06/11/2022 23:00:00	23:00:00	23.035
10	962	06/12/2022 00:00:00	00:00:00	23.003
10	963	06/12/2022 01:00:00	01:00:00	22.970
10	964	06/12/2022 02:00:00	02:00:00	22.938
10	965	06/12/2022 03:00:00	03:00:00	22.938
10	966	06/12/2022 04:00:00	04:00:00	22.917
10	967	06/12/2022 05:00:00	05:00:00	22.895
10	968	06/12/2022 06:00:00	06:00:00	22.895
10	969	06/12/2022 07:00:00	07:00:00	22.874
10	970	06/12/2022 08:00:00	08:00:00	22.842
10	971	06/12/2022 09:00:00	09:00:00	22.831
10	972	06/12/2022 10:00:00	10:00:00	22.831
10	973	06/12/2022 11:00:00	11:00:00	22.799
10	974	06/12/2022 12:00:00	12:00:00	22.788
10	975	06/12/2022 13:00:00	13:00:00	22.777
10	976	06/12/2022 14:00:00	14:00:00	22.745
10	977	06/12/2022 15:00:00	15:00:00	22.745
10	978	06/12/2022 16:00:00	16:00:00	22.724
10	979	06/12/2022 17:00:00	17:00:00	22.681
10	980	06/12/2022 18:00:00	18:00:00	22.659
10	981	06/12/2022 19:00:00	19:00:00	22.670
10	982	06/12/2022 20:00:00	20:00:00	22.659
10	983	06/12/2022 21:00:00	21:00:00	22.649
10	984	06/12/2022 22:00:00	22:00:00	22.627
10	985	06/12/2022 23:00:00	23:00:00	22.584
10	986	06/13/2022 00:00:00	00:00:00	22.595
10	987	06/13/2022 01:00:00	01:00:00	22.584
10	988	06/13/2022 02:00:00	02:00:00	22.552
10	989	06/13/2022 03:00:00	03:00:00	22.563
10	990	06/13/2022 04:00:00	04:00:00	22.520
10	991	06/13/2022 05:00:00	05:00:00	22.531
10	992	06/13/2022 06:00:00	06:00:00	22.509
10	993	06/13/2022 07:00:00	07:00:00	22.509
10	994	06/13/2022 08:00:00	08:00:00	22.477
10	995	06/13/2022 09:00:00	09:00:00	22.391
10	996	06/13/2022 10:00:00	10:00:00	22.520
10	997	06/13/2022 11:00:00	11:00:00	22.702
10	998	06/13/2022 12:00:00	12:00:00	22.885
10	999	06/13/2022 13:00:00	13:00:00	23.045
10	1000	06/13/2022 14:00:00	14:00:00	23.196
10	1001	06/13/2022 15:00:00	15:00:00	23.174
10	1002	06/13/2022 16:00:00	16:00:00	23.088
10	1003	06/13/2022 17:00:00	17:00:00	22.960
10	1004	06/13/2022 18:00:00	18:00:00	22.874
10	1005	06/13/2022 19:00:00	19:00:00	22.820
10	1006	06/13/2022 20:00:00	20:00:00	22.788
10	1007	06/13/2022 21:00:00	21:00:00	22.734
10	1008	06/13/2022 22:00:00	22:00:00	22.692
10	1009	06/13/2022 23:00:00	23:00:00	22.659
10	1010	06/14/2022 00:00:00	00:00:00	22.627
10	1011	06/14/2022 01:00:00	01:00:00	22.574
10	1012	06/14/2022 02:00:00	02:00:00	22.541
10	1013	06/14/2022 03:00:00	03:00:00	22.498
10	1014	06/14/2022 04:00:00	04:00:00	22.466
10	1015	06/14/2022 05:00:00	05:00:00	22.466
10	1016	06/14/2022 06:00:00	06:00:00	22.445
10	1017	06/14/2022 07:00:00	07:00:00	22.413
10	1018	06/14/2022 08:00:00	08:00:00	22.423
10	1019	06/14/2022 09:00:00	09:00:00	22.584
10	1020	06/14/2022 10:00:00	10:00:00	22.767
10	1021	06/14/2022 11:00:00	11:00:00	22.970
10	1022	06/14/2022 12:00:00	12:00:00	23.185
10	1023	06/14/2022 13:00:00	13:00:00	23.432
10	1024	06/14/2022 14:00:00	14:00:00	23.646
10	1025	06/14/2022 15:00:00	15:00:00	23.764
10	1026	06/14/2022 16:00:00	16:00:00	23.818
10	1027	06/14/2022 17:00:00	17:00:00	23.871
10	1028	06/14/2022 18:00:00	18:00:00	23.893
10	1029	06/14/2022 19:00:00	19:00:00	23.936
10	1030	06/14/2022 20:00:00	20:00:00	23.925
10	1031	06/14/2022 21:00:00	21:00:00	23.807
10	1032	06/14/2022 22:00:00	22:00:00	23.689
10	1033	06/14/2022 23:00:00	23:00:00	23.560
10	1034	06/15/2022 00:00:00	00:00:00	23.442
10	1035	06/15/2022 01:00:00	01:00:00	23.324
10	1036	06/15/2022 02:00:00	02:00:00	23.239
10	1037	06/15/2022 03:00:00	03:00:00	23.185
10	1038	06/15/2022 04:00:00	04:00:00	23.099
10	1039	06/15/2022 05:00:00	05:00:00	23.056
10	1040	06/15/2022 06:00:00	06:00:00	22.981
10	1041	06/15/2022 07:00:00	07:00:00	22.917
10	1042	06/15/2022 08:00:00	08:00:00	22.895
10	1043	06/15/2022 09:00:00	09:00:00	22.852
10	1044	06/15/2022 10:00:00	10:00:00	22.970
10	1045	06/15/2022 11:00:00	11:00:00	23.110
10	1046	06/15/2022 12:00:00	12:00:00	23.239
10	1047	06/15/2022 13:00:00	13:00:00	23.389
10	1048	06/15/2022 14:00:00	14:00:00	23.464
10	1049	06/15/2022 15:00:00	15:00:00	23.496
10	1050	06/15/2022 16:00:00	16:00:00	23.410
10	1051	06/15/2022 17:00:00	17:00:00	23.335
10	1052	06/15/2022 18:00:00	18:00:00	23.303
10	1053	06/15/2022 19:00:00	19:00:00	23.239
10	1054	06/15/2022 20:00:00	20:00:00	23.185
10	1055	06/15/2022 21:00:00	21:00:00	23.131
10	1056	06/15/2022 22:00:00	22:00:00	23.131
10	1057	06/15/2022 23:00:00	23:00:00	23.067
10	1058	06/16/2022 00:00:00	00:00:00	23.056
10	1059	06/16/2022 01:00:00	01:00:00	23.003
10	1060	06/16/2022 02:00:00	02:00:00	22.970
10	1061	06/16/2022 03:00:00	03:00:00	22.949
10	1062	06/16/2022 04:00:00	04:00:00	22.917
10	1063	06/16/2022 05:00:00	05:00:00	22.874
10	1064	06/16/2022 06:00:00	06:00:00	22.895
10	1065	06/16/2022 07:00:00	07:00:00	22.874
10	1066	06/16/2022 08:00:00	08:00:00	22.852
10	1067	06/16/2022 09:00:00	09:00:00	22.842
10	1068	06/16/2022 10:00:00	10:00:00	22.927
10	1069	06/16/2022 11:00:00	11:00:00	23.099
10	1070	06/16/2022 12:00:00	12:00:00	23.249
10	1071	06/16/2022 13:00:00	13:00:00	23.410
10	1072	06/16/2022 14:00:00	14:00:00	23.496
10	1073	06/16/2022 15:00:00	15:00:00	23.528
10	1074	06/16/2022 16:00:00	16:00:00	23.646
10	1075	06/16/2022 17:00:00	17:00:00	23.732
10	1076	06/16/2022 18:00:00	18:00:00	23.914
10	1077	06/16/2022 19:00:00	19:00:00	24.011
10	1078	06/16/2022 20:00:00	20:00:00	23.989
10	1079	06/16/2022 21:00:00	21:00:00	23.914
10	1080	06/16/2022 22:00:00	22:00:00	23.850
10	1081	06/16/2022 23:00:00	23:00:00	23.753
10	1082	06/17/2022 00:00:00	00:00:00	23.721
10	1083	06/17/2022 01:00:00	01:00:00	23.657
10	1084	06/17/2022 02:00:00	02:00:00	23.582
10	1085	06/17/2022 03:00:00	03:00:00	23.539
10	1086	06/17/2022 04:00:00	04:00:00	23.507
10	1087	06/17/2022 05:00:00	05:00:00	23.485
10	1088	06/17/2022 06:00:00	06:00:00	23.453
10	1089	06/17/2022 07:00:00	07:00:00	23.432
10	1090	06/17/2022 08:00:00	08:00:00	23.421
10	1091	06/17/2022 09:00:00	09:00:00	23.485
10	1092	06/17/2022 10:00:00	10:00:00	23.668
10	1093	06/17/2022 11:00:00	11:00:00	23.828
10	1094	06/17/2022 12:00:00	12:00:00	23.979
10	1095	06/17/2022 13:00:00	13:00:00	24.172
10	1096	06/17/2022 14:00:00	14:00:00	24.257
10	1097	06/17/2022 15:00:00	15:00:00	24.290
10	1098	06/17/2022 16:00:00	16:00:00	24.204
10	1099	06/17/2022 17:00:00	17:00:00	24.150
10	1100	06/17/2022 18:00:00	18:00:00	24.064
10	1101	06/17/2022 19:00:00	19:00:00	24.000
10	1102	06/17/2022 20:00:00	20:00:00	23.946
10	1103	06/17/2022 21:00:00	21:00:00	23.871
10	1104	06/17/2022 22:00:00	22:00:00	23.807
10	1105	06/17/2022 23:00:00	23:00:00	23.753
10	1106	06/18/2022 00:00:00	00:00:00	23.700
10	1107	06/18/2022 01:00:00	01:00:00	23.646
10	1108	06/18/2022 02:00:00	02:00:00	23.625
10	1109	06/18/2022 03:00:00	03:00:00	23.571
10	1110	06/18/2022 04:00:00	04:00:00	23.507
10	1111	06/18/2022 05:00:00	05:00:00	23.496
10	1112	06/18/2022 06:00:00	06:00:00	23.464
10	1113	06/18/2022 07:00:00	07:00:00	23.442
10	1114	06/18/2022 08:00:00	08:00:00	23.410
10	1115	06/18/2022 09:00:00	09:00:00	23.378
10	1116	06/18/2022 10:00:00	10:00:00	23.346
10	1117	06/18/2022 11:00:00	11:00:00	23.303
10	1118	06/18/2022 12:00:00	12:00:00	23.303
10	1119	06/18/2022 13:00:00	13:00:00	23.292
10	1120	06/18/2022 14:00:00	14:00:00	23.260
10	1121	06/18/2022 15:00:00	15:00:00	23.260
10	1122	06/18/2022 16:00:00	16:00:00	23.228
10	1123	06/18/2022 17:00:00	17:00:00	23.206
10	1124	06/18/2022 18:00:00	18:00:00	23.206
10	1125	06/18/2022 19:00:00	19:00:00	23.196
10	1126	06/18/2022 20:00:00	20:00:00	23.185
10	1127	06/18/2022 21:00:00	21:00:00	23.153
10	1128	06/18/2022 22:00:00	22:00:00	23.142
10	1129	06/18/2022 23:00:00	23:00:00	23.121
10	1130	06/19/2022 00:00:00	00:00:00	23.078
10	1131	06/19/2022 01:00:00	01:00:00	23.078
10	1132	06/19/2022 02:00:00	02:00:00	23.045
10	1133	06/19/2022 03:00:00	03:00:00	23.045
10	1134	06/19/2022 04:00:00	04:00:00	22.970
10	1135	06/19/2022 05:00:00	05:00:00	22.992
10	1136	06/19/2022 06:00:00	06:00:00	22.938
10	1137	06/19/2022 07:00:00	07:00:00	22.917
10	1138	06/19/2022 08:00:00	08:00:00	22.938
10	1139	06/19/2022 09:00:00	09:00:00	22.885
10	1140	06/19/2022 10:00:00	10:00:00	22.917
10	1141	06/19/2022 11:00:00	11:00:00	22.895
10	1142	06/19/2022 12:00:00	12:00:00	22.906
10	1143	06/19/2022 13:00:00	13:00:00	22.917
10	1144	06/19/2022 14:00:00	14:00:00	22.906
10	1145	06/19/2022 15:00:00	15:00:00	22.917
10	1146	06/19/2022 16:00:00	16:00:00	22.917
10	1147	06/19/2022 17:00:00	17:00:00	22.906
10	1148	06/19/2022 18:00:00	18:00:00	22.938
10	1149	06/19/2022 19:00:00	19:00:00	22.917
10	1150	06/19/2022 20:00:00	20:00:00	22.917
10	1151	06/19/2022 21:00:00	21:00:00	22.895
10	1152	06/19/2022 22:00:00	22:00:00	22.917
10	1153	06/19/2022 23:00:00	23:00:00	22.895
10	1154	06/20/2022 00:00:00	00:00:00	22.885
10	1155	06/20/2022 01:00:00	01:00:00	22.885
10	1156	06/20/2022 02:00:00	02:00:00	22.863
10	1157	06/20/2022 03:00:00	03:00:00	22.863
10	1158	06/20/2022 04:00:00	04:00:00	22.852
10	1159	06/20/2022 05:00:00	05:00:00	22.852
10	1160	06/20/2022 06:00:00	06:00:00	22.863
10	1161	06/20/2022 07:00:00	07:00:00	22.842
10	1162	06/20/2022 08:00:00	08:00:00	22.831
10	1163	06/20/2022 09:00:00	09:00:00	22.917
10	1164	06/20/2022 10:00:00	10:00:00	23.110
10	1165	06/20/2022 11:00:00	11:00:00	23.314
10	1166	06/20/2022 12:00:00	12:00:00	23.496
10	1167	06/20/2022 13:00:00	13:00:00	23.700
10	1168	06/20/2022 14:00:00	14:00:00	23.871
10	1169	06/20/2022 15:00:00	15:00:00	23.903
10	1170	06/20/2022 16:00:00	16:00:00	23.850
10	1171	06/20/2022 17:00:00	17:00:00	23.775
10	1172	06/20/2022 18:00:00	18:00:00	23.710
10	1173	06/20/2022 19:00:00	19:00:00	23.657
10	1174	06/20/2022 20:00:00	20:00:00	23.625
10	1175	06/20/2022 21:00:00	21:00:00	23.571
10	1176	06/20/2022 22:00:00	22:00:00	23.528
10	1177	06/20/2022 23:00:00	23:00:00	23.496
10	1178	06/21/2022 00:00:00	00:00:00	23.453
10	1179	06/21/2022 01:00:00	01:00:00	23.410
10	1180	06/21/2022 02:00:00	02:00:00	23.378
10	1181	06/21/2022 03:00:00	03:00:00	23.356
10	1182	06/21/2022 04:00:00	04:00:00	23.335
10	1183	06/21/2022 05:00:00	05:00:00	23.314
10	1184	06/21/2022 06:00:00	06:00:00	23.292
10	1185	06/21/2022 07:00:00	07:00:00	23.260
10	1186	06/21/2022 08:00:00	08:00:00	23.281
10	1187	06/21/2022 09:00:00	09:00:00	23.346
10	1188	06/21/2022 10:00:00	10:00:00	23.496
10	1189	06/21/2022 11:00:00	11:00:00	23.743
10	1190	06/21/2022 12:00:00	12:00:00	23.957
10	1191	06/21/2022 13:00:00	13:00:00	24.182
10	1192	06/21/2022 14:00:00	14:00:00	24.354
10	1193	06/21/2022 15:00:00	15:00:00	24.472
10	1194	06/21/2022 16:00:00	16:00:00	24.611
10	1195	06/21/2022 17:00:00	17:00:00	24.761
10	1196	06/21/2022 18:00:00	18:00:00	24.890
10	1197	06/21/2022 19:00:00	19:00:00	24.944
10	1198	06/21/2022 20:00:00	20:00:00	24.858
10	1199	06/21/2022 21:00:00	21:00:00	24.719
10	1200	06/21/2022 22:00:00	22:00:00	24.633
10	1201	06/21/2022 23:00:00	23:00:00	24.515
10	1202	06/22/2022 00:00:00	00:00:00	24.418
10	1203	06/22/2022 01:00:00	01:00:00	24.343
10	1204	06/22/2022 02:00:00	02:00:00	24.247
10	1205	06/22/2022 03:00:00	03:00:00	24.161
10	1206	06/22/2022 04:00:00	04:00:00	24.107
10	1207	06/22/2022 05:00:00	05:00:00	24.054
10	1208	06/22/2022 06:00:00	06:00:00	24.021
10	1209	06/22/2022 07:00:00	07:00:00	23.989
10	1210	06/22/2022 08:00:00	08:00:00	23.979
10	1211	06/22/2022 09:00:00	09:00:00	24.000
10	1212	06/22/2022 10:00:00	10:00:00	24.193
10	1213	06/22/2022 11:00:00	11:00:00	24.450
10	1214	06/22/2022 12:00:00	12:00:00	24.686
10	1215	06/22/2022 13:00:00	13:00:00	24.944
10	1216	06/22/2022 14:00:00	14:00:00	25.190
10	1217	06/22/2022 15:00:00	15:00:00	25.276
10	1218	06/22/2022 16:00:00	16:00:00	25.212
10	1219	06/22/2022 17:00:00	17:00:00	25.115
10	1220	06/22/2022 18:00:00	18:00:00	25.030
10	1221	06/22/2022 19:00:00	19:00:00	24.933
10	1222	06/22/2022 20:00:00	20:00:00	24.847
10	1223	06/22/2022 21:00:00	21:00:00	24.772
10	1224	06/22/2022 22:00:00	22:00:00	24.729
10	1225	06/22/2022 23:00:00	23:00:00	24.665
10	1226	06/23/2022 00:00:00	00:00:00	24.601
10	1227	06/23/2022 01:00:00	01:00:00	24.568
10	1228	06/23/2022 02:00:00	02:00:00	24.483
10	1229	06/23/2022 03:00:00	03:00:00	24.472
10	1230	06/23/2022 04:00:00	04:00:00	24.408
10	1231	06/23/2022 05:00:00	05:00:00	24.343
10	1232	06/23/2022 06:00:00	06:00:00	24.279
10	1233	06/23/2022 07:00:00	07:00:00	24.225
10	1234	06/23/2022 08:00:00	08:00:00	24.182
10	1235	06/23/2022 09:00:00	09:00:00	24.268
10	1236	06/23/2022 10:00:00	10:00:00	24.408
10	1237	06/23/2022 11:00:00	11:00:00	24.622
10	1238	06/23/2022 12:00:00	12:00:00	24.837
10	1239	06/23/2022 13:00:00	13:00:00	25.073
10	1240	06/23/2022 14:00:00	14:00:00	25.287
10	1241	06/23/2022 15:00:00	15:00:00	25.544
10	1242	06/23/2022 16:00:00	16:00:00	25.695
10	1243	06/23/2022 17:00:00	17:00:00	25.823
10	1244	06/23/2022 18:00:00	18:00:00	25.931
10	1245	06/23/2022 19:00:00	19:00:00	25.941
10	1246	06/23/2022 20:00:00	20:00:00	25.845
10	1247	06/23/2022 21:00:00	21:00:00	25.727
10	1248	06/23/2022 22:00:00	22:00:00	25.587
10	1249	06/23/2022 23:00:00	23:00:00	25.469
10	1250	06/24/2022 00:00:00	00:00:00	25.351
10	1251	06/24/2022 01:00:00	01:00:00	25.255
10	1252	06/24/2022 02:00:00	02:00:00	25.148
10	1253	06/24/2022 03:00:00	03:00:00	25.062
10	1254	06/24/2022 04:00:00	04:00:00	24.987
10	1255	06/24/2022 05:00:00	05:00:00	24.922
10	1256	06/24/2022 06:00:00	06:00:00	24.869
10	1257	06/24/2022 07:00:00	07:00:00	24.858
10	1258	06/24/2022 08:00:00	08:00:00	24.869
10	1259	06/24/2022 09:00:00	09:00:00	24.944
10	1260	06/24/2022 10:00:00	10:00:00	25.126
10	1261	06/24/2022 11:00:00	11:00:00	25.287
10	1262	06/24/2022 12:00:00	12:00:00	25.448
10	1263	06/24/2022 13:00:00	13:00:00	25.619
10	1264	06/24/2022 14:00:00	14:00:00	25.737
10	1265	06/24/2022 15:00:00	15:00:00	25.737
10	1266	06/24/2022 16:00:00	16:00:00	25.652
10	1267	06/24/2022 17:00:00	17:00:00	25.555
10	1268	06/24/2022 18:00:00	18:00:00	25.491
10	1269	06/24/2022 19:00:00	19:00:00	25.426
10	1270	06/24/2022 20:00:00	20:00:00	25.362
10	1271	06/24/2022 21:00:00	21:00:00	25.308
10	1272	06/24/2022 22:00:00	22:00:00	25.266
10	1273	06/24/2022 23:00:00	23:00:00	25.244
10	1274	06/25/2022 00:00:00	00:00:00	25.180
10	1275	06/25/2022 01:00:00	01:00:00	25.115
10	1276	06/25/2022 02:00:00	02:00:00	25.083
10	1277	06/25/2022 03:00:00	03:00:00	25.051
10	1278	06/25/2022 04:00:00	04:00:00	24.997
10	1279	06/25/2022 05:00:00	05:00:00	24.976
10	1280	06/25/2022 06:00:00	06:00:00	24.933
10	1281	06/25/2022 07:00:00	07:00:00	24.933
10	1282	06/25/2022 08:00:00	08:00:00	24.901
10	1283	06/25/2022 09:00:00	09:00:00	24.847
10	1284	06/25/2022 10:00:00	10:00:00	24.847
10	1285	06/25/2022 11:00:00	11:00:00	24.815
10	1286	06/25/2022 12:00:00	12:00:00	24.815
10	1287	06/25/2022 13:00:00	13:00:00	24.815
10	1288	06/25/2022 14:00:00	14:00:00	24.815
10	1289	06/25/2022 15:00:00	15:00:00	24.804
10	1290	06/25/2022 16:00:00	16:00:00	24.837
10	1291	06/25/2022 17:00:00	17:00:00	24.837
10	1292	06/25/2022 18:00:00	18:00:00	24.847
10	1293	06/25/2022 19:00:00	19:00:00	24.858
10	1294	06/25/2022 20:00:00	20:00:00	24.869
10	1295	06/25/2022 21:00:00	21:00:00	24.879
10	1296	06/25/2022 22:00:00	22:00:00	24.869
10	1297	06/25/2022 23:00:00	23:00:00	24.879
10	1298	06/26/2022 00:00:00	00:00:00	24.869
10	1299	06/26/2022 01:00:00	01:00:00	24.869
10	1300	06/26/2022 02:00:00	02:00:00	24.869
10	1301	06/26/2022 03:00:00	03:00:00	24.847
10	1302	06/26/2022 04:00:00	04:00:00	24.837
10	1303	06/26/2022 05:00:00	05:00:00	24.826
10	1304	06/26/2022 06:00:00	06:00:00	24.826
10	1305	06/26/2022 07:00:00	07:00:00	24.815
10	1306	06/26/2022 08:00:00	08:00:00	24.826
10	1307	06/26/2022 09:00:00	09:00:00	24.815
10	1308	06/26/2022 10:00:00	10:00:00	24.815
10	1309	06/26/2022 11:00:00	11:00:00	24.837
10	1310	06/26/2022 12:00:00	12:00:00	24.815
10	1311	06/26/2022 13:00:00	13:00:00	24.815
10	1312	06/26/2022 14:00:00	14:00:00	24.794
10	1313	06/26/2022 15:00:00	15:00:00	24.847
10	1314	06/26/2022 16:00:00	16:00:00	24.837
10	1315	06/26/2022 17:00:00	17:00:00	24.847
10	1316	06/26/2022 18:00:00	18:00:00	24.858
10	1317	06/26/2022 19:00:00	19:00:00	24.858
10	1318	06/26/2022 20:00:00	20:00:00	24.879
10	1319	06/26/2022 21:00:00	21:00:00	24.858
10	1320	06/26/2022 22:00:00	22:00:00	24.879
10	1321	06/26/2022 23:00:00	23:00:00	24.869
10	1322	06/27/2022 00:00:00	00:00:00	24.858
10	1323	06/27/2022 01:00:00	01:00:00	24.869
10	1324	06/27/2022 02:00:00	02:00:00	24.869
10	1325	06/27/2022 03:00:00	03:00:00	24.847
10	1326	06/27/2022 04:00:00	04:00:00	24.826
10	1327	06/27/2022 05:00:00	05:00:00	24.847
10	1328	06/27/2022 06:00:00	06:00:00	24.815
10	1329	06/27/2022 07:00:00	07:00:00	24.858
10	1330	06/27/2022 08:00:00	08:00:00	24.847
10	1331	06/27/2022 09:00:00	09:00:00	24.933
10	1332	06/27/2022 10:00:00	10:00:00	25.148
10	1333	06/27/2022 11:00:00	11:00:00	25.384
10	1334	06/27/2022 12:00:00	12:00:00	25.652
10	1335	06/27/2022 13:00:00	13:00:00	25.941
10	1336	06/27/2022 14:00:00	14:00:00	26.263
10	1337	06/27/2022 15:00:00	15:00:00	26.370
10	1338	06/27/2022 16:00:00	16:00:00	26.295
10	1339	06/27/2022 17:00:00	17:00:00	26.242
10	1340	06/27/2022 18:00:00	18:00:00	26.134
10	1341	06/27/2022 19:00:00	19:00:00	26.059
10	1342	06/27/2022 20:00:00	20:00:00	25.995
10	1343	06/27/2022 21:00:00	21:00:00	25.963
10	1344	06/27/2022 22:00:00	22:00:00	25.845
10	1345	06/27/2022 23:00:00	23:00:00	25.813
10	1346	06/28/2022 00:00:00	00:00:00	25.780
10	1347	06/28/2022 01:00:00	01:00:00	25.705
10	1348	06/28/2022 02:00:00	02:00:00	25.673
10	1349	06/28/2022 03:00:00	03:00:00	25.652
10	1350	06/28/2022 04:00:00	04:00:00	25.598
10	1351	06/28/2022 05:00:00	05:00:00	25.577
10	1352	06/28/2022 06:00:00	06:00:00	25.534
10	1353	06/28/2022 07:00:00	07:00:00	25.523
10	1354	06/28/2022 08:00:00	08:00:00	25.502
10	1355	06/28/2022 09:00:00	09:00:00	25.587
10	1356	06/28/2022 10:00:00	10:00:00	25.737
10	1357	06/28/2022 11:00:00	11:00:00	25.888
10	1358	06/28/2022 12:00:00	12:00:00	26.038
10	1359	06/28/2022 13:00:00	13:00:00	26.199
10	1360	06/28/2022 14:00:00	14:00:00	26.392
10	1361	06/28/2022 15:00:00	15:00:00	26.606
10	1362	06/28/2022 16:00:00	16:00:00	26.831
10	1363	06/28/2022 17:00:00	17:00:00	26.917
10	1364	06/28/2022 18:00:00	18:00:00	27.057
10	1365	06/28/2022 19:00:00	19:00:00	27.078
10	1366	06/28/2022 20:00:00	20:00:00	26.992
10	1367	06/28/2022 21:00:00	21:00:00	26.853
10	1368	06/28/2022 22:00:00	22:00:00	26.735
10	1369	06/28/2022 23:00:00	23:00:00	26.617
10	1370	06/29/2022 00:00:00	00:00:00	26.542
10	1371	06/29/2022 01:00:00	01:00:00	26.456
10	1372	06/29/2022 02:00:00	02:00:00	26.392
10	1373	06/29/2022 03:00:00	03:00:00	26.349
10	1374	06/29/2022 04:00:00	04:00:00	26.295
10	1375	06/29/2022 05:00:00	05:00:00	26.231
10	1376	06/29/2022 06:00:00	06:00:00	26.177
10	1377	06/29/2022 07:00:00	07:00:00	26.156
10	1378	06/29/2022 08:00:00	08:00:00	26.145
10	1379	06/29/2022 09:00:00	09:00:00	26.134
10	1380	06/29/2022 10:00:00	10:00:00	26.188
10	1381	06/29/2022 11:00:00	11:00:00	26.295
10	1382	06/29/2022 12:00:00	12:00:00	26.392
10	1383	06/29/2022 13:00:00	13:00:00	26.499
10	1384	06/29/2022 14:00:00	14:00:00	26.595
10	1385	06/29/2022 15:00:00	15:00:00	26.660
10	1386	06/29/2022 16:00:00	16:00:00	26.606
10	1387	06/29/2022 17:00:00	17:00:00	26.574
10	1388	06/29/2022 18:00:00	18:00:00	26.531
10	1389	06/29/2022 19:00:00	19:00:00	26.499
10	1390	06/29/2022 20:00:00	20:00:00	26.477
10	1391	06/29/2022 21:00:00	21:00:00	26.467
10	1392	06/29/2022 22:00:00	22:00:00	26.435
10	1393	06/29/2022 23:00:00	23:00:00	26.392
10	1394	06/30/2022 00:00:00	00:00:00	26.370
10	1395	06/30/2022 01:00:00	01:00:00	26.338
10	1396	06/30/2022 02:00:00	02:00:00	26.306
10	1397	06/30/2022 03:00:00	03:00:00	26.295
10	1398	06/30/2022 04:00:00	04:00:00	26.242
10	1399	06/30/2022 05:00:00	05:00:00	26.231
10	1400	06/30/2022 06:00:00	06:00:00	26.209
10	1401	06/30/2022 07:00:00	07:00:00	26.231
10	1402	06/30/2022 08:00:00	08:00:00	26.188
10	1403	06/30/2022 09:00:00	09:00:00	26.220
10	1404	06/30/2022 10:00:00	10:00:00	26.327
10	1405	06/30/2022 11:00:00	11:00:00	26.531
10	1406	06/30/2022 12:00:00	12:00:00	26.735
10	1407	06/30/2022 13:00:00	13:00:00	26.917
10	1408	06/30/2022 14:00:00	14:00:00	27.035
10	1409	06/30/2022 15:00:00	15:00:00	27.089
10	1410	06/30/2022 16:00:00	16:00:00	27.175
10	1411	06/30/2022 17:00:00	17:00:00	27.303
10	1412	06/30/2022 18:00:00	18:00:00	27.432
10	1413	06/30/2022 19:00:00	19:00:00	27.496
10	1414	06/30/2022 20:00:00	20:00:00	27.464
10	1415	06/30/2022 21:00:00	21:00:00	27.421
10	1416	06/30/2022 22:00:00	22:00:00	27.293
10	1417	06/30/2022 23:00:00	23:00:00	27.218
10	1418	07/01/2022 00:00:00	00:00:00	27.121
10	1419	07/01/2022 01:00:00	01:00:00	27.067
10	1420	07/01/2022 02:00:00	02:00:00	27.003
10	1421	07/01/2022 03:00:00	03:00:00	26.949
10	1422	07/01/2022 04:00:00	04:00:00	26.917
10	1423	07/01/2022 05:00:00	05:00:00	26.864
10	1424	07/01/2022 06:00:00	06:00:00	26.789
10	1425	07/01/2022 07:00:00	07:00:00	26.778
10	1426	07/01/2022 08:00:00	08:00:00	26.778
10	1427	07/01/2022 09:00:00	09:00:00	26.885
10	1428	07/01/2022 10:00:00	10:00:00	27.003
10	1429	07/01/2022 11:00:00	11:00:00	27.142
10	1430	07/01/2022 12:00:00	12:00:00	27.271
10	1431	07/01/2022 13:00:00	13:00:00	27.357
10	1432	07/01/2022 14:00:00	14:00:00	27.443
10	1433	07/01/2022 15:00:00	15:00:00	27.389
10	1434	07/01/2022 16:00:00	16:00:00	27.346
10	1435	07/01/2022 17:00:00	17:00:00	27.271
10	1436	07/01/2022 18:00:00	18:00:00	27.175
10	1437	07/01/2022 19:00:00	19:00:00	27.153
10	1438	07/01/2022 20:00:00	20:00:00	27.110
10	1439	07/01/2022 21:00:00	21:00:00	27.035
10	1440	07/01/2022 22:00:00	22:00:00	27.014
10	1441	07/01/2022 23:00:00	23:00:00	26.982
10	1442	07/02/2022 00:00:00	00:00:00	26.906
10	1443	07/02/2022 01:00:00	01:00:00	26.874
10	1444	07/02/2022 02:00:00	02:00:00	26.810
10	1445	07/02/2022 03:00:00	03:00:00	26.778
10	1446	07/02/2022 04:00:00	04:00:00	26.724
10	1447	07/02/2022 05:00:00	05:00:00	26.681
10	1448	07/02/2022 06:00:00	06:00:00	26.617
10	1449	07/02/2022 07:00:00	07:00:00	26.563
10	1450	07/02/2022 08:00:00	08:00:00	26.563
10	1451	07/02/2022 09:00:00	09:00:00	26.542
10	1452	07/02/2022 10:00:00	10:00:00	26.531
10	1453	07/02/2022 11:00:00	11:00:00	26.510
10	1454	07/02/2022 12:00:00	12:00:00	26.520
10	1455	07/02/2022 13:00:00	13:00:00	26.531
10	1456	07/02/2022 14:00:00	14:00:00	26.542
10	1457	07/02/2022 15:00:00	15:00:00	26.563
10	1458	07/02/2022 16:00:00	16:00:00	26.574
10	1459	07/02/2022 17:00:00	17:00:00	26.595
10	1460	07/02/2022 18:00:00	18:00:00	26.617
10	1461	07/02/2022 19:00:00	19:00:00	26.606
10	1462	07/02/2022 20:00:00	20:00:00	26.595
10	1463	07/02/2022 21:00:00	21:00:00	26.595
10	1464	07/02/2022 22:00:00	22:00:00	26.617
10	1465	07/02/2022 23:00:00	23:00:00	26.563
10	1466	07/03/2022 00:00:00	00:00:00	26.563
10	1467	07/03/2022 01:00:00	01:00:00	26.531
10	1468	07/03/2022 02:00:00	02:00:00	26.531
10	1469	07/03/2022 03:00:00	03:00:00	26.510
10	1470	07/03/2022 04:00:00	04:00:00	26.477
10	1471	07/03/2022 05:00:00	05:00:00	26.445
10	1472	07/03/2022 06:00:00	06:00:00	26.445
10	1473	07/03/2022 07:00:00	07:00:00	26.424
10	1474	07/03/2022 08:00:00	08:00:00	26.392
10	1475	07/03/2022 09:00:00	09:00:00	26.381
10	1476	07/03/2022 10:00:00	10:00:00	26.349
10	1477	07/03/2022 11:00:00	11:00:00	26.317
10	1478	07/03/2022 12:00:00	12:00:00	26.317
10	1479	07/03/2022 13:00:00	13:00:00	26.338
10	1480	07/03/2022 14:00:00	14:00:00	26.338
10	1481	07/03/2022 15:00:00	15:00:00	26.317
10	1482	07/03/2022 16:00:00	16:00:00	26.317
10	1483	07/03/2022 17:00:00	17:00:00	26.338
10	1484	07/03/2022 18:00:00	18:00:00	26.327
10	1485	07/03/2022 19:00:00	19:00:00	26.317
10	1486	07/03/2022 20:00:00	20:00:00	26.338
10	1487	07/03/2022 21:00:00	21:00:00	26.327
10	1488	07/03/2022 22:00:00	22:00:00	26.317
10	1489	07/03/2022 23:00:00	23:00:00	26.306
10	1490	07/04/2022 00:00:00	00:00:00	26.295
10	1491	07/04/2022 01:00:00	01:00:00	26.263
10	1492	07/04/2022 02:00:00	02:00:00	26.242
10	1493	07/04/2022 03:00:00	03:00:00	26.231
10	1494	07/04/2022 04:00:00	04:00:00	26.209
10	1495	07/04/2022 05:00:00	05:00:00	26.177
10	1496	07/04/2022 06:00:00	06:00:00	26.188
10	1497	07/04/2022 07:00:00	07:00:00	26.166
10	1498	07/04/2022 08:00:00	08:00:00	26.124
10	1499	07/04/2022 09:00:00	09:00:00	26.091
10	1500	07/04/2022 10:00:00	10:00:00	26.188
10	1501	07/04/2022 11:00:00	11:00:00	26.370
10	1502	07/04/2022 12:00:00	12:00:00	26.606
10	1503	07/04/2022 13:00:00	13:00:00	26.842
10	1504	07/04/2022 14:00:00	14:00:00	27.089
10	1505	07/04/2022 15:00:00	15:00:00	27.164
10	1506	07/04/2022 16:00:00	16:00:00	27.121
10	1507	07/04/2022 17:00:00	17:00:00	27.067
10	1508	07/04/2022 18:00:00	18:00:00	27.067
10	1509	07/04/2022 19:00:00	19:00:00	27.067
10	1510	07/04/2022 20:00:00	20:00:00	27.057
10	1511	07/04/2022 21:00:00	21:00:00	27.067
10	1512	07/04/2022 22:00:00	22:00:00	27.121
10	1513	07/04/2022 23:00:00	23:00:00	27.121
10	1514	07/05/2022 00:00:00	00:00:00	27.121
10	1515	07/05/2022 01:00:00	01:00:00	27.142
10	1516	07/05/2022 02:00:00	02:00:00	27.121
10	1517	07/05/2022 03:00:00	03:00:00	27.121
10	1518	07/05/2022 04:00:00	04:00:00	27.121
10	1519	07/05/2022 05:00:00	05:00:00	27.110
10	1520	07/05/2022 06:00:00	06:00:00	27.153
10	1521	07/05/2022 07:00:00	07:00:00	27.142
10	1522	07/05/2022 08:00:00	08:00:00	27.153
10	1523	07/05/2022 09:00:00	09:00:00	27.196
10	1524	07/05/2022 10:00:00	10:00:00	27.303
10	1525	07/05/2022 11:00:00	11:00:00	27.475
10	1526	07/05/2022 12:00:00	12:00:00	27.657
10	1527	07/05/2022 13:00:00	13:00:00	27.840
10	1528	07/05/2022 14:00:00	14:00:00	28.065
10	1529	07/05/2022 15:00:00	15:00:00	28.172
10	1530	07/05/2022 16:00:00	16:00:00	28.226
10	1531	07/05/2022 17:00:00	17:00:00	28.151
10	1532	07/05/2022 18:00:00	18:00:00	28.226
10	1533	07/05/2022 19:00:00	19:00:00	28.301
10	1534	07/05/2022 20:00:00	20:00:00	28.269
10	1535	07/05/2022 21:00:00	21:00:00	28.140
10	1536	07/05/2022 22:00:00	22:00:00	28.033
10	1537	07/05/2022 23:00:00	23:00:00	27.904
10	1538	07/06/2022 00:00:00	00:00:00	27.797
10	1539	07/06/2022 01:00:00	01:00:00	27.668
10	1540	07/06/2022 02:00:00	02:00:00	27.571
10	1541	07/06/2022 03:00:00	03:00:00	27.464
10	1542	07/06/2022 04:00:00	04:00:00	27.368
10	1543	07/06/2022 05:00:00	05:00:00	27.271
10	1544	07/06/2022 06:00:00	06:00:00	27.228
10	1545	07/06/2022 07:00:00	07:00:00	27.196
10	1546	07/06/2022 08:00:00	08:00:00	27.164
10	1547	07/06/2022 09:00:00	09:00:00	27.057
10	1548	07/06/2022 10:00:00	10:00:00	27.110
10	1549	07/06/2022 11:00:00	11:00:00	27.207
10	1550	07/06/2022 12:00:00	12:00:00	27.314
10	1551	07/06/2022 13:00:00	13:00:00	27.443
10	1552	07/06/2022 14:00:00	14:00:00	27.529
10	1553	07/06/2022 15:00:00	15:00:00	27.604
10	1554	07/06/2022 16:00:00	16:00:00	27.614
10	1555	07/06/2022 17:00:00	17:00:00	27.636
10	1556	07/06/2022 18:00:00	18:00:00	27.614
10	1557	07/06/2022 19:00:00	19:00:00	27.604
10	1558	07/06/2022 20:00:00	20:00:00	27.539
10	1559	07/06/2022 21:00:00	21:00:00	27.475
10	1560	07/06/2022 22:00:00	22:00:00	27.357
10	1561	07/06/2022 23:00:00	23:00:00	27.282
10	1562	07/07/2022 00:00:00	00:00:00	27.196
10	1563	07/07/2022 01:00:00	01:00:00	27.110
10	1564	07/07/2022 02:00:00	02:00:00	27.057
10	1565	07/07/2022 03:00:00	03:00:00	26.971
10	1566	07/07/2022 04:00:00	04:00:00	26.928
10	1567	07/07/2022 05:00:00	05:00:00	26.874
10	1568	07/07/2022 06:00:00	06:00:00	26.831
10	1569	07/07/2022 07:00:00	07:00:00	26.799
10	1570	07/07/2022 08:00:00	08:00:00	26.767
10	1571	07/07/2022 09:00:00	09:00:00	26.789
10	1572	07/07/2022 10:00:00	10:00:00	26.821
10	1573	07/07/2022 11:00:00	11:00:00	26.928
10	1574	07/07/2022 12:00:00	12:00:00	27.014
10	1575	07/07/2022 13:00:00	13:00:00	27.057
10	1576	07/07/2022 14:00:00	14:00:00	27.057
10	1577	07/07/2022 15:00:00	15:00:00	27.089
10	1578	07/07/2022 16:00:00	16:00:00	26.982
10	1579	07/07/2022 17:00:00	17:00:00	26.885
10	1580	07/07/2022 18:00:00	18:00:00	26.831
10	1581	07/07/2022 19:00:00	19:00:00	26.864
10	1582	07/07/2022 20:00:00	20:00:00	26.885
10	1583	07/07/2022 21:00:00	21:00:00	26.853
10	1584	07/07/2022 22:00:00	22:00:00	26.831
10	1585	07/07/2022 23:00:00	23:00:00	26.810
10	1586	07/08/2022 00:00:00	00:00:00	26.767
10	1587	07/08/2022 01:00:00	01:00:00	26.724
10	1588	07/08/2022 02:00:00	02:00:00	26.692
10	1589	07/08/2022 03:00:00	03:00:00	26.660
10	1590	07/08/2022 04:00:00	04:00:00	26.628
10	1591	07/08/2022 05:00:00	05:00:00	26.563
10	1592	07/08/2022 06:00:00	06:00:00	26.553
10	1593	07/08/2022 07:00:00	07:00:00	26.531
10	1594	07/08/2022 08:00:00	08:00:00	26.510
10	1595	07/08/2022 09:00:00	09:00:00	26.134
10	1596	07/08/2022 10:00:00	10:00:00	25.888
10	1597	07/08/2022 11:00:00	11:00:00	25.727
10	1598	07/08/2022 12:00:00	12:00:00	25.813
10	1599	07/08/2022 13:00:00	13:00:00	25.898
10	1600	07/08/2022 14:00:00	14:00:00	26.006
10	1601	07/08/2022 15:00:00	15:00:00	26.038
10	1602	07/08/2022 16:00:00	16:00:00	26.006
10	1603	07/08/2022 17:00:00	17:00:00	25.995
10	1604	07/08/2022 18:00:00	18:00:00	25.963
10	1605	07/08/2022 19:00:00	19:00:00	25.920
10	1606	07/08/2022 20:00:00	20:00:00	25.888
10	1607	07/08/2022 21:00:00	21:00:00	25.877
10	1608	07/08/2022 22:00:00	22:00:00	25.855
10	1609	07/08/2022 23:00:00	23:00:00	25.780
10	1610	07/09/2022 00:00:00	00:00:00	25.770
10	1611	07/09/2022 01:00:00	01:00:00	25.727
10	1612	07/09/2022 02:00:00	02:00:00	25.684
10	1613	07/09/2022 03:00:00	03:00:00	25.641
10	1614	07/09/2022 04:00:00	04:00:00	25.641
10	1615	07/09/2022 05:00:00	05:00:00	25.598
10	1616	07/09/2022 06:00:00	06:00:00	25.555
10	1617	07/09/2022 07:00:00	07:00:00	25.544
10	1618	07/09/2022 08:00:00	08:00:00	25.502
10	1619	07/09/2022 09:00:00	09:00:00	25.480
10	1620	07/09/2022 10:00:00	10:00:00	25.448
10	1621	07/09/2022 11:00:00	11:00:00	25.405
10	1622	07/09/2022 12:00:00	12:00:00	25.394
10	1623	07/09/2022 13:00:00	13:00:00	25.362
10	1624	07/09/2022 14:00:00	14:00:00	25.319
10	1625	07/09/2022 15:00:00	15:00:00	25.319
10	1626	07/09/2022 16:00:00	16:00:00	25.287
10	1627	07/09/2022 17:00:00	17:00:00	25.287
10	1628	07/09/2022 18:00:00	18:00:00	25.233
10	1629	07/09/2022 19:00:00	19:00:00	25.212
10	1630	07/09/2022 20:00:00	20:00:00	25.180
10	1631	07/09/2022 21:00:00	21:00:00	25.148
10	1632	07/09/2022 22:00:00	22:00:00	25.105
10	1633	07/09/2022 23:00:00	23:00:00	25.083
10	1634	07/10/2022 00:00:00	00:00:00	25.051
10	1635	07/10/2022 01:00:00	01:00:00	25.030
10	1636	07/10/2022 02:00:00	02:00:00	25.019
10	1637	07/10/2022 03:00:00	03:00:00	24.976
10	1638	07/10/2022 04:00:00	04:00:00	24.965
10	1639	07/10/2022 05:00:00	05:00:00	24.944
10	1640	07/10/2022 06:00:00	06:00:00	24.933
10	1641	07/10/2022 07:00:00	07:00:00	24.922
10	1642	07/10/2022 08:00:00	08:00:00	24.869
10	1643	07/10/2022 09:00:00	09:00:00	24.858
10	1644	07/10/2022 10:00:00	10:00:00	24.847
10	1645	07/10/2022 11:00:00	11:00:00	24.826
10	1646	07/10/2022 12:00:00	12:00:00	24.794
10	1647	07/10/2022 13:00:00	13:00:00	24.794
10	1648	07/10/2022 14:00:00	14:00:00	24.751
10	1649	07/10/2022 15:00:00	15:00:00	24.719
10	1650	07/10/2022 16:00:00	16:00:00	24.719
10	1651	07/10/2022 17:00:00	17:00:00	24.665
10	1652	07/10/2022 18:00:00	18:00:00	24.654
10	1653	07/10/2022 19:00:00	19:00:00	24.644
10	1654	07/10/2022 20:00:00	20:00:00	24.622
10	1655	07/10/2022 21:00:00	21:00:00	24.590
10	1656	07/10/2022 22:00:00	22:00:00	24.579
10	1657	07/10/2022 23:00:00	23:00:00	24.547
10	1658	07/11/2022 00:00:00	00:00:00	24.536
10	1659	07/11/2022 01:00:00	01:00:00	24.515
10	1660	07/11/2022 02:00:00	02:00:00	24.493
10	1661	07/11/2022 03:00:00	03:00:00	24.472
10	1662	07/11/2022 04:00:00	04:00:00	24.472
10	1663	07/11/2022 05:00:00	05:00:00	24.440
10	1664	07/11/2022 06:00:00	06:00:00	24.440
10	1665	07/11/2022 07:00:00	07:00:00	24.397
10	1666	07/11/2022 08:00:00	08:00:00	24.397
10	1667	07/11/2022 09:00:00	09:00:00	24.386
10	1668	07/11/2022 10:00:00	10:00:00	24.397
10	1669	07/11/2022 11:00:00	11:00:00	24.461
10	1670	07/11/2022 12:00:00	12:00:00	24.526
10	1671	07/11/2022 13:00:00	13:00:00	24.601
10	1672	07/11/2022 14:00:00	14:00:00	24.686
10	1673	07/11/2022 15:00:00	15:00:00	24.740
10	1674	07/11/2022 16:00:00	16:00:00	24.719
10	1675	07/11/2022 17:00:00	17:00:00	24.686
10	1676	07/11/2022 18:00:00	18:00:00	24.686
10	1677	07/11/2022 19:00:00	19:00:00	24.665
10	1678	07/11/2022 20:00:00	20:00:00	24.644
10	1679	07/11/2022 21:00:00	21:00:00	24.590
10	1680	07/11/2022 22:00:00	22:00:00	24.558
10	1681	07/11/2022 23:00:00	23:00:00	24.536
10	1682	07/12/2022 00:00:00	00:00:00	24.504
10	1683	07/12/2022 01:00:00	01:00:00	24.483
10	1684	07/12/2022 02:00:00	02:00:00	24.450
10	1685	07/12/2022 03:00:00	03:00:00	24.440
10	1686	07/12/2022 04:00:00	04:00:00	24.397
10	1687	07/12/2022 05:00:00	05:00:00	24.375
10	1688	07/12/2022 06:00:00	06:00:00	24.332
10	1689	07/12/2022 07:00:00	07:00:00	24.311
10	1690	07/12/2022 08:00:00	08:00:00	24.311
10	1691	07/12/2022 09:00:00	09:00:00	24.204
10	1692	07/12/2022 10:00:00	10:00:00	24.268
10	1693	07/12/2022 11:00:00	11:00:00	24.354
10	1694	07/12/2022 12:00:00	12:00:00	24.418
10	1695	07/12/2022 13:00:00	13:00:00	24.504
10	1696	07/12/2022 14:00:00	14:00:00	24.601
10	1697	07/12/2022 15:00:00	15:00:00	24.665
10	1698	07/12/2022 16:00:00	16:00:00	24.740
10	1699	07/12/2022 17:00:00	17:00:00	24.815
10	1700	07/12/2022 18:00:00	18:00:00	24.847
10	1701	07/12/2022 19:00:00	19:00:00	24.869
10	1702	07/12/2022 20:00:00	20:00:00	24.847
10	1703	07/12/2022 21:00:00	21:00:00	24.804
10	1704	07/12/2022 22:00:00	22:00:00	24.751
10	1705	07/12/2022 23:00:00	23:00:00	24.708
10	1706	07/13/2022 00:00:00	00:00:00	24.633
10	1707	07/13/2022 01:00:00	01:00:00	24.590
10	1708	07/13/2022 02:00:00	02:00:00	24.547
10	1709	07/13/2022 03:00:00	03:00:00	24.504
10	1710	07/13/2022 04:00:00	04:00:00	24.472
10	1711	07/13/2022 05:00:00	05:00:00	24.440
10	1712	07/13/2022 06:00:00	06:00:00	24.408
10	1713	07/13/2022 07:00:00	07:00:00	24.386
10	1714	07/13/2022 08:00:00	08:00:00	24.354
10	1715	07/13/2022 09:00:00	09:00:00	24.311
10	1716	07/13/2022 10:00:00	10:00:00	24.300
10	1717	07/13/2022 11:00:00	11:00:00	24.279
10	1718	07/13/2022 12:00:00	12:00:00	24.268
10	1719	07/13/2022 13:00:00	13:00:00	24.236
10	1720	07/13/2022 14:00:00	14:00:00	24.236
10	1721	07/13/2022 15:00:00	15:00:00	24.236
10	1722	07/13/2022 16:00:00	16:00:00	24.204
10	1723	07/13/2022 17:00:00	17:00:00	24.182
10	1724	07/13/2022 18:00:00	18:00:00	24.172
10	1725	07/13/2022 19:00:00	19:00:00	24.172
10	1726	07/13/2022 20:00:00	20:00:00	24.129
10	1727	07/13/2022 21:00:00	21:00:00	24.118
10	1728	07/13/2022 22:00:00	22:00:00	24.097
10	1729	07/13/2022 23:00:00	23:00:00	24.086
10	1730	07/14/2022 00:00:00	00:00:00	24.043
10	1731	07/14/2022 01:00:00	01:00:00	24.021
10	1732	07/14/2022 02:00:00	02:00:00	23.989
10	1733	07/14/2022 03:00:00	03:00:00	23.979
10	1734	07/14/2022 04:00:00	04:00:00	23.946
10	1735	07/14/2022 05:00:00	05:00:00	23.914
10	1736	07/14/2022 06:00:00	06:00:00	23.893
10	1737	07/14/2022 07:00:00	07:00:00	23.871
10	1738	07/14/2022 08:00:00	08:00:00	23.871
10	1739	07/14/2022 09:00:00	09:00:00	23.785
10	1740	07/14/2022 10:00:00	10:00:00	23.850
10	1741	07/14/2022 11:00:00	11:00:00	23.946
10	1742	07/14/2022 12:00:00	12:00:00	24.107
10	1743	07/14/2022 13:00:00	13:00:00	24.300
10	1744	07/14/2022 14:00:00	14:00:00	24.472
10	1745	07/14/2022 15:00:00	15:00:00	24.579
10	1746	07/14/2022 16:00:00	16:00:00	24.676
10	1747	07/14/2022 17:00:00	17:00:00	24.826
10	1748	07/14/2022 18:00:00	18:00:00	24.933
10	1749	07/14/2022 19:00:00	19:00:00	25.062
10	1750	07/14/2022 20:00:00	20:00:00	25.040
10	1751	07/14/2022 21:00:00	21:00:00	24.987
10	1752	07/14/2022 22:00:00	22:00:00	24.869
10	1753	07/14/2022 23:00:00	23:00:00	24.729
10	1754	07/15/2022 00:00:00	00:00:00	24.622
10	1755	07/15/2022 01:00:00	01:00:00	24.515
10	1756	07/15/2022 02:00:00	02:00:00	24.418
10	1757	07/15/2022 03:00:00	03:00:00	24.332
10	1758	07/15/2022 04:00:00	04:00:00	24.247
10	1759	07/15/2022 05:00:00	05:00:00	24.182
10	1760	07/15/2022 06:00:00	06:00:00	24.118
10	1761	07/15/2022 07:00:00	07:00:00	24.075
10	1762	07/15/2022 08:00:00	08:00:00	24.043
10	1763	07/15/2022 09:00:00	09:00:00	24.032
10	1764	07/15/2022 10:00:00	10:00:00	24.011
10	1765	07/15/2022 11:00:00	11:00:00	24.000
10	1766	07/15/2022 12:00:00	12:00:00	24.000
10	1767	07/15/2022 13:00:00	13:00:00	24.021
10	1768	07/15/2022 14:00:00	14:00:00	24.043
10	1769	07/15/2022 15:00:00	15:00:00	24.054
10	1770	07/15/2022 16:00:00	16:00:00	24.086
10	1771	07/15/2022 17:00:00	17:00:00	24.097
10	1772	07/15/2022 18:00:00	18:00:00	24.107
10	1773	07/15/2022 19:00:00	19:00:00	24.118
10	1774	07/15/2022 20:00:00	20:00:00	24.129
10	1775	07/15/2022 21:00:00	21:00:00	24.161
10	1776	07/15/2022 22:00:00	22:00:00	24.172
10	1777	07/15/2022 23:00:00	23:00:00	24.182
10	1778	07/16/2022 00:00:00	00:00:00	24.182
10	1779	07/16/2022 01:00:00	01:00:00	24.193
10	1780	07/16/2022 02:00:00	02:00:00	24.182
10	1781	07/16/2022 03:00:00	03:00:00	24.193
10	1782	07/16/2022 04:00:00	04:00:00	24.182
10	1783	07/16/2022 05:00:00	05:00:00	24.193
10	1784	07/16/2022 06:00:00	06:00:00	24.193
10	1785	07/16/2022 07:00:00	07:00:00	24.214
10	1786	07/16/2022 08:00:00	08:00:00	24.182
10	1787	07/16/2022 09:00:00	09:00:00	24.193
10	1788	07/16/2022 10:00:00	10:00:00	24.193
10	1789	07/16/2022 11:00:00	11:00:00	24.193
10	1790	07/16/2022 12:00:00	12:00:00	24.193
10	1791	07/16/2022 13:00:00	13:00:00	24.225
10	1792	07/16/2022 14:00:00	14:00:00	24.236
10	1793	07/16/2022 15:00:00	15:00:00	24.257
10	1794	07/16/2022 16:00:00	16:00:00	24.268
10	1795	07/16/2022 17:00:00	17:00:00	24.290
10	1796	07/16/2022 18:00:00	18:00:00	24.322
10	1797	07/16/2022 19:00:00	19:00:00	24.300
10	1798	07/16/2022 20:00:00	20:00:00	24.311
10	1799	07/16/2022 21:00:00	21:00:00	24.322
10	1800	07/16/2022 22:00:00	22:00:00	24.332
10	1801	07/16/2022 23:00:00	23:00:00	24.322
10	1802	07/17/2022 00:00:00	00:00:00	24.322
10	1803	07/17/2022 01:00:00	01:00:00	24.322
10	1804	07/17/2022 02:00:00	02:00:00	24.343
10	1805	07/17/2022 03:00:00	03:00:00	24.354
10	1806	07/17/2022 04:00:00	04:00:00	24.354
10	1807	07/17/2022 05:00:00	05:00:00	24.354
10	1808	07/17/2022 06:00:00	06:00:00	24.354
10	1809	07/17/2022 07:00:00	07:00:00	24.375
10	1810	07/17/2022 08:00:00	08:00:00	24.386
10	1811	07/17/2022 09:00:00	09:00:00	24.375
10	1812	07/17/2022 10:00:00	10:00:00	24.397
10	1813	07/17/2022 11:00:00	11:00:00	24.408
10	1814	07/17/2022 12:00:00	12:00:00	24.429
10	1815	07/17/2022 13:00:00	13:00:00	24.450
10	1816	07/17/2022 14:00:00	14:00:00	24.493
10	1817	07/17/2022 15:00:00	15:00:00	24.515
10	1818	07/17/2022 16:00:00	16:00:00	24.558
10	1819	07/17/2022 17:00:00	17:00:00	24.568
10	1820	07/17/2022 18:00:00	18:00:00	24.590
10	1821	07/17/2022 19:00:00	19:00:00	24.611
10	1822	07/17/2022 20:00:00	20:00:00	24.644
10	1823	07/17/2022 21:00:00	21:00:00	24.644
10	1824	07/17/2022 22:00:00	22:00:00	24.654
10	1825	07/17/2022 23:00:00	23:00:00	24.644
10	1826	07/18/2022 00:00:00	00:00:00	24.676
10	1827	07/18/2022 01:00:00	01:00:00	24.654
10	1828	07/18/2022 02:00:00	02:00:00	24.665
10	1829	07/18/2022 03:00:00	03:00:00	24.676
10	1830	07/18/2022 04:00:00	04:00:00	24.686
10	1831	07/18/2022 05:00:00	05:00:00	24.676
10	1832	07/18/2022 06:00:00	06:00:00	24.676
10	1833	07/18/2022 07:00:00	07:00:00	24.665
10	1834	07/18/2022 08:00:00	08:00:00	24.697
10	1835	07/18/2022 09:00:00	09:00:00	24.740
10	1836	07/18/2022 10:00:00	10:00:00	24.965
10	1837	07/18/2022 11:00:00	11:00:00	25.201
10	1838	07/18/2022 12:00:00	12:00:00	25.394
10	1839	07/18/2022 13:00:00	13:00:00	25.587
10	1840	07/18/2022 14:00:00	14:00:00	25.737
10	1841	07/18/2022 15:00:00	15:00:00	25.737
10	1842	07/18/2022 16:00:00	16:00:00	25.609
10	1843	07/18/2022 17:00:00	17:00:00	25.523
10	1844	07/18/2022 18:00:00	18:00:00	25.459
10	1845	07/18/2022 19:00:00	19:00:00	25.426
10	1846	07/18/2022 20:00:00	20:00:00	25.405
10	1847	07/18/2022 21:00:00	21:00:00	25.373
10	1848	07/18/2022 22:00:00	22:00:00	25.351
10	1849	07/18/2022 23:00:00	23:00:00	25.287
10	1850	07/19/2022 00:00:00	00:00:00	25.212
10	1851	07/19/2022 01:00:00	01:00:00	25.180
10	1852	07/19/2022 02:00:00	02:00:00	25.115
10	1853	07/19/2022 03:00:00	03:00:00	25.040
10	1854	07/19/2022 04:00:00	04:00:00	24.955
10	1855	07/19/2022 05:00:00	05:00:00	24.901
10	1856	07/19/2022 06:00:00	06:00:00	24.826
10	1857	07/19/2022 07:00:00	07:00:00	24.804
10	1858	07/19/2022 08:00:00	08:00:00	24.772
10	1859	07/19/2022 09:00:00	09:00:00	24.794
10	1860	07/19/2022 10:00:00	10:00:00	24.933
10	1861	07/19/2022 11:00:00	11:00:00	25.073
10	1862	07/19/2022 12:00:00	12:00:00	25.244
10	1863	07/19/2022 13:00:00	13:00:00	25.394
10	1864	07/19/2022 14:00:00	14:00:00	25.544
10	1865	07/19/2022 15:00:00	15:00:00	25.662
10	1866	07/19/2022 16:00:00	16:00:00	25.802
10	1867	07/19/2022 17:00:00	17:00:00	25.952
10	1868	07/19/2022 18:00:00	18:00:00	26.006
10	1869	07/19/2022 19:00:00	19:00:00	25.941
10	1870	07/19/2022 20:00:00	20:00:00	25.823
10	1871	07/19/2022 21:00:00	21:00:00	25.748
10	1872	07/19/2022 22:00:00	22:00:00	25.652
10	1873	07/19/2022 23:00:00	23:00:00	25.566
10	1874	07/20/2022 00:00:00	00:00:00	25.502
10	1875	07/20/2022 01:00:00	01:00:00	25.448
10	1876	07/20/2022 02:00:00	02:00:00	25.394
10	1877	07/20/2022 03:00:00	03:00:00	25.373
10	1878	07/20/2022 04:00:00	04:00:00	25.341
10	1879	07/20/2022 05:00:00	05:00:00	25.298
10	1880	07/20/2022 06:00:00	06:00:00	25.266
10	1881	07/20/2022 07:00:00	07:00:00	25.190
10	1882	07/20/2022 08:00:00	08:00:00	25.137
10	1883	07/20/2022 09:00:00	09:00:00	25.105
10	1884	07/20/2022 10:00:00	10:00:00	25.190
10	1885	07/20/2022 11:00:00	11:00:00	25.351
10	1886	07/20/2022 12:00:00	12:00:00	25.502
10	1887	07/20/2022 13:00:00	13:00:00	25.748
10	1888	07/20/2022 14:00:00	14:00:00	25.909
10	1889	07/20/2022 15:00:00	15:00:00	25.952
10	1890	07/20/2022 16:00:00	16:00:00	25.898
10	1891	07/20/2022 17:00:00	17:00:00	25.823
10	1892	07/20/2022 18:00:00	18:00:00	25.780
10	1893	07/20/2022 19:00:00	19:00:00	25.716
10	1894	07/20/2022 20:00:00	20:00:00	25.684
10	1895	07/20/2022 21:00:00	21:00:00	25.630
10	1896	07/20/2022 22:00:00	22:00:00	25.619
10	1897	07/20/2022 23:00:00	23:00:00	25.566
10	1898	07/21/2022 00:00:00	00:00:00	25.555
10	1899	07/21/2022 01:00:00	01:00:00	25.480
10	1900	07/21/2022 02:00:00	02:00:00	25.480
10	1901	07/21/2022 03:00:00	03:00:00	25.437
10	1902	07/21/2022 04:00:00	04:00:00	25.426
10	1903	07/21/2022 05:00:00	05:00:00	25.405
10	1904	07/21/2022 06:00:00	06:00:00	25.394
10	1905	07/21/2022 07:00:00	07:00:00	25.373
10	1906	07/21/2022 08:00:00	08:00:00	25.351
10	1907	07/21/2022 09:00:00	09:00:00	25.351
10	1908	07/21/2022 10:00:00	10:00:00	25.330
10	1909	07/21/2022 11:00:00	11:00:00	25.308
10	1910	07/21/2022 12:00:00	12:00:00	25.308
10	1911	07/21/2022 13:00:00	13:00:00	25.319
10	1912	07/21/2022 14:00:00	14:00:00	25.341
10	1913	07/21/2022 15:00:00	15:00:00	25.384
10	1914	07/21/2022 16:00:00	16:00:00	25.405
10	1915	07/21/2022 17:00:00	17:00:00	25.437
10	1916	07/21/2022 18:00:00	18:00:00	25.512
10	1917	07/21/2022 19:00:00	19:00:00	25.544
10	1918	07/21/2022 20:00:00	20:00:00	25.577
10	1919	07/21/2022 21:00:00	21:00:00	25.609
10	1920	07/21/2022 22:00:00	22:00:00	25.587
10	1921	07/21/2022 23:00:00	23:00:00	25.577
10	1922	07/22/2022 00:00:00	00:00:00	25.609
10	1923	07/22/2022 01:00:00	01:00:00	25.587
10	1924	07/22/2022 02:00:00	02:00:00	25.577
10	1925	07/22/2022 03:00:00	03:00:00	25.555
10	1926	07/22/2022 04:00:00	04:00:00	25.544
10	1927	07/22/2022 05:00:00	05:00:00	25.534
10	1928	07/22/2022 06:00:00	06:00:00	25.534
10	1929	07/22/2022 07:00:00	07:00:00	25.534
10	1930	07/22/2022 08:00:00	08:00:00	25.523
10	1931	07/22/2022 09:00:00	09:00:00	25.555
10	1932	07/22/2022 10:00:00	10:00:00	25.727
10	1933	07/22/2022 11:00:00	11:00:00	25.941
10	1934	07/22/2022 12:00:00	12:00:00	26.156
10	1935	07/22/2022 13:00:00	13:00:00	26.445
10	1936	07/22/2022 14:00:00	14:00:00	26.692
10	1937	07/22/2022 15:00:00	15:00:00	26.767
10	1938	07/22/2022 16:00:00	16:00:00	26.671
10	1939	07/22/2022 17:00:00	17:00:00	26.595
10	1940	07/22/2022 18:00:00	18:00:00	26.488
10	1941	07/22/2022 19:00:00	19:00:00	26.424
10	1942	07/22/2022 20:00:00	20:00:00	26.349
10	1943	07/22/2022 21:00:00	21:00:00	26.317
10	1944	07/22/2022 22:00:00	22:00:00	26.284
10	1945	07/22/2022 23:00:00	23:00:00	26.231
10	1946	07/23/2022 00:00:00	00:00:00	26.199
10	1947	07/23/2022 01:00:00	01:00:00	26.177
10	1948	07/23/2022 02:00:00	02:00:00	26.145
10	1949	07/23/2022 03:00:00	03:00:00	26.124
10	1950	07/23/2022 04:00:00	04:00:00	26.081
10	1951	07/23/2022 05:00:00	05:00:00	26.059
10	1952	07/23/2022 06:00:00	06:00:00	26.059
10	1953	07/23/2022 07:00:00	07:00:00	26.048
10	1954	07/23/2022 08:00:00	08:00:00	26.016
10	1955	07/23/2022 09:00:00	09:00:00	26.006
10	1956	07/23/2022 10:00:00	10:00:00	25.984
10	1957	07/23/2022 11:00:00	11:00:00	25.973
10	1958	07/23/2022 12:00:00	12:00:00	25.984
10	1959	07/23/2022 13:00:00	13:00:00	25.963
10	1960	07/23/2022 14:00:00	14:00:00	25.973
10	1961	07/23/2022 15:00:00	15:00:00	25.973
10	1962	07/23/2022 16:00:00	16:00:00	25.984
10	1963	07/23/2022 17:00:00	17:00:00	25.973
10	1964	07/23/2022 18:00:00	18:00:00	25.952
10	1965	07/23/2022 19:00:00	19:00:00	25.995
10	1966	07/23/2022 20:00:00	20:00:00	26.016
10	1967	07/23/2022 21:00:00	21:00:00	25.995
10	1968	07/23/2022 22:00:00	22:00:00	26.006
10	1969	07/23/2022 23:00:00	23:00:00	25.995
10	1970	07/24/2022 00:00:00	00:00:00	26.016
10	1971	07/24/2022 01:00:00	01:00:00	26.006
10	1972	07/24/2022 02:00:00	02:00:00	26.016
10	1973	07/24/2022 03:00:00	03:00:00	26.016
10	1974	07/24/2022 04:00:00	04:00:00	26.027
10	1975	07/24/2022 05:00:00	05:00:00	26.027
10	1976	07/24/2022 06:00:00	06:00:00	26.038
10	1977	07/24/2022 07:00:00	07:00:00	26.059
10	1978	07/24/2022 08:00:00	08:00:00	26.070
10	1979	07/24/2022 09:00:00	09:00:00	26.048
10	1980	07/24/2022 10:00:00	10:00:00	26.081
10	1981	07/24/2022 11:00:00	11:00:00	26.081
10	1982	07/24/2022 12:00:00	12:00:00	26.102
10	1983	07/24/2022 13:00:00	13:00:00	26.102
10	1984	07/24/2022 14:00:00	14:00:00	26.134
10	1985	07/24/2022 15:00:00	15:00:00	26.156
10	1986	07/24/2022 16:00:00	16:00:00	26.188
10	1987	07/24/2022 17:00:00	17:00:00	26.209
10	1988	07/24/2022 18:00:00	18:00:00	26.231
10	1989	07/24/2022 19:00:00	19:00:00	26.263
10	1990	07/24/2022 20:00:00	20:00:00	26.284
10	1991	07/24/2022 21:00:00	21:00:00	26.306
10	1992	07/24/2022 22:00:00	22:00:00	26.306
10	1993	07/24/2022 23:00:00	23:00:00	26.306
10	1994	07/25/2022 00:00:00	00:00:00	26.317
10	1995	07/25/2022 01:00:00	01:00:00	26.327
10	1996	07/25/2022 02:00:00	02:00:00	26.306
10	1997	07/25/2022 03:00:00	03:00:00	26.306
10	1998	07/25/2022 04:00:00	04:00:00	26.317
10	1999	07/25/2022 05:00:00	05:00:00	26.306
[truncated: 16,378 more rows]
