# Supplementary material for: Grounds, Beds, and Reefs of the Endangered Coral Cladocora caespitosa With Description of the Tremiti Reef
Source: Ecol Evol. 2026 Feb 24;16(2):e72871. doi: 10.1002/ece3.72871 (PMC12930217; doi:10.1002/ece3.72871)
Supplement: Supplementary file 1 — Appendix S1: ece372871‐sup‐0001‐AppendixS1.zip. [file ECE3-16-e72871-s001.zip › ece372871-sup-0014-AppendixS14.csv]

Depth	ID	Date-Time	Time	Temperature
15	1	06/02/2022 23:00:00	23:00:00	23.603
15	2	06/03/2022 00:00:00	00:00:00	23.592
15	3	06/03/2022 01:00:00	01:00:00	23.592
15	4	06/03/2022 02:00:00	02:00:00	23.592
15	5	06/03/2022 03:00:00	03:00:00	23.603
15	6	06/03/2022 04:00:00	04:00:00	23.571
15	7	06/03/2022 05:00:00	05:00:00	23.560
15	8	06/03/2022 06:00:00	06:00:00	23.571
15	9	06/03/2022 07:00:00	07:00:00	23.571
15	10	06/03/2022 08:00:00	08:00:00	23.571
15	11	06/03/2022 09:00:00	09:00:00	23.625
15	12	06/03/2022 10:00:00	10:00:00	23.732
15	13	06/03/2022 11:00:00	11:00:00	23.957
15	14	06/03/2022 12:00:00	12:00:00	24.172
15	15	06/03/2022 13:00:00	13:00:00	24.354
15	16	06/03/2022 14:00:00	14:00:00	24.526
15	17	06/03/2022 15:00:00	15:00:00	24.568
15	18	06/03/2022 16:00:00	16:00:00	24.440
15	19	06/03/2022 17:00:00	17:00:00	24.354
15	20	06/03/2022 18:00:00	18:00:00	24.268
15	21	06/03/2022 19:00:00	19:00:00	24.182
15	22	06/03/2022 20:00:00	20:00:00	24.150
15	23	06/03/2022 21:00:00	21:00:00	24.118
15	24	06/03/2022 22:00:00	22:00:00	24.097
15	25	06/03/2022 23:00:00	23:00:00	24.054
15	26	06/04/2022 00:00:00	00:00:00	24.021
15	27	06/04/2022 01:00:00	01:00:00	23.989
15	28	06/04/2022 02:00:00	02:00:00	23.968
15	29	06/04/2022 03:00:00	03:00:00	23.946
15	30	06/04/2022 04:00:00	04:00:00	23.925
15	31	06/04/2022 05:00:00	05:00:00	23.871
15	32	06/04/2022 06:00:00	06:00:00	23.893
15	33	06/04/2022 07:00:00	07:00:00	23.871
15	34	06/04/2022 08:00:00	08:00:00	23.839
15	35	06/04/2022 09:00:00	09:00:00	23.850
15	36	06/04/2022 10:00:00	10:00:00	23.828
15	37	06/04/2022 11:00:00	11:00:00	23.839
15	38	06/04/2022 12:00:00	12:00:00	23.828
15	39	06/04/2022 13:00:00	13:00:00	23.818
15	40	06/04/2022 14:00:00	14:00:00	23.850
15	41	06/04/2022 15:00:00	15:00:00	23.861
15	42	06/04/2022 16:00:00	16:00:00	23.871
15	43	06/04/2022 17:00:00	17:00:00	23.893
15	44	06/04/2022 18:00:00	18:00:00	23.914
15	45	06/04/2022 19:00:00	19:00:00	23.882
15	46	06/04/2022 20:00:00	20:00:00	23.903
15	47	06/04/2022 21:00:00	21:00:00	23.903
15	48	06/04/2022 22:00:00	22:00:00	23.893
15	49	06/04/2022 23:00:00	23:00:00	23.882
15	50	06/05/2022 00:00:00	00:00:00	23.871
15	51	06/05/2022 01:00:00	01:00:00	23.871
15	52	06/05/2022 02:00:00	02:00:00	23.861
15	53	06/05/2022 03:00:00	03:00:00	23.882
15	54	06/05/2022 04:00:00	04:00:00	23.861
15	55	06/05/2022 05:00:00	05:00:00	23.871
15	56	06/05/2022 06:00:00	06:00:00	23.861
15	57	06/05/2022 07:00:00	07:00:00	23.861
15	58	06/05/2022 08:00:00	08:00:00	23.861
15	59	06/05/2022 09:00:00	09:00:00	23.861
15	60	06/05/2022 10:00:00	10:00:00	23.861
15	61	06/05/2022 11:00:00	11:00:00	23.871
15	62	06/05/2022 12:00:00	12:00:00	23.882
15	63	06/05/2022 13:00:00	13:00:00	23.871
15	64	06/05/2022 14:00:00	14:00:00	23.914
15	65	06/05/2022 15:00:00	15:00:00	23.925
15	66	06/05/2022 16:00:00	16:00:00	23.946
15	67	06/05/2022 17:00:00	17:00:00	23.968
15	68	06/05/2022 18:00:00	18:00:00	23.989
15	69	06/05/2022 19:00:00	19:00:00	24.011
15	70	06/05/2022 20:00:00	20:00:00	24.032
15	71	06/05/2022 21:00:00	21:00:00	24.054
15	72	06/05/2022 22:00:00	22:00:00	24.054
15	73	06/05/2022 23:00:00	23:00:00	24.054
15	74	06/06/2022 00:00:00	00:00:00	24.054
15	75	06/06/2022 01:00:00	01:00:00	24.075
15	76	06/06/2022 02:00:00	02:00:00	24.097
15	77	06/06/2022 03:00:00	03:00:00	24.075
15	78	06/06/2022 04:00:00	04:00:00	24.097
15	79	06/06/2022 05:00:00	05:00:00	24.086
15	80	06/06/2022 06:00:00	06:00:00	24.075
15	81	06/06/2022 07:00:00	07:00:00	24.097
15	82	06/06/2022 08:00:00	08:00:00	24.075
15	83	06/06/2022 09:00:00	09:00:00	24.097
15	84	06/06/2022 10:00:00	10:00:00	24.214
15	85	06/06/2022 11:00:00	11:00:00	24.354
15	86	06/06/2022 12:00:00	12:00:00	24.493
15	87	06/06/2022 13:00:00	13:00:00	24.697
15	88	06/06/2022 14:00:00	14:00:00	24.879
15	89	06/06/2022 15:00:00	15:00:00	24.922
15	90	06/06/2022 16:00:00	16:00:00	24.890
15	91	06/06/2022 17:00:00	17:00:00	24.772
15	92	06/06/2022 18:00:00	18:00:00	24.751
15	93	06/06/2022 19:00:00	19:00:00	24.686
15	94	06/06/2022 20:00:00	20:00:00	24.665
15	95	06/06/2022 21:00:00	21:00:00	24.665
15	96	06/06/2022 22:00:00	22:00:00	24.633
15	97	06/06/2022 23:00:00	23:00:00	24.601
15	98	06/07/2022 00:00:00	00:00:00	24.558
15	99	06/07/2022 01:00:00	01:00:00	24.526
15	100	06/07/2022 02:00:00	02:00:00	24.483
15	101	06/07/2022 03:00:00	03:00:00	24.472
15	102	06/07/2022 04:00:00	04:00:00	24.440
15	103	06/07/2022 05:00:00	05:00:00	24.397
15	104	06/07/2022 06:00:00	06:00:00	24.375
15	105	06/07/2022 07:00:00	07:00:00	24.354
15	106	06/07/2022 08:00:00	08:00:00	24.311
15	107	06/07/2022 09:00:00	09:00:00	24.365
15	108	06/07/2022 10:00:00	10:00:00	24.504
15	109	06/07/2022 11:00:00	11:00:00	24.633
15	110	06/07/2022 12:00:00	12:00:00	24.815
15	111	06/07/2022 13:00:00	13:00:00	24.965
15	112	06/07/2022 14:00:00	14:00:00	25.105
15	113	06/07/2022 15:00:00	15:00:00	25.190
15	114	06/07/2022 16:00:00	16:00:00	25.255
15	115	06/07/2022 17:00:00	17:00:00	25.373
15	116	06/07/2022 18:00:00	18:00:00	25.469
15	117	06/07/2022 19:00:00	19:00:00	25.512
15	118	06/07/2022 20:00:00	20:00:00	25.502
15	119	06/07/2022 21:00:00	21:00:00	25.394
15	120	06/07/2022 22:00:00	22:00:00	25.276
15	121	06/07/2022 23:00:00	23:00:00	25.212
15	122	06/08/2022 00:00:00	00:00:00	25.126
15	123	06/08/2022 01:00:00	01:00:00	25.062
15	124	06/08/2022 02:00:00	02:00:00	25.008
15	125	06/08/2022 03:00:00	03:00:00	24.912
15	126	06/08/2022 04:00:00	04:00:00	24.869
15	127	06/08/2022 05:00:00	05:00:00	24.804
15	128	06/08/2022 06:00:00	06:00:00	24.751
15	129	06/08/2022 07:00:00	07:00:00	24.719
15	130	06/08/2022 08:00:00	08:00:00	24.719
15	131	06/08/2022 09:00:00	09:00:00	24.729
15	132	06/08/2022 10:00:00	10:00:00	24.772
15	133	06/08/2022 11:00:00	11:00:00	24.847
15	134	06/08/2022 12:00:00	12:00:00	24.826
15	135	06/08/2022 13:00:00	13:00:00	24.837
15	136	06/08/2022 14:00:00	14:00:00	24.912
15	137	06/08/2022 15:00:00	15:00:00	24.965
15	138	06/08/2022 16:00:00	16:00:00	24.997
15	139	06/08/2022 17:00:00	17:00:00	24.965
15	140	06/08/2022 18:00:00	18:00:00	24.933
15	141	06/08/2022 19:00:00	19:00:00	24.879
15	142	06/08/2022 20:00:00	20:00:00	24.837
15	143	06/08/2022 21:00:00	21:00:00	24.804
15	144	06/08/2022 22:00:00	22:00:00	24.751
15	145	06/08/2022 23:00:00	23:00:00	24.708
15	146	06/09/2022 00:00:00	00:00:00	24.665
15	147	06/09/2022 01:00:00	01:00:00	24.611
15	148	06/09/2022 02:00:00	02:00:00	24.558
15	149	06/09/2022 03:00:00	03:00:00	24.504
15	150	06/09/2022 04:00:00	04:00:00	24.483
15	151	06/09/2022 05:00:00	05:00:00	24.440
15	152	06/09/2022 06:00:00	06:00:00	24.386
15	153	06/09/2022 07:00:00	07:00:00	24.332
15	154	06/09/2022 08:00:00	08:00:00	24.354
15	155	06/09/2022 09:00:00	09:00:00	24.247
15	156	06/09/2022 10:00:00	10:00:00	23.946
15	157	06/09/2022 11:00:00	11:00:00	23.989
15	158	06/09/2022 12:00:00	12:00:00	24.118
15	159	06/09/2022 13:00:00	13:00:00	24.225
15	160	06/09/2022 14:00:00	14:00:00	24.290
15	161	06/09/2022 15:00:00	15:00:00	24.365
15	162	06/09/2022 16:00:00	16:00:00	24.440
15	163	06/09/2022 17:00:00	17:00:00	24.536
15	164	06/09/2022 18:00:00	18:00:00	24.408
15	165	06/09/2022 19:00:00	19:00:00	24.290
15	166	06/09/2022 20:00:00	20:00:00	24.204
15	167	06/09/2022 21:00:00	21:00:00	24.193
15	168	06/09/2022 22:00:00	22:00:00	24.161
15	169	06/09/2022 23:00:00	23:00:00	24.139
15	170	06/10/2022 00:00:00	00:00:00	24.075
15	171	06/10/2022 01:00:00	01:00:00	24.011
15	172	06/10/2022 02:00:00	02:00:00	23.979
15	173	06/10/2022 03:00:00	03:00:00	23.914
15	174	06/10/2022 04:00:00	04:00:00	23.861
15	175	06/10/2022 05:00:00	05:00:00	23.850
15	176	06/10/2022 06:00:00	06:00:00	23.775
15	177	06/10/2022 07:00:00	07:00:00	23.743
15	178	06/10/2022 08:00:00	08:00:00	23.743
15	179	06/10/2022 09:00:00	09:00:00	23.571
15	180	06/10/2022 10:00:00	10:00:00	23.646
15	181	06/10/2022 11:00:00	11:00:00	23.775
15	182	06/10/2022 12:00:00	12:00:00	23.925
15	183	06/10/2022 13:00:00	13:00:00	24.054
15	184	06/10/2022 14:00:00	14:00:00	24.193
15	185	06/10/2022 15:00:00	15:00:00	24.182
15	186	06/10/2022 16:00:00	16:00:00	24.129
15	187	06/10/2022 17:00:00	17:00:00	24.021
15	188	06/10/2022 18:00:00	18:00:00	23.957
15	189	06/10/2022 19:00:00	19:00:00	23.903
15	190	06/10/2022 20:00:00	20:00:00	23.839
15	191	06/10/2022 21:00:00	21:00:00	23.775
15	192	06/10/2022 22:00:00	22:00:00	23.732
15	193	06/10/2022 23:00:00	23:00:00	23.689
15	194	06/11/2022 00:00:00	00:00:00	23.625
15	195	06/11/2022 01:00:00	01:00:00	23.582
15	196	06/11/2022 02:00:00	02:00:00	23.539
15	197	06/11/2022 03:00:00	03:00:00	23.485
15	198	06/11/2022 04:00:00	04:00:00	23.464
15	199	06/11/2022 05:00:00	05:00:00	23.442
15	200	06/11/2022 06:00:00	06:00:00	23.389
15	201	06/11/2022 07:00:00	07:00:00	23.356
15	202	06/11/2022 08:00:00	08:00:00	23.335
15	203	06/11/2022 09:00:00	09:00:00	23.324
15	204	06/11/2022 10:00:00	10:00:00	23.292
15	205	06/11/2022 11:00:00	11:00:00	23.249
15	206	06/11/2022 12:00:00	12:00:00	23.228
15	207	06/11/2022 13:00:00	13:00:00	23.206
15	208	06/11/2022 14:00:00	14:00:00	23.185
15	209	06/11/2022 15:00:00	15:00:00	23.174
15	210	06/11/2022 16:00:00	16:00:00	23.153
15	211	06/11/2022 17:00:00	17:00:00	23.131
15	212	06/11/2022 18:00:00	18:00:00	23.099
15	213	06/11/2022 19:00:00	19:00:00	23.099
15	214	06/11/2022 20:00:00	20:00:00	23.045
15	215	06/11/2022 21:00:00	21:00:00	23.067
15	216	06/11/2022 22:00:00	22:00:00	23.045
15	217	06/11/2022 23:00:00	23:00:00	23.024
15	218	06/12/2022 00:00:00	00:00:00	22.981
15	219	06/12/2022 01:00:00	01:00:00	23.003
15	220	06/12/2022 02:00:00	02:00:00	22.960
15	221	06/12/2022 03:00:00	03:00:00	22.949
15	222	06/12/2022 04:00:00	04:00:00	22.917
15	223	06/12/2022 05:00:00	05:00:00	22.917
15	224	06/12/2022 06:00:00	06:00:00	22.895
15	225	06/12/2022 07:00:00	07:00:00	22.863
15	226	06/12/2022 08:00:00	08:00:00	22.863
15	227	06/12/2022 09:00:00	09:00:00	22.842
15	228	06/12/2022 10:00:00	10:00:00	22.810
15	229	06/12/2022 11:00:00	11:00:00	22.777
15	230	06/12/2022 12:00:00	12:00:00	22.788
15	231	06/12/2022 13:00:00	13:00:00	22.745
15	232	06/12/2022 14:00:00	14:00:00	22.745
15	233	06/12/2022 15:00:00	15:00:00	22.724
15	234	06/12/2022 16:00:00	16:00:00	22.724
15	235	06/12/2022 17:00:00	17:00:00	22.713
15	236	06/12/2022 18:00:00	18:00:00	22.670
15	237	06/12/2022 19:00:00	19:00:00	22.681
15	238	06/12/2022 20:00:00	20:00:00	22.670
15	239	06/12/2022 21:00:00	21:00:00	22.627
15	240	06/12/2022 22:00:00	22:00:00	22.616
15	241	06/12/2022 23:00:00	23:00:00	22.616
15	242	06/13/2022 00:00:00	00:00:00	22.606
15	243	06/13/2022 01:00:00	01:00:00	22.584
15	244	06/13/2022 02:00:00	02:00:00	22.584
15	245	06/13/2022 03:00:00	03:00:00	22.531
15	246	06/13/2022 04:00:00	04:00:00	22.541
15	247	06/13/2022 05:00:00	05:00:00	22.509
15	248	06/13/2022 06:00:00	06:00:00	22.541
15	249	06/13/2022 07:00:00	07:00:00	22.477
15	250	06/13/2022 08:00:00	08:00:00	22.488
15	251	06/13/2022 09:00:00	09:00:00	22.381
15	252	06/13/2022 10:00:00	10:00:00	22.488
15	253	06/13/2022 11:00:00	11:00:00	22.670
15	254	06/13/2022 12:00:00	12:00:00	22.885
15	255	06/13/2022 13:00:00	13:00:00	23.035
15	256	06/13/2022 14:00:00	14:00:00	23.163
15	257	06/13/2022 15:00:00	15:00:00	23.174
15	258	06/13/2022 16:00:00	16:00:00	23.078
15	259	06/13/2022 17:00:00	17:00:00	22.960
15	260	06/13/2022 18:00:00	18:00:00	22.874
15	261	06/13/2022 19:00:00	19:00:00	22.799
15	262	06/13/2022 20:00:00	20:00:00	22.767
15	263	06/13/2022 21:00:00	21:00:00	22.724
15	264	06/13/2022 22:00:00	22:00:00	22.681
15	265	06/13/2022 23:00:00	23:00:00	22.638
15	266	06/14/2022 00:00:00	00:00:00	22.584
15	267	06/14/2022 01:00:00	01:00:00	22.563
15	268	06/14/2022 02:00:00	02:00:00	22.531
15	269	06/14/2022 03:00:00	03:00:00	22.509
15	270	06/14/2022 04:00:00	04:00:00	22.466
15	271	06/14/2022 05:00:00	05:00:00	22.445
15	272	06/14/2022 06:00:00	06:00:00	22.423
15	273	06/14/2022 07:00:00	07:00:00	22.413
15	274	06/14/2022 08:00:00	08:00:00	22.402
15	275	06/14/2022 09:00:00	09:00:00	22.552
15	276	06/14/2022 10:00:00	10:00:00	22.756
15	277	06/14/2022 11:00:00	11:00:00	22.960
15	278	06/14/2022 12:00:00	12:00:00	23.185
15	279	06/14/2022 13:00:00	13:00:00	23.432
15	280	06/14/2022 14:00:00	14:00:00	23.625
15	281	06/14/2022 15:00:00	15:00:00	23.775
15	282	06/14/2022 16:00:00	16:00:00	23.850
15	283	06/14/2022 17:00:00	17:00:00	23.871
15	284	06/14/2022 18:00:00	18:00:00	23.893
15	285	06/14/2022 19:00:00	19:00:00	23.925
15	286	06/14/2022 20:00:00	20:00:00	23.925
15	287	06/14/2022 21:00:00	21:00:00	23.839
15	288	06/14/2022 22:00:00	22:00:00	23.710
15	289	06/14/2022 23:00:00	23:00:00	23.560
15	290	06/15/2022 00:00:00	00:00:00	23.464
15	291	06/15/2022 01:00:00	01:00:00	23.346
15	292	06/15/2022 02:00:00	02:00:00	23.260
15	293	06/15/2022 03:00:00	03:00:00	23.174
15	294	06/15/2022 04:00:00	04:00:00	23.078
15	295	06/15/2022 05:00:00	05:00:00	23.045
15	296	06/15/2022 06:00:00	06:00:00	22.970
15	297	06/15/2022 07:00:00	07:00:00	22.938
15	298	06/15/2022 08:00:00	08:00:00	22.885
15	299	06/15/2022 09:00:00	09:00:00	22.842
15	300	06/15/2022 10:00:00	10:00:00	22.960
15	301	06/15/2022 11:00:00	11:00:00	23.110
15	302	06/15/2022 12:00:00	12:00:00	23.217
15	303	06/15/2022 13:00:00	13:00:00	23.346
15	304	06/15/2022 14:00:00	14:00:00	23.464
15	305	06/15/2022 15:00:00	15:00:00	23.485
15	306	06/15/2022 16:00:00	16:00:00	23.410
15	307	06/15/2022 17:00:00	17:00:00	23.346
15	308	06/15/2022 18:00:00	18:00:00	23.303
15	309	06/15/2022 19:00:00	19:00:00	23.249
15	310	06/15/2022 20:00:00	20:00:00	23.206
15	311	06/15/2022 21:00:00	21:00:00	23.142
15	312	06/15/2022 22:00:00	22:00:00	23.121
15	313	06/15/2022 23:00:00	23:00:00	23.078
15	314	06/16/2022 00:00:00	00:00:00	23.056
15	315	06/16/2022 01:00:00	01:00:00	23.013
15	316	06/16/2022 02:00:00	02:00:00	22.970
15	317	06/16/2022 03:00:00	03:00:00	22.960
15	318	06/16/2022 04:00:00	04:00:00	22.938
15	319	06/16/2022 05:00:00	05:00:00	22.917
15	320	06/16/2022 06:00:00	06:00:00	22.874
15	321	06/16/2022 07:00:00	07:00:00	22.885
15	322	06/16/2022 08:00:00	08:00:00	22.852
15	323	06/16/2022 09:00:00	09:00:00	22.874
15	324	06/16/2022 10:00:00	10:00:00	22.938
15	325	06/16/2022 11:00:00	11:00:00	23.099
15	326	06/16/2022 12:00:00	12:00:00	23.271
15	327	06/16/2022 13:00:00	13:00:00	23.399
15	328	06/16/2022 14:00:00	14:00:00	23.517
15	329	06/16/2022 15:00:00	15:00:00	23.550
15	330	06/16/2022 16:00:00	16:00:00	23.646
15	331	06/16/2022 17:00:00	17:00:00	23.732
15	332	06/16/2022 18:00:00	18:00:00	23.882
15	333	06/16/2022 19:00:00	19:00:00	24.021
15	334	06/16/2022 20:00:00	20:00:00	24.000
15	335	06/16/2022 21:00:00	21:00:00	23.925
15	336	06/16/2022 22:00:00	22:00:00	23.850
15	337	06/16/2022 23:00:00	23:00:00	23.764
15	338	06/17/2022 00:00:00	00:00:00	23.689
15	339	06/17/2022 01:00:00	01:00:00	23.635
15	340	06/17/2022 02:00:00	02:00:00	23.603
15	341	06/17/2022 03:00:00	03:00:00	23.550
15	342	06/17/2022 04:00:00	04:00:00	23.517
15	343	06/17/2022 05:00:00	05:00:00	23.496
15	344	06/17/2022 06:00:00	06:00:00	23.474
15	345	06/17/2022 07:00:00	07:00:00	23.432
15	346	06/17/2022 08:00:00	08:00:00	23.421
15	347	06/17/2022 09:00:00	09:00:00	23.474
15	348	06/17/2022 10:00:00	10:00:00	23.668
15	349	06/17/2022 11:00:00	11:00:00	23.828
15	350	06/17/2022 12:00:00	12:00:00	23.979
15	351	06/17/2022 13:00:00	13:00:00	24.161
15	352	06/17/2022 14:00:00	14:00:00	24.300
15	353	06/17/2022 15:00:00	15:00:00	24.311
15	354	06/17/2022 16:00:00	16:00:00	24.279
15	355	06/17/2022 17:00:00	17:00:00	24.182
15	356	06/17/2022 18:00:00	18:00:00	24.097
15	357	06/17/2022 19:00:00	19:00:00	24.011
15	358	06/17/2022 20:00:00	20:00:00	23.979
15	359	06/17/2022 21:00:00	21:00:00	23.871
15	360	06/17/2022 22:00:00	22:00:00	23.839
15	361	06/17/2022 23:00:00	23:00:00	23.785
15	362	06/18/2022 00:00:00	00:00:00	23.743
15	363	06/18/2022 01:00:00	01:00:00	23.700
15	364	06/18/2022 02:00:00	02:00:00	23.625
15	365	06/18/2022 03:00:00	03:00:00	23.625
15	366	06/18/2022 04:00:00	04:00:00	23.560
15	367	06/18/2022 05:00:00	05:00:00	23.528
15	368	06/18/2022 06:00:00	06:00:00	23.474
15	369	06/18/2022 07:00:00	07:00:00	23.464
15	370	06/18/2022 08:00:00	08:00:00	23.453
15	371	06/18/2022 09:00:00	09:00:00	23.399
15	372	06/18/2022 10:00:00	10:00:00	23.399
15	373	06/18/2022 11:00:00	11:00:00	23.356
15	374	06/18/2022 12:00:00	12:00:00	23.335
15	375	06/18/2022 13:00:00	13:00:00	23.314
15	376	06/18/2022 14:00:00	14:00:00	23.303
15	377	06/18/2022 15:00:00	15:00:00	23.303
15	378	06/18/2022 16:00:00	16:00:00	23.271
15	379	06/18/2022 17:00:00	17:00:00	23.249
15	380	06/18/2022 18:00:00	18:00:00	23.239
15	381	06/18/2022 19:00:00	19:00:00	23.228
15	382	06/18/2022 20:00:00	20:00:00	23.196
15	383	06/18/2022 21:00:00	21:00:00	23.174
15	384	06/18/2022 22:00:00	22:00:00	23.163
15	385	06/18/2022 23:00:00	23:00:00	23.142
15	386	06/19/2022 00:00:00	00:00:00	23.121
15	387	06/19/2022 01:00:00	01:00:00	23.088
15	388	06/19/2022 02:00:00	02:00:00	23.078
15	389	06/19/2022 03:00:00	03:00:00	23.056
15	390	06/19/2022 04:00:00	04:00:00	23.024
15	391	06/19/2022 05:00:00	05:00:00	22.992
15	392	06/19/2022 06:00:00	06:00:00	22.960
15	393	06/19/2022 07:00:00	07:00:00	22.938
15	394	06/19/2022 08:00:00	08:00:00	22.938
15	395	06/19/2022 09:00:00	09:00:00	22.938
15	396	06/19/2022 10:00:00	10:00:00	22.927
15	397	06/19/2022 11:00:00	11:00:00	22.949
15	398	06/19/2022 12:00:00	12:00:00	22.917
15	399	06/19/2022 13:00:00	13:00:00	22.917
15	400	06/19/2022 14:00:00	14:00:00	22.885
15	401	06/19/2022 15:00:00	15:00:00	22.938
15	402	06/19/2022 16:00:00	16:00:00	22.938
15	403	06/19/2022 17:00:00	17:00:00	22.927
15	404	06/19/2022 18:00:00	18:00:00	22.927
15	405	06/19/2022 19:00:00	19:00:00	22.949
15	406	06/19/2022 20:00:00	20:00:00	22.949
15	407	06/19/2022 21:00:00	21:00:00	22.917
15	408	06/19/2022 22:00:00	22:00:00	22.938
15	409	06/19/2022 23:00:00	23:00:00	22.906
15	410	06/20/2022 00:00:00	00:00:00	22.917
15	411	06/20/2022 01:00:00	01:00:00	22.906
15	412	06/20/2022 02:00:00	02:00:00	22.895
15	413	06/20/2022 03:00:00	03:00:00	22.885
15	414	06/20/2022 04:00:00	04:00:00	22.874
15	415	06/20/2022 05:00:00	05:00:00	22.852
15	416	06/20/2022 06:00:00	06:00:00	22.852
15	417	06/20/2022 07:00:00	07:00:00	22.874
15	418	06/20/2022 08:00:00	08:00:00	22.852
15	419	06/20/2022 09:00:00	09:00:00	22.938
15	420	06/20/2022 10:00:00	10:00:00	23.099
15	421	06/20/2022 11:00:00	11:00:00	23.314
15	422	06/20/2022 12:00:00	12:00:00	23.496
15	423	06/20/2022 13:00:00	13:00:00	23.700
15	424	06/20/2022 14:00:00	14:00:00	23.903
15	425	06/20/2022 15:00:00	15:00:00	23.936
15	426	06/20/2022 16:00:00	16:00:00	23.871
15	427	06/20/2022 17:00:00	17:00:00	23.775
15	428	06/20/2022 18:00:00	18:00:00	23.710
15	429	06/20/2022 19:00:00	19:00:00	23.668
15	430	06/20/2022 20:00:00	20:00:00	23.635
15	431	06/20/2022 21:00:00	21:00:00	23.582
15	432	06/20/2022 22:00:00	22:00:00	23.539
15	433	06/20/2022 23:00:00	23:00:00	23.517
15	434	06/21/2022 00:00:00	00:00:00	23.474
15	435	06/21/2022 01:00:00	01:00:00	23.421
15	436	06/21/2022 02:00:00	02:00:00	23.410
15	437	06/21/2022 03:00:00	03:00:00	23.356
15	438	06/21/2022 04:00:00	04:00:00	23.346
15	439	06/21/2022 05:00:00	05:00:00	23.335
15	440	06/21/2022 06:00:00	06:00:00	23.324
15	441	06/21/2022 07:00:00	07:00:00	23.303
15	442	06/21/2022 08:00:00	08:00:00	23.292
15	443	06/21/2022 09:00:00	09:00:00	23.356
15	444	06/21/2022 10:00:00	10:00:00	23.550
15	445	06/21/2022 11:00:00	11:00:00	23.732
15	446	06/21/2022 12:00:00	12:00:00	24.000
15	447	06/21/2022 13:00:00	13:00:00	24.214
15	448	06/21/2022 14:00:00	14:00:00	24.397
15	449	06/21/2022 15:00:00	15:00:00	24.504
15	450	06/21/2022 16:00:00	16:00:00	24.654
15	451	06/21/2022 17:00:00	17:00:00	24.815
15	452	06/21/2022 18:00:00	18:00:00	24.965
15	453	06/21/2022 19:00:00	19:00:00	25.019
15	454	06/21/2022 20:00:00	20:00:00	24.901
15	455	06/21/2022 21:00:00	21:00:00	24.804
15	456	06/21/2022 22:00:00	22:00:00	24.665
15	457	06/21/2022 23:00:00	23:00:00	24.547
15	458	06/22/2022 00:00:00	00:00:00	24.461
15	459	06/22/2022 01:00:00	01:00:00	24.354
15	460	06/22/2022 02:00:00	02:00:00	24.279
15	461	06/22/2022 03:00:00	03:00:00	24.225
15	462	06/22/2022 04:00:00	04:00:00	24.139
15	463	06/22/2022 05:00:00	05:00:00	24.097
15	464	06/22/2022 06:00:00	06:00:00	24.064
15	465	06/22/2022 07:00:00	07:00:00	24.000
15	466	06/22/2022 08:00:00	08:00:00	23.979
15	467	06/22/2022 09:00:00	09:00:00	24.043
15	468	06/22/2022 10:00:00	10:00:00	24.225
15	469	06/22/2022 11:00:00	11:00:00	24.472
15	470	06/22/2022 12:00:00	12:00:00	24.729
15	471	06/22/2022 13:00:00	13:00:00	24.987
15	472	06/22/2022 14:00:00	14:00:00	25.255
15	473	06/22/2022 15:00:00	15:00:00	25.351
15	474	06/22/2022 16:00:00	16:00:00	25.276
15	475	06/22/2022 17:00:00	17:00:00	25.180
15	476	06/22/2022 18:00:00	18:00:00	25.073
15	477	06/22/2022 19:00:00	19:00:00	24.965
15	478	06/22/2022 20:00:00	20:00:00	24.901
15	479	06/22/2022 21:00:00	21:00:00	24.815
15	480	06/22/2022 22:00:00	22:00:00	24.751
15	481	06/22/2022 23:00:00	23:00:00	24.708
15	482	06/23/2022 00:00:00	00:00:00	24.611
15	483	06/23/2022 01:00:00	01:00:00	24.590
15	484	06/23/2022 02:00:00	02:00:00	24.568
15	485	06/23/2022 03:00:00	03:00:00	24.515
15	486	06/23/2022 04:00:00	04:00:00	24.461
15	487	06/23/2022 05:00:00	05:00:00	24.397
15	488	06/23/2022 06:00:00	06:00:00	24.322
15	489	06/23/2022 07:00:00	07:00:00	24.290
15	490	06/23/2022 08:00:00	08:00:00	24.193
15	491	06/23/2022 09:00:00	09:00:00	24.257
15	492	06/23/2022 10:00:00	10:00:00	24.440
15	493	06/23/2022 11:00:00	11:00:00	24.633
15	494	06/23/2022 12:00:00	12:00:00	24.869
15	495	06/23/2022 13:00:00	13:00:00	25.083
15	496	06/23/2022 14:00:00	14:00:00	25.319
15	497	06/23/2022 15:00:00	15:00:00	25.587
15	498	06/23/2022 16:00:00	16:00:00	25.770
15	499	06/23/2022 17:00:00	17:00:00	25.877
15	500	06/23/2022 18:00:00	18:00:00	25.973
15	501	06/23/2022 19:00:00	19:00:00	25.973
15	502	06/23/2022 20:00:00	20:00:00	25.888
15	503	06/23/2022 21:00:00	21:00:00	25.780
15	504	06/23/2022 22:00:00	22:00:00	25.630
15	505	06/23/2022 23:00:00	23:00:00	25.491
15	506	06/24/2022 00:00:00	00:00:00	25.405
15	507	06/24/2022 01:00:00	01:00:00	25.276
15	508	06/24/2022 02:00:00	02:00:00	25.180
15	509	06/24/2022 03:00:00	03:00:00	25.105
15	510	06/24/2022 04:00:00	04:00:00	25.030
15	511	06/24/2022 05:00:00	05:00:00	24.965
15	512	06/24/2022 06:00:00	06:00:00	24.901
15	513	06/24/2022 07:00:00	07:00:00	24.890
15	514	06/24/2022 08:00:00	08:00:00	24.890
15	515	06/24/2022 09:00:00	09:00:00	24.965
15	516	06/24/2022 10:00:00	10:00:00	25.137
15	517	06/24/2022 11:00:00	11:00:00	25.319
15	518	06/24/2022 12:00:00	12:00:00	25.502
15	519	06/24/2022 13:00:00	13:00:00	25.662
15	520	06/24/2022 14:00:00	14:00:00	25.770
15	521	06/24/2022 15:00:00	15:00:00	25.759
15	522	06/24/2022 16:00:00	16:00:00	25.662
15	523	06/24/2022 17:00:00	17:00:00	25.587
15	524	06/24/2022 18:00:00	18:00:00	25.523
15	525	06/24/2022 19:00:00	19:00:00	25.469
15	526	06/24/2022 20:00:00	20:00:00	25.384
15	527	06/24/2022 21:00:00	21:00:00	25.362
15	528	06/24/2022 22:00:00	22:00:00	25.287
15	529	06/24/2022 23:00:00	23:00:00	25.255
15	530	06/25/2022 00:00:00	00:00:00	25.212
15	531	06/25/2022 01:00:00	01:00:00	25.158
15	532	06/25/2022 02:00:00	02:00:00	25.115
15	533	06/25/2022 03:00:00	03:00:00	25.051
15	534	06/25/2022 04:00:00	04:00:00	25.040
15	535	06/25/2022 05:00:00	05:00:00	24.997
15	536	06/25/2022 06:00:00	06:00:00	24.965
15	537	06/25/2022 07:00:00	07:00:00	24.933
15	538	06/25/2022 08:00:00	08:00:00	24.922
15	539	06/25/2022 09:00:00	09:00:00	24.901
15	540	06/25/2022 10:00:00	10:00:00	24.869
15	541	06/25/2022 11:00:00	11:00:00	24.858
15	542	06/25/2022 12:00:00	12:00:00	24.858
15	543	06/25/2022 13:00:00	13:00:00	24.869
15	544	06/25/2022 14:00:00	14:00:00	24.869
15	545	06/25/2022 15:00:00	15:00:00	24.869
15	546	06/25/2022 16:00:00	16:00:00	24.869
15	547	06/25/2022 17:00:00	17:00:00	24.858
15	548	06/25/2022 18:00:00	18:00:00	24.879
15	549	06/25/2022 19:00:00	19:00:00	24.879
15	550	06/25/2022 20:00:00	20:00:00	24.901
15	551	06/25/2022 21:00:00	21:00:00	24.912
15	552	06/25/2022 22:00:00	22:00:00	24.922
15	553	06/25/2022 23:00:00	23:00:00	24.901
15	554	06/26/2022 00:00:00	00:00:00	24.901
15	555	06/26/2022 01:00:00	01:00:00	24.890
15	556	06/26/2022 02:00:00	02:00:00	24.901
15	557	06/26/2022 03:00:00	03:00:00	24.879
15	558	06/26/2022 04:00:00	04:00:00	24.890
15	559	06/26/2022 05:00:00	05:00:00	24.890
15	560	06/26/2022 06:00:00	06:00:00	24.847
15	561	06/26/2022 07:00:00	07:00:00	24.869
15	562	06/26/2022 08:00:00	08:00:00	24.858
15	563	06/26/2022 09:00:00	09:00:00	24.837
15	564	06/26/2022 10:00:00	10:00:00	24.847
15	565	06/26/2022 11:00:00	11:00:00	24.858
15	566	06/26/2022 12:00:00	12:00:00	24.847
15	567	06/26/2022 13:00:00	13:00:00	24.879
15	568	06/26/2022 14:00:00	14:00:00	24.858
15	569	06/26/2022 15:00:00	15:00:00	24.869
15	570	06/26/2022 16:00:00	16:00:00	24.901
15	571	06/26/2022 17:00:00	17:00:00	24.869
15	572	06/26/2022 18:00:00	18:00:00	24.901
15	573	06/26/2022 19:00:00	19:00:00	24.901
15	574	06/26/2022 20:00:00	20:00:00	24.901
15	575	06/26/2022 21:00:00	21:00:00	24.901
15	576	06/26/2022 22:00:00	22:00:00	24.912
15	577	06/26/2022 23:00:00	23:00:00	24.912
15	578	06/27/2022 00:00:00	00:00:00	24.890
15	579	06/27/2022 01:00:00	01:00:00	24.922
15	580	06/27/2022 02:00:00	02:00:00	24.901
15	581	06/27/2022 03:00:00	03:00:00	24.890
15	582	06/27/2022 04:00:00	04:00:00	24.879
15	583	06/27/2022 05:00:00	05:00:00	24.879
15	584	06/27/2022 06:00:00	06:00:00	24.869
15	585	06/27/2022 07:00:00	07:00:00	24.869
15	586	06/27/2022 08:00:00	08:00:00	24.879
15	587	06/27/2022 09:00:00	09:00:00	24.976
15	588	06/27/2022 10:00:00	10:00:00	25.180
15	589	06/27/2022 11:00:00	11:00:00	25.394
15	590	06/27/2022 12:00:00	12:00:00	25.662
15	591	06/27/2022 13:00:00	13:00:00	25.973
15	592	06/27/2022 14:00:00	14:00:00	26.295
15	593	06/27/2022 15:00:00	15:00:00	26.435
15	594	06/27/2022 16:00:00	16:00:00	26.349
15	595	06/27/2022 17:00:00	17:00:00	26.263
15	596	06/27/2022 18:00:00	18:00:00	26.166
15	597	06/27/2022 19:00:00	19:00:00	26.091
15	598	06/27/2022 20:00:00	20:00:00	26.016
15	599	06/27/2022 21:00:00	21:00:00	25.952
15	600	06/27/2022 22:00:00	22:00:00	25.888
15	601	06/27/2022 23:00:00	23:00:00	25.845
15	602	06/28/2022 00:00:00	00:00:00	25.791
15	603	06/28/2022 01:00:00	01:00:00	25.748
15	604	06/28/2022 02:00:00	02:00:00	25.716
15	605	06/28/2022 03:00:00	03:00:00	25.673
15	606	06/28/2022 04:00:00	04:00:00	25.641
15	607	06/28/2022 05:00:00	05:00:00	25.609
15	608	06/28/2022 06:00:00	06:00:00	25.587
15	609	06/28/2022 07:00:00	07:00:00	25.544
15	610	06/28/2022 08:00:00	08:00:00	25.534
15	611	06/28/2022 09:00:00	09:00:00	25.609
15	612	06/28/2022 10:00:00	10:00:00	25.770
15	613	06/28/2022 11:00:00	11:00:00	25.931
15	614	06/28/2022 12:00:00	12:00:00	26.059
15	615	06/28/2022 13:00:00	13:00:00	26.220
15	616	06/28/2022 14:00:00	14:00:00	26.392
15	617	06/28/2022 15:00:00	15:00:00	26.628
15	618	06/28/2022 16:00:00	16:00:00	26.853
15	619	06/28/2022 17:00:00	17:00:00	26.949
15	620	06/28/2022 18:00:00	18:00:00	27.078
15	621	06/28/2022 19:00:00	19:00:00	27.132
15	622	06/28/2022 20:00:00	20:00:00	27.035
15	623	06/28/2022 21:00:00	21:00:00	26.885
15	624	06/28/2022 22:00:00	22:00:00	26.756
15	625	06/28/2022 23:00:00	23:00:00	26.638
15	626	06/29/2022 00:00:00	00:00:00	26.531
15	627	06/29/2022 01:00:00	01:00:00	26.467
15	628	06/29/2022 02:00:00	02:00:00	26.392
15	629	06/29/2022 03:00:00	03:00:00	26.360
15	630	06/29/2022 04:00:00	04:00:00	26.317
15	631	06/29/2022 05:00:00	05:00:00	26.274
15	632	06/29/2022 06:00:00	06:00:00	26.220
15	633	06/29/2022 07:00:00	07:00:00	26.166
15	634	06/29/2022 08:00:00	08:00:00	26.177
15	635	06/29/2022 09:00:00	09:00:00	26.145
15	636	06/29/2022 10:00:00	10:00:00	26.209
15	637	06/29/2022 11:00:00	11:00:00	26.317
15	638	06/29/2022 12:00:00	12:00:00	26.413
15	639	06/29/2022 13:00:00	13:00:00	26.520
15	640	06/29/2022 14:00:00	14:00:00	26.595
15	641	06/29/2022 15:00:00	15:00:00	26.660
15	642	06/29/2022 16:00:00	16:00:00	26.638
15	643	06/29/2022 17:00:00	17:00:00	26.595
15	644	06/29/2022 18:00:00	18:00:00	26.574
15	645	06/29/2022 19:00:00	19:00:00	26.542
15	646	06/29/2022 20:00:00	20:00:00	26.510
15	647	06/29/2022 21:00:00	21:00:00	26.499
15	648	06/29/2022 22:00:00	22:00:00	26.467
15	649	06/29/2022 23:00:00	23:00:00	26.435
15	650	06/30/2022 00:00:00	00:00:00	26.381
15	651	06/30/2022 01:00:00	01:00:00	26.381
15	652	06/30/2022 02:00:00	02:00:00	26.349
15	653	06/30/2022 03:00:00	03:00:00	26.327
15	654	06/30/2022 04:00:00	04:00:00	26.317
15	655	06/30/2022 05:00:00	05:00:00	26.306
15	656	06/30/2022 06:00:00	06:00:00	26.274
15	657	06/30/2022 07:00:00	07:00:00	26.231
15	658	06/30/2022 08:00:00	08:00:00	26.220
15	659	06/30/2022 09:00:00	09:00:00	26.242
15	660	06/30/2022 10:00:00	10:00:00	26.360
15	661	06/30/2022 11:00:00	11:00:00	26.542
15	662	06/30/2022 12:00:00	12:00:00	26.756
15	663	06/30/2022 13:00:00	13:00:00	26.917
15	664	06/30/2022 14:00:00	14:00:00	27.078
15	665	06/30/2022 15:00:00	15:00:00	27.142
15	666	06/30/2022 16:00:00	16:00:00	27.175
15	667	06/30/2022 17:00:00	17:00:00	27.357
15	668	06/30/2022 18:00:00	18:00:00	27.464
15	669	06/30/2022 19:00:00	19:00:00	27.561
15	670	06/30/2022 20:00:00	20:00:00	27.496
15	671	06/30/2022 21:00:00	21:00:00	27.432
15	672	06/30/2022 22:00:00	22:00:00	27.336
15	673	06/30/2022 23:00:00	23:00:00	27.260
15	674	07/01/2022 00:00:00	00:00:00	27.185
15	675	07/01/2022 01:00:00	01:00:00	27.110
15	676	07/01/2022 02:00:00	02:00:00	27.035
15	677	07/01/2022 03:00:00	03:00:00	26.982
15	678	07/01/2022 04:00:00	04:00:00	26.917
15	679	07/01/2022 05:00:00	05:00:00	26.885
15	680	07/01/2022 06:00:00	06:00:00	26.842
15	681	07/01/2022 07:00:00	07:00:00	26.810
15	682	07/01/2022 08:00:00	08:00:00	26.810
15	683	07/01/2022 09:00:00	09:00:00	26.917
15	684	07/01/2022 10:00:00	10:00:00	27.046
15	685	07/01/2022 11:00:00	11:00:00	27.185
15	686	07/01/2022 12:00:00	12:00:00	27.303
15	687	07/01/2022 13:00:00	13:00:00	27.411
15	688	07/01/2022 14:00:00	14:00:00	27.496
15	689	07/01/2022 15:00:00	15:00:00	27.475
15	690	07/01/2022 16:00:00	16:00:00	27.400
15	691	07/01/2022 17:00:00	17:00:00	27.282
15	692	07/01/2022 18:00:00	18:00:00	27.260
15	693	07/01/2022 19:00:00	19:00:00	27.196
15	694	07/01/2022 20:00:00	20:00:00	27.164
15	695	07/01/2022 21:00:00	21:00:00	27.100
15	696	07/01/2022 22:00:00	22:00:00	27.035
15	697	07/01/2022 23:00:00	23:00:00	27.014
15	698	07/02/2022 00:00:00	00:00:00	26.971
15	699	07/02/2022 01:00:00	01:00:00	26.917
15	700	07/02/2022 02:00:00	02:00:00	26.864
15	701	07/02/2022 03:00:00	03:00:00	26.810
15	702	07/02/2022 04:00:00	04:00:00	26.756
15	703	07/02/2022 05:00:00	05:00:00	26.713
15	704	07/02/2022 06:00:00	06:00:00	26.692
15	705	07/02/2022 07:00:00	07:00:00	26.638
15	706	07/02/2022 08:00:00	08:00:00	26.606
15	707	07/02/2022 09:00:00	09:00:00	26.574
15	708	07/02/2022 10:00:00	10:00:00	26.542
15	709	07/02/2022 11:00:00	11:00:00	26.542
15	710	07/02/2022 12:00:00	12:00:00	26.542
15	711	07/02/2022 13:00:00	13:00:00	26.553
15	712	07/02/2022 14:00:00	14:00:00	26.563
15	713	07/02/2022 15:00:00	15:00:00	26.606
15	714	07/02/2022 16:00:00	16:00:00	26.617
15	715	07/02/2022 17:00:00	17:00:00	26.638
15	716	07/02/2022 18:00:00	18:00:00	26.649
15	717	07/02/2022 19:00:00	19:00:00	26.649
15	718	07/02/2022 20:00:00	20:00:00	26.638
15	719	07/02/2022 21:00:00	21:00:00	26.671
15	720	07/02/2022 22:00:00	22:00:00	26.638
15	721	07/02/2022 23:00:00	23:00:00	26.617
15	722	07/03/2022 00:00:00	00:00:00	26.585
15	723	07/03/2022 01:00:00	01:00:00	26.585
15	724	07/03/2022 02:00:00	02:00:00	26.553
15	725	07/03/2022 03:00:00	03:00:00	26.520
15	726	07/03/2022 04:00:00	04:00:00	26.510
15	727	07/03/2022 05:00:00	05:00:00	26.467
15	728	07/03/2022 06:00:00	06:00:00	26.445
15	729	07/03/2022 07:00:00	07:00:00	26.456
15	730	07/03/2022 08:00:00	08:00:00	26.424
15	731	07/03/2022 09:00:00	09:00:00	26.402
15	732	07/03/2022 10:00:00	10:00:00	26.381
15	733	07/03/2022 11:00:00	11:00:00	26.392
15	734	07/03/2022 12:00:00	12:00:00	26.360
15	735	07/03/2022 13:00:00	13:00:00	26.360
15	736	07/03/2022 14:00:00	14:00:00	26.360
15	737	07/03/2022 15:00:00	15:00:00	26.349
15	738	07/03/2022 16:00:00	16:00:00	26.349
15	739	07/03/2022 17:00:00	17:00:00	26.370
15	740	07/03/2022 18:00:00	18:00:00	26.370
15	741	07/03/2022 19:00:00	19:00:00	26.349
15	742	07/03/2022 20:00:00	20:00:00	26.370
15	743	07/03/2022 21:00:00	21:00:00	26.360
15	744	07/03/2022 22:00:00	22:00:00	26.360
15	745	07/03/2022 23:00:00	23:00:00	26.349
15	746	07/04/2022 00:00:00	00:00:00	26.327
15	747	07/04/2022 01:00:00	01:00:00	26.295
15	748	07/04/2022 02:00:00	02:00:00	26.274
15	749	07/04/2022 03:00:00	03:00:00	26.263
15	750	07/04/2022 04:00:00	04:00:00	26.242
15	751	07/04/2022 05:00:00	05:00:00	26.242
15	752	07/04/2022 06:00:00	06:00:00	26.209
15	753	07/04/2022 07:00:00	07:00:00	26.188
15	754	07/04/2022 08:00:00	08:00:00	26.134
15	755	07/04/2022 09:00:00	09:00:00	26.102
15	756	07/04/2022 10:00:00	10:00:00	26.209
15	757	07/04/2022 11:00:00	11:00:00	26.381
15	758	07/04/2022 12:00:00	12:00:00	26.595
15	759	07/04/2022 13:00:00	13:00:00	26.864
15	760	07/04/2022 14:00:00	14:00:00	27.089
15	761	07/04/2022 15:00:00	15:00:00	27.196
15	762	07/04/2022 16:00:00	16:00:00	27.142
15	763	07/04/2022 17:00:00	17:00:00	27.089
15	764	07/04/2022 18:00:00	18:00:00	27.067
15	765	07/04/2022 19:00:00	19:00:00	27.057
15	766	07/04/2022 20:00:00	20:00:00	27.100
15	767	07/04/2022 21:00:00	21:00:00	27.110
15	768	07/04/2022 22:00:00	22:00:00	27.100
15	769	07/04/2022 23:00:00	23:00:00	27.121
15	770	07/05/2022 00:00:00	00:00:00	27.132
15	771	07/05/2022 01:00:00	01:00:00	27.121
15	772	07/05/2022 02:00:00	02:00:00	27.121
15	773	07/05/2022 03:00:00	03:00:00	27.121
15	774	07/05/2022 04:00:00	04:00:00	27.121
15	775	07/05/2022 05:00:00	05:00:00	27.132
15	776	07/05/2022 06:00:00	06:00:00	27.142
15	777	07/05/2022 07:00:00	07:00:00	27.164
15	778	07/05/2022 08:00:00	08:00:00	27.153
15	779	07/05/2022 09:00:00	09:00:00	27.196
15	780	07/05/2022 10:00:00	10:00:00	27.293
15	781	07/05/2022 11:00:00	11:00:00	27.453
15	782	07/05/2022 12:00:00	12:00:00	27.647
15	783	07/05/2022 13:00:00	13:00:00	27.840
15	784	07/05/2022 14:00:00	14:00:00	28.076
15	785	07/05/2022 15:00:00	15:00:00	28.258
15	786	07/05/2022 16:00:00	16:00:00	28.247
15	787	07/05/2022 17:00:00	17:00:00	28.183
15	788	07/05/2022 18:00:00	18:00:00	28.215
15	789	07/05/2022 19:00:00	19:00:00	28.311
15	790	07/05/2022 20:00:00	20:00:00	28.290
15	791	07/05/2022 21:00:00	21:00:00	28.183
15	792	07/05/2022 22:00:00	22:00:00	28.054
15	793	07/05/2022 23:00:00	23:00:00	27.947
15	794	07/06/2022 00:00:00	00:00:00	27.840
15	795	07/06/2022 01:00:00	01:00:00	27.700
15	796	07/06/2022 02:00:00	02:00:00	27.593
15	797	07/06/2022 03:00:00	03:00:00	27.486
15	798	07/06/2022 04:00:00	04:00:00	27.389
15	799	07/06/2022 05:00:00	05:00:00	27.303
15	800	07/06/2022 06:00:00	06:00:00	27.260
15	801	07/06/2022 07:00:00	07:00:00	27.196
15	802	07/06/2022 08:00:00	08:00:00	27.175
15	803	07/06/2022 09:00:00	09:00:00	27.089
15	804	07/06/2022 10:00:00	10:00:00	27.100
15	805	07/06/2022 11:00:00	11:00:00	27.185
15	806	07/06/2022 12:00:00	12:00:00	27.325
15	807	07/06/2022 13:00:00	13:00:00	27.453
15	808	07/06/2022 14:00:00	14:00:00	27.539
15	809	07/06/2022 15:00:00	15:00:00	27.614
15	810	07/06/2022 16:00:00	16:00:00	27.647
15	811	07/06/2022 17:00:00	17:00:00	27.657
15	812	07/06/2022 18:00:00	18:00:00	27.636
15	813	07/06/2022 19:00:00	19:00:00	27.614
15	814	07/06/2022 20:00:00	20:00:00	27.550
15	815	07/06/2022 21:00:00	21:00:00	27.464
15	816	07/06/2022 22:00:00	22:00:00	27.357
15	817	07/06/2022 23:00:00	23:00:00	27.282
15	818	07/07/2022 00:00:00	00:00:00	27.196
15	819	07/07/2022 01:00:00	01:00:00	27.121
15	820	07/07/2022 02:00:00	02:00:00	27.057
15	821	07/07/2022 03:00:00	03:00:00	26.992
15	822	07/07/2022 04:00:00	04:00:00	26.917
15	823	07/07/2022 05:00:00	05:00:00	26.896
15	824	07/07/2022 06:00:00	06:00:00	26.821
15	825	07/07/2022 07:00:00	07:00:00	26.789
15	826	07/07/2022 08:00:00	08:00:00	26.767
15	827	07/07/2022 09:00:00	09:00:00	26.810
15	828	07/07/2022 10:00:00	10:00:00	26.831
15	829	07/07/2022 11:00:00	11:00:00	26.949
15	830	07/07/2022 12:00:00	12:00:00	27.046
15	831	07/07/2022 13:00:00	13:00:00	27.078
15	832	07/07/2022 14:00:00	14:00:00	27.089
15	833	07/07/2022 15:00:00	15:00:00	27.067
15	834	07/07/2022 16:00:00	16:00:00	27.014
15	835	07/07/2022 17:00:00	17:00:00	26.896
15	836	07/07/2022 18:00:00	18:00:00	26.853
15	837	07/07/2022 19:00:00	19:00:00	26.864
15	838	07/07/2022 20:00:00	20:00:00	26.874
15	839	07/07/2022 21:00:00	21:00:00	26.874
15	840	07/07/2022 22:00:00	22:00:00	26.853
15	841	07/07/2022 23:00:00	23:00:00	26.810
15	842	07/08/2022 00:00:00	00:00:00	26.767
15	843	07/08/2022 01:00:00	01:00:00	26.756
15	844	07/08/2022 02:00:00	02:00:00	26.692
15	845	07/08/2022 03:00:00	03:00:00	26.681
15	846	07/08/2022 04:00:00	04:00:00	26.649
15	847	07/08/2022 05:00:00	05:00:00	26.606
15	848	07/08/2022 06:00:00	06:00:00	26.563
15	849	07/08/2022 07:00:00	07:00:00	26.542
15	850	07/08/2022 08:00:00	08:00:00	26.531
15	851	07/08/2022 09:00:00	09:00:00	26.166
15	852	07/08/2022 10:00:00	10:00:00	25.845
15	853	07/08/2022 11:00:00	11:00:00	25.662
15	854	07/08/2022 12:00:00	12:00:00	25.759
15	855	07/08/2022 13:00:00	13:00:00	25.888
15	856	07/08/2022 14:00:00	14:00:00	25.984
15	857	07/08/2022 15:00:00	15:00:00	26.038
15	858	07/08/2022 16:00:00	16:00:00	26.006
15	859	07/08/2022 17:00:00	17:00:00	26.006
15	860	07/08/2022 18:00:00	18:00:00	25.973
15	861	07/08/2022 19:00:00	19:00:00	25.941
15	862	07/08/2022 20:00:00	20:00:00	25.898
15	863	07/08/2022 21:00:00	21:00:00	25.877
15	864	07/08/2022 22:00:00	22:00:00	25.834
15	865	07/08/2022 23:00:00	23:00:00	25.813
15	866	07/09/2022 00:00:00	00:00:00	25.770
15	867	07/09/2022 01:00:00	01:00:00	25.716
15	868	07/09/2022 02:00:00	02:00:00	25.716
15	869	07/09/2022 03:00:00	03:00:00	25.673
15	870	07/09/2022 04:00:00	04:00:00	25.630
15	871	07/09/2022 05:00:00	05:00:00	25.598
15	872	07/09/2022 06:00:00	06:00:00	25.566
15	873	07/09/2022 07:00:00	07:00:00	25.523
15	874	07/09/2022 08:00:00	08:00:00	25.512
15	875	07/09/2022 09:00:00	09:00:00	25.480
15	876	07/09/2022 10:00:00	10:00:00	25.437
15	877	07/09/2022 11:00:00	11:00:00	25.437
15	878	07/09/2022 12:00:00	12:00:00	25.405
15	879	07/09/2022 13:00:00	13:00:00	25.373
15	880	07/09/2022 14:00:00	14:00:00	25.341
15	881	07/09/2022 15:00:00	15:00:00	25.330
15	882	07/09/2022 16:00:00	16:00:00	25.287
15	883	07/09/2022 17:00:00	17:00:00	25.255
15	884	07/09/2022 18:00:00	18:00:00	25.255
15	885	07/09/2022 19:00:00	19:00:00	25.212
15	886	07/09/2022 20:00:00	20:00:00	25.169
15	887	07/09/2022 21:00:00	21:00:00	25.137
15	888	07/09/2022 22:00:00	22:00:00	25.115
15	889	07/09/2022 23:00:00	23:00:00	25.083
15	890	07/10/2022 00:00:00	00:00:00	25.073
15	891	07/10/2022 01:00:00	01:00:00	25.019
15	892	07/10/2022 02:00:00	02:00:00	25.008
15	893	07/10/2022 03:00:00	03:00:00	24.965
15	894	07/10/2022 04:00:00	04:00:00	24.987
15	895	07/10/2022 05:00:00	05:00:00	24.944
15	896	07/10/2022 06:00:00	06:00:00	24.933
15	897	07/10/2022 07:00:00	07:00:00	24.901
15	898	07/10/2022 08:00:00	08:00:00	24.890
15	899	07/10/2022 09:00:00	09:00:00	24.869
15	900	07/10/2022 10:00:00	10:00:00	24.837
15	901	07/10/2022 11:00:00	11:00:00	24.826
15	902	07/10/2022 12:00:00	12:00:00	24.804
15	903	07/10/2022 13:00:00	13:00:00	24.783
15	904	07/10/2022 14:00:00	14:00:00	24.761
15	905	07/10/2022 15:00:00	15:00:00	24.729
15	906	07/10/2022 16:00:00	16:00:00	24.708
15	907	07/10/2022 17:00:00	17:00:00	24.676
15	908	07/10/2022 18:00:00	18:00:00	24.654
15	909	07/10/2022 19:00:00	19:00:00	24.633
15	910	07/10/2022 20:00:00	20:00:00	24.590
15	911	07/10/2022 21:00:00	21:00:00	24.590
15	912	07/10/2022 22:00:00	22:00:00	24.568
15	913	07/10/2022 23:00:00	23:00:00	24.526
15	914	07/11/2022 00:00:00	00:00:00	24.526
15	915	07/11/2022 01:00:00	01:00:00	24.504
15	916	07/11/2022 02:00:00	02:00:00	24.493
15	917	07/11/2022 03:00:00	03:00:00	24.472
15	918	07/11/2022 04:00:00	04:00:00	24.450
15	919	07/11/2022 05:00:00	05:00:00	24.429
15	920	07/11/2022 06:00:00	06:00:00	24.408
15	921	07/11/2022 07:00:00	07:00:00	24.408
15	922	07/11/2022 08:00:00	08:00:00	24.408
15	923	07/11/2022 09:00:00	09:00:00	24.397
15	924	07/11/2022 10:00:00	10:00:00	24.397
15	925	07/11/2022 11:00:00	11:00:00	24.429
15	926	07/11/2022 12:00:00	12:00:00	24.515
15	927	07/11/2022 13:00:00	13:00:00	24.547
15	928	07/11/2022 14:00:00	14:00:00	24.665
15	929	07/11/2022 15:00:00	15:00:00	24.719
15	930	07/11/2022 16:00:00	16:00:00	24.708
15	931	07/11/2022 17:00:00	17:00:00	24.697
15	932	07/11/2022 18:00:00	18:00:00	24.665
15	933	07/11/2022 19:00:00	19:00:00	24.644
15	934	07/11/2022 20:00:00	20:00:00	24.622
15	935	07/11/2022 21:00:00	21:00:00	24.590
15	936	07/11/2022 22:00:00	22:00:00	24.568
15	937	07/11/2022 23:00:00	23:00:00	24.536
15	938	07/12/2022 00:00:00	00:00:00	24.504
15	939	07/12/2022 01:00:00	01:00:00	24.483
15	940	07/12/2022 02:00:00	02:00:00	24.461
15	941	07/12/2022 03:00:00	03:00:00	24.429
15	942	07/12/2022 04:00:00	04:00:00	24.408
15	943	07/12/2022 05:00:00	05:00:00	24.375
15	944	07/12/2022 06:00:00	06:00:00	24.386
15	945	07/12/2022 07:00:00	07:00:00	24.343
15	946	07/12/2022 08:00:00	08:00:00	24.311
15	947	07/12/2022 09:00:00	09:00:00	24.204
15	948	07/12/2022 10:00:00	10:00:00	24.236
15	949	07/12/2022 11:00:00	11:00:00	24.322
15	950	07/12/2022 12:00:00	12:00:00	24.408
15	951	07/12/2022 13:00:00	13:00:00	24.472
15	952	07/12/2022 14:00:00	14:00:00	24.547
15	953	07/12/2022 15:00:00	15:00:00	24.633
15	954	07/12/2022 16:00:00	16:00:00	24.697
15	955	07/12/2022 17:00:00	17:00:00	24.804
15	956	07/12/2022 18:00:00	18:00:00	24.815
15	957	07/12/2022 19:00:00	19:00:00	24.837
15	958	07/12/2022 20:00:00	20:00:00	24.815
15	959	07/12/2022 21:00:00	21:00:00	24.772
15	960	07/12/2022 22:00:00	22:00:00	24.719
15	961	07/12/2022 23:00:00	23:00:00	24.686
15	962	07/13/2022 00:00:00	00:00:00	24.633
15	963	07/13/2022 01:00:00	01:00:00	24.611
15	964	07/13/2022 02:00:00	02:00:00	24.547
15	965	07/13/2022 03:00:00	03:00:00	24.526
15	966	07/13/2022 04:00:00	04:00:00	24.483
15	967	07/13/2022 05:00:00	05:00:00	24.461
15	968	07/13/2022 06:00:00	06:00:00	24.408
15	969	07/13/2022 07:00:00	07:00:00	24.375
15	970	07/13/2022 08:00:00	08:00:00	24.354
15	971	07/13/2022 09:00:00	09:00:00	24.300
15	972	07/13/2022 10:00:00	10:00:00	24.279
15	973	07/13/2022 11:00:00	11:00:00	24.300
15	974	07/13/2022 12:00:00	12:00:00	24.279
15	975	07/13/2022 13:00:00	13:00:00	24.279
15	976	07/13/2022 14:00:00	14:00:00	24.247
15	977	07/13/2022 15:00:00	15:00:00	24.236
15	978	07/13/2022 16:00:00	16:00:00	24.214
15	979	07/13/2022 17:00:00	17:00:00	24.193
15	980	07/13/2022 18:00:00	18:00:00	24.172
15	981	07/13/2022 19:00:00	19:00:00	24.172
15	982	07/13/2022 20:00:00	20:00:00	24.129
15	983	07/13/2022 21:00:00	21:00:00	24.129
15	984	07/13/2022 22:00:00	22:00:00	24.118
15	985	07/13/2022 23:00:00	23:00:00	24.086
15	986	07/14/2022 00:00:00	00:00:00	24.064
15	987	07/14/2022 01:00:00	01:00:00	24.011
15	988	07/14/2022 02:00:00	02:00:00	24.000
15	989	07/14/2022 03:00:00	03:00:00	23.957
15	990	07/14/2022 04:00:00	04:00:00	23.957
15	991	07/14/2022 05:00:00	05:00:00	23.925
15	992	07/14/2022 06:00:00	06:00:00	23.882
15	993	07/14/2022 07:00:00	07:00:00	23.882
15	994	07/14/2022 08:00:00	08:00:00	23.828
15	995	07/14/2022 09:00:00	09:00:00	23.818
15	996	07/14/2022 10:00:00	10:00:00	23.850
15	997	07/14/2022 11:00:00	11:00:00	23.957
15	998	07/14/2022 12:00:00	12:00:00	24.097
15	999	07/14/2022 13:00:00	13:00:00	24.268
15	1000	07/14/2022 14:00:00	14:00:00	24.461
15	1001	07/14/2022 15:00:00	15:00:00	24.590
15	1002	07/14/2022 16:00:00	16:00:00	24.686
15	1003	07/14/2022 17:00:00	17:00:00	24.826
15	1004	07/14/2022 18:00:00	18:00:00	24.944
15	1005	07/14/2022 19:00:00	19:00:00	25.062
15	1006	07/14/2022 20:00:00	20:00:00	25.051
15	1007	07/14/2022 21:00:00	21:00:00	24.976
15	1008	07/14/2022 22:00:00	22:00:00	24.879
15	1009	07/14/2022 23:00:00	23:00:00	24.751
15	1010	07/15/2022 00:00:00	00:00:00	24.633
15	1011	07/15/2022 01:00:00	01:00:00	24.515
15	1012	07/15/2022 02:00:00	02:00:00	24.408
15	1013	07/15/2022 03:00:00	03:00:00	24.322
15	1014	07/15/2022 04:00:00	04:00:00	24.247
15	1015	07/15/2022 05:00:00	05:00:00	24.172
15	1016	07/15/2022 06:00:00	06:00:00	24.107
15	1017	07/15/2022 07:00:00	07:00:00	24.064
15	1018	07/15/2022 08:00:00	08:00:00	24.021
15	1019	07/15/2022 09:00:00	09:00:00	24.021
15	1020	07/15/2022 10:00:00	10:00:00	24.000
15	1021	07/15/2022 11:00:00	11:00:00	23.979
15	1022	07/15/2022 12:00:00	12:00:00	24.011
15	1023	07/15/2022 13:00:00	13:00:00	24.011
15	1024	07/15/2022 14:00:00	14:00:00	24.043
15	1025	07/15/2022 15:00:00	15:00:00	24.054
15	1026	07/15/2022 16:00:00	16:00:00	24.064
15	1027	07/15/2022 17:00:00	17:00:00	24.107
15	1028	07/15/2022 18:00:00	18:00:00	24.129
15	1029	07/15/2022 19:00:00	19:00:00	24.129
15	1030	07/15/2022 20:00:00	20:00:00	24.150
15	1031	07/15/2022 21:00:00	21:00:00	24.172
15	1032	07/15/2022 22:00:00	22:00:00	24.182
15	1033	07/15/2022 23:00:00	23:00:00	24.204
15	1034	07/16/2022 00:00:00	00:00:00	24.204
15	1035	07/16/2022 01:00:00	01:00:00	24.214
15	1036	07/16/2022 02:00:00	02:00:00	24.204
15	1037	07/16/2022 03:00:00	03:00:00	24.204
15	1038	07/16/2022 04:00:00	04:00:00	24.193
15	1039	07/16/2022 05:00:00	05:00:00	24.214
15	1040	07/16/2022 06:00:00	06:00:00	24.204
15	1041	07/16/2022 07:00:00	07:00:00	24.204
15	1042	07/16/2022 08:00:00	08:00:00	24.204
15	1043	07/16/2022 09:00:00	09:00:00	24.214
15	1044	07/16/2022 10:00:00	10:00:00	24.214
15	1045	07/16/2022 11:00:00	11:00:00	24.225
15	1046	07/16/2022 12:00:00	12:00:00	24.236
15	1047	07/16/2022 13:00:00	13:00:00	24.236
15	1048	07/16/2022 14:00:00	14:00:00	24.268
15	1049	07/16/2022 15:00:00	15:00:00	24.268
15	1050	07/16/2022 16:00:00	16:00:00	24.300
15	1051	07/16/2022 17:00:00	17:00:00	24.322
15	1052	07/16/2022 18:00:00	18:00:00	24.290
15	1053	07/16/2022 19:00:00	19:00:00	24.332
15	1054	07/16/2022 20:00:00	20:00:00	24.343
15	1055	07/16/2022 21:00:00	21:00:00	24.343
15	1056	07/16/2022 22:00:00	22:00:00	24.343
15	1057	07/16/2022 23:00:00	23:00:00	24.354
15	1058	07/17/2022 00:00:00	00:00:00	24.322
15	1059	07/17/2022 01:00:00	01:00:00	24.343
15	1060	07/17/2022 02:00:00	02:00:00	24.365
15	1061	07/17/2022 03:00:00	03:00:00	24.375
15	1062	07/17/2022 04:00:00	04:00:00	24.375
15	1063	07/17/2022 05:00:00	05:00:00	24.375
15	1064	07/17/2022 06:00:00	06:00:00	24.386
15	1065	07/17/2022 07:00:00	07:00:00	24.408
15	1066	07/17/2022 08:00:00	08:00:00	24.408
15	1067	07/17/2022 09:00:00	09:00:00	24.408
15	1068	07/17/2022 10:00:00	10:00:00	24.418
15	1069	07/17/2022 11:00:00	11:00:00	24.440
15	1070	07/17/2022 12:00:00	12:00:00	24.461
15	1071	07/17/2022 13:00:00	13:00:00	24.483
15	1072	07/17/2022 14:00:00	14:00:00	24.504
15	1073	07/17/2022 15:00:00	15:00:00	24.536
15	1074	07/17/2022 16:00:00	16:00:00	24.579
15	1075	07/17/2022 17:00:00	17:00:00	24.590
15	1076	07/17/2022 18:00:00	18:00:00	24.622
15	1077	07/17/2022 19:00:00	19:00:00	24.633
15	1078	07/17/2022 20:00:00	20:00:00	24.676
15	1079	07/17/2022 21:00:00	21:00:00	24.686
15	1080	07/17/2022 22:00:00	22:00:00	24.686
15	1081	07/17/2022 23:00:00	23:00:00	24.686
15	1082	07/18/2022 00:00:00	00:00:00	24.708
15	1083	07/18/2022 01:00:00	01:00:00	24.697
15	1084	07/18/2022 02:00:00	02:00:00	24.697
15	1085	07/18/2022 03:00:00	03:00:00	24.719
15	1086	07/18/2022 04:00:00	04:00:00	24.708
15	1087	07/18/2022 05:00:00	05:00:00	24.697
15	1088	07/18/2022 06:00:00	06:00:00	24.697
15	1089	07/18/2022 07:00:00	07:00:00	24.719
15	1090	07/18/2022 08:00:00	08:00:00	24.708
15	1091	07/18/2022 09:00:00	09:00:00	24.783
15	1092	07/18/2022 10:00:00	10:00:00	24.955
15	1093	07/18/2022 11:00:00	11:00:00	25.212
15	1094	07/18/2022 12:00:00	12:00:00	25.426
15	1095	07/18/2022 13:00:00	13:00:00	25.619
15	1096	07/18/2022 14:00:00	14:00:00	25.770
15	1097	07/18/2022 15:00:00	15:00:00	25.802
15	1098	07/18/2022 16:00:00	16:00:00	25.662
15	1099	07/18/2022 17:00:00	17:00:00	25.555
15	1100	07/18/2022 18:00:00	18:00:00	25.469
15	1101	07/18/2022 19:00:00	19:00:00	25.405
15	1102	07/18/2022 20:00:00	20:00:00	25.394
15	1103	07/18/2022 21:00:00	21:00:00	25.394
15	1104	07/18/2022 22:00:00	22:00:00	25.341
15	1105	07/18/2022 23:00:00	23:00:00	25.319
15	1106	07/19/2022 00:00:00	00:00:00	25.255
15	1107	07/19/2022 01:00:00	01:00:00	25.190
15	1108	07/19/2022 02:00:00	02:00:00	25.115
15	1109	07/19/2022 03:00:00	03:00:00	25.051
15	1110	07/19/2022 04:00:00	04:00:00	24.987
15	1111	07/19/2022 05:00:00	05:00:00	24.912
15	1112	07/19/2022 06:00:00	06:00:00	24.837
15	1113	07/19/2022 07:00:00	07:00:00	24.804
15	1114	07/19/2022 08:00:00	08:00:00	24.783
15	1115	07/19/2022 09:00:00	09:00:00	24.815
15	1116	07/19/2022 10:00:00	10:00:00	24.890
15	1117	07/19/2022 11:00:00	11:00:00	25.051
15	1118	07/19/2022 12:00:00	12:00:00	25.212
15	1119	07/19/2022 13:00:00	13:00:00	25.394
15	1120	07/19/2022 14:00:00	14:00:00	25.534
15	1121	07/19/2022 15:00:00	15:00:00	25.673
15	1122	07/19/2022 16:00:00	16:00:00	25.823
15	1123	07/19/2022 17:00:00	17:00:00	25.952
15	1124	07/19/2022 18:00:00	18:00:00	26.038
15	1125	07/19/2022 19:00:00	19:00:00	25.984
15	1126	07/19/2022 20:00:00	20:00:00	25.855
15	1127	07/19/2022 21:00:00	21:00:00	25.748
15	1128	07/19/2022 22:00:00	22:00:00	25.652
15	1129	07/19/2022 23:00:00	23:00:00	25.577
15	1130	07/20/2022 00:00:00	00:00:00	25.512
15	1131	07/20/2022 01:00:00	01:00:00	25.480
15	1132	07/20/2022 02:00:00	02:00:00	25.437
15	1133	07/20/2022 03:00:00	03:00:00	25.394
15	1134	07/20/2022 04:00:00	04:00:00	25.362
15	1135	07/20/2022 05:00:00	05:00:00	25.319
15	1136	07/20/2022 06:00:00	06:00:00	25.287
15	1137	07/20/2022 07:00:00	07:00:00	25.223
15	1138	07/20/2022 08:00:00	08:00:00	25.148
15	1139	07/20/2022 09:00:00	09:00:00	25.115
15	1140	07/20/2022 10:00:00	10:00:00	25.190
15	1141	07/20/2022 11:00:00	11:00:00	25.319
15	1142	07/20/2022 12:00:00	12:00:00	25.544
15	1143	07/20/2022 13:00:00	13:00:00	25.737
15	1144	07/20/2022 14:00:00	14:00:00	25.931
15	1145	07/20/2022 15:00:00	15:00:00	25.952
15	1146	07/20/2022 16:00:00	16:00:00	25.898
15	1147	07/20/2022 17:00:00	17:00:00	25.813
15	1148	07/20/2022 18:00:00	18:00:00	25.759
15	1149	07/20/2022 19:00:00	19:00:00	25.716
15	1150	07/20/2022 20:00:00	20:00:00	25.673
15	1151	07/20/2022 21:00:00	21:00:00	25.652
15	1152	07/20/2022 22:00:00	22:00:00	25.609
15	1153	07/20/2022 23:00:00	23:00:00	25.587
15	1154	07/21/2022 00:00:00	00:00:00	25.555
15	1155	07/21/2022 01:00:00	01:00:00	25.502
15	1156	07/21/2022 02:00:00	02:00:00	25.502
15	1157	07/21/2022 03:00:00	03:00:00	25.448
15	1158	07/21/2022 04:00:00	04:00:00	25.426
15	1159	07/21/2022 05:00:00	05:00:00	25.426
15	1160	07/21/2022 06:00:00	06:00:00	25.426
15	1161	07/21/2022 07:00:00	07:00:00	25.384
15	1162	07/21/2022 08:00:00	08:00:00	25.394
15	1163	07/21/2022 09:00:00	09:00:00	25.351
15	1164	07/21/2022 10:00:00	10:00:00	25.362
15	1165	07/21/2022 11:00:00	11:00:00	25.330
15	1166	07/21/2022 12:00:00	12:00:00	25.341
15	1167	07/21/2022 13:00:00	13:00:00	25.319
15	1168	07/21/2022 14:00:00	14:00:00	25.362
15	1169	07/21/2022 15:00:00	15:00:00	25.384
15	1170	07/21/2022 16:00:00	16:00:00	25.426
15	1171	07/21/2022 17:00:00	17:00:00	25.480
15	1172	07/21/2022 18:00:00	18:00:00	25.512
15	1173	07/21/2022 19:00:00	19:00:00	25.566
15	1174	07/21/2022 20:00:00	20:00:00	25.587
15	1175	07/21/2022 21:00:00	21:00:00	25.619
15	1176	07/21/2022 22:00:00	22:00:00	25.609
15	1177	07/21/2022 23:00:00	23:00:00	25.598
15	1178	07/22/2022 00:00:00	00:00:00	25.598
15	1179	07/22/2022 01:00:00	01:00:00	25.609
15	1180	07/22/2022 02:00:00	02:00:00	25.587
15	1181	07/22/2022 03:00:00	03:00:00	25.566
15	1182	07/22/2022 04:00:00	04:00:00	25.544
15	1183	07/22/2022 05:00:00	05:00:00	25.555
15	1184	07/22/2022 06:00:00	06:00:00	25.555
15	1185	07/22/2022 07:00:00	07:00:00	25.523
15	1186	07/22/2022 08:00:00	08:00:00	25.512
15	1187	07/22/2022 09:00:00	09:00:00	25.587
15	1188	07/22/2022 10:00:00	10:00:00	25.727
15	1189	07/22/2022 11:00:00	11:00:00	25.941
15	1190	07/22/2022 12:00:00	12:00:00	26.199
15	1191	07/22/2022 13:00:00	13:00:00	26.477
15	1192	07/22/2022 14:00:00	14:00:00	26.724
15	1193	07/22/2022 15:00:00	15:00:00	26.799
15	1194	07/22/2022 16:00:00	16:00:00	26.713
15	1195	07/22/2022 17:00:00	17:00:00	26.595
15	1196	07/22/2022 18:00:00	18:00:00	26.531
15	1197	07/22/2022 19:00:00	19:00:00	26.424
15	1198	07/22/2022 20:00:00	20:00:00	26.370
15	1199	07/22/2022 21:00:00	21:00:00	26.295
15	1200	07/22/2022 22:00:00	22:00:00	26.284
15	1201	07/22/2022 23:00:00	23:00:00	26.231
15	1202	07/23/2022 00:00:00	00:00:00	26.209
15	1203	07/23/2022 01:00:00	01:00:00	26.177
15	1204	07/23/2022 02:00:00	02:00:00	26.145
15	1205	07/23/2022 03:00:00	03:00:00	26.134
15	1206	07/23/2022 04:00:00	04:00:00	26.113
15	1207	07/23/2022 05:00:00	05:00:00	26.091
15	1208	07/23/2022 06:00:00	06:00:00	26.091
15	1209	07/23/2022 07:00:00	07:00:00	26.059
15	1210	07/23/2022 08:00:00	08:00:00	26.048
15	1211	07/23/2022 09:00:00	09:00:00	26.059
15	1212	07/23/2022 10:00:00	10:00:00	26.016
15	1213	07/23/2022 11:00:00	11:00:00	26.016
15	1214	07/23/2022 12:00:00	12:00:00	26.016
15	1215	07/23/2022 13:00:00	13:00:00	26.016
15	1216	07/23/2022 14:00:00	14:00:00	25.995
15	1217	07/23/2022 15:00:00	15:00:00	25.995
15	1218	07/23/2022 16:00:00	16:00:00	26.016
15	1219	07/23/2022 17:00:00	17:00:00	26.006
15	1220	07/23/2022 18:00:00	18:00:00	26.006
15	1221	07/23/2022 19:00:00	19:00:00	26.038
15	1222	07/23/2022 20:00:00	20:00:00	26.016
15	1223	07/23/2022 21:00:00	21:00:00	26.038
15	1224	07/23/2022 22:00:00	22:00:00	26.038
15	1225	07/23/2022 23:00:00	23:00:00	26.027
15	1226	07/24/2022 00:00:00	00:00:00	26.038
15	1227	07/24/2022 01:00:00	01:00:00	26.048
15	1228	07/24/2022 02:00:00	02:00:00	26.038
15	1229	07/24/2022 03:00:00	03:00:00	26.059
15	1230	07/24/2022 04:00:00	04:00:00	26.059
15	1231	07/24/2022 05:00:00	05:00:00	26.059
15	1232	07/24/2022 06:00:00	06:00:00	26.048
15	1233	07/24/2022 07:00:00	07:00:00	26.070
15	1234	07/24/2022 08:00:00	08:00:00	26.070
15	1235	07/24/2022 09:00:00	09:00:00	26.070
15	1236	07/24/2022 10:00:00	10:00:00	26.081
15	1237	07/24/2022 11:00:00	11:00:00	26.113
15	1238	07/24/2022 12:00:00	12:00:00	26.145
15	1239	07/24/2022 13:00:00	13:00:00	26.145
15	1240	07/24/2022 14:00:00	14:00:00	26.166
15	1241	07/24/2022 15:00:00	15:00:00	26.209
15	1242	07/24/2022 16:00:00	16:00:00	26.220
15	1243	07/24/2022 17:00:00	17:00:00	26.220
15	1244	07/24/2022 18:00:00	18:00:00	26.263
15	1245	07/24/2022 19:00:00	19:00:00	26.306
15	1246	07/24/2022 20:00:00	20:00:00	26.317
15	1247	07/24/2022 21:00:00	21:00:00	26.317
15	1248	07/24/2022 22:00:00	22:00:00	26.349
15	1249	07/24/2022 23:00:00	23:00:00	26.370
15	1250	07/25/2022 00:00:00	00:00:00	26.370
15	1251	07/25/2022 01:00:00	01:00:00	26.360
15	1252	07/25/2022 02:00:00	02:00:00	26.381
15	1253	07/25/2022 03:00:00	03:00:00	26.370
15	1254	07/25/2022 04:00:00	04:00:00	26.360
15	1255	07/25/2022 05:00:00	05:00:00	26.327
15	1256	07/25/2022 06:00:00	06:00:00	26.327
15	1257	07/25/2022 07:00:00	07:00:00	26.338
15	1258	07/25/2022 08:00:00	08:00:00	26.338
15	1259	07/25/2022 09:00:00	09:00:00	26.381
15	1260	07/25/2022 10:00:00	10:00:00	26.574
15	1261	07/25/2022 11:00:00	11:00:00	26.767
15	1262	07/25/2022 12:00:00	12:00:00	26.982
15	1263	07/25/2022 13:00:00	13:00:00	27.196
15	1264	07/25/2022 14:00:00	14:00:00	27.432
15	1265	07/25/2022 15:00:00	15:00:00	27.539
15	1266	07/25/2022 16:00:00	16:00:00	27.529
15	1267	07/25/2022 17:00:00	17:00:00	27.475
15	1268	07/25/2022 18:00:00	18:00:00	27.411
15	1269	07/25/2022 19:00:00	19:00:00	27.400
15	1270	07/25/2022 20:00:00	20:00:00	27.400
15	1271	07/25/2022 21:00:00	21:00:00	27.389
15	1272	07/25/2022 22:00:00	22:00:00	27.325
15	1273	07/25/2022 23:00:00	23:00:00	27.271
15	1274	07/26/2022 00:00:00	00:00:00	27.228
15	1275	07/26/2022 01:00:00	01:00:00	27.185
15	1276	07/26/2022 02:00:00	02:00:00	27.164
15	1277	07/26/2022 03:00:00	03:00:00	27.132
15	1278	07/26/2022 04:00:00	04:00:00	27.110
15	1279	07/26/2022 05:00:00	05:00:00	27.110
15	1280	07/26/2022 06:00:00	06:00:00	27.100
15	1281	07/26/2022 07:00:00	07:00:00	27.089
15	1282	07/26/2022 08:00:00	08:00:00	27.078
15	1283	07/26/2022 09:00:00	09:00:00	27.100
15	1284	07/26/2022 10:00:00	10:00:00	27.132
15	1285	07/26/2022 11:00:00	11:00:00	27.185
15	1286	07/26/2022 12:00:00	12:00:00	27.207
15	1287	07/26/2022 13:00:00	13:00:00	27.228
15	1288	07/26/2022 14:00:00	14:00:00	27.260
15	1289	07/26/2022 15:00:00	15:00:00	27.260
15	1290	07/26/2022 16:00:00	16:00:00	27.271
15	1291	07/26/2022 17:00:00	17:00:00	27.293
15	1292	07/26/2022 18:00:00	18:00:00	27.336
15	1293	07/26/2022 19:00:00	19:00:00	27.411
15	1294	07/26/2022 20:00:00	20:00:00	27.411
15	1295	07/26/2022 21:00:00	21:00:00	27.443
15	1296	07/26/2022 22:00:00	22:00:00	27.453
15	1297	07/26/2022 23:00:00	23:00:00	27.411
15	1298	07/27/2022 00:00:00	00:00:00	27.389
15	1299	07/27/2022 01:00:00	01:00:00	27.368
15	1300	07/27/2022 02:00:00	02:00:00	27.346
15	1301	07/27/2022 03:00:00	03:00:00	27.314
15	1302	07/27/2022 04:00:00	04:00:00	27.282
15	1303	07/27/2022 05:00:00	05:00:00	27.282
15	1304	07/27/2022 06:00:00	06:00:00	27.239
15	1305	07/27/2022 07:00:00	07:00:00	27.228
15	1306	07/27/2022 08:00:00	08:00:00	27.196
15	1307	07/27/2022 09:00:00	09:00:00	27.175
15	1308	07/27/2022 10:00:00	10:00:00	27.175
15	1309	07/27/2022 11:00:00	11:00:00	27.196
15	1310	07/27/2022 12:00:00	12:00:00	27.228
15	1311	07/27/2022 13:00:00	13:00:00	27.271
15	1312	07/27/2022 14:00:00	14:00:00	27.303
15	1313	07/27/2022 15:00:00	15:00:00	27.314
15	1314	07/27/2022 16:00:00	16:00:00	27.336
15	1315	07/27/2022 17:00:00	17:00:00	27.325
15	1316	07/27/2022 18:00:00	18:00:00	27.325
15	1317	07/27/2022 19:00:00	19:00:00	27.314
15	1318	07/27/2022 20:00:00	20:00:00	27.303
15	1319	07/27/2022 21:00:00	21:00:00	27.282
15	1320	07/27/2022 22:00:00	22:00:00	27.271
15	1321	07/27/2022 23:00:00	23:00:00	27.228
15	1322	07/28/2022 00:00:00	00:00:00	27.196
15	1323	07/28/2022 01:00:00	01:00:00	27.164
15	1324	07/28/2022 02:00:00	02:00:00	27.121
15	1325	07/28/2022 03:00:00	03:00:00	27.110
15	1326	07/28/2022 04:00:00	04:00:00	27.089
15	1327	07/28/2022 05:00:00	05:00:00	27.057
15	1328	07/28/2022 06:00:00	06:00:00	27.035
15	1329	07/28/2022 07:00:00	07:00:00	27.014
15	1330	07/28/2022 08:00:00	08:00:00	26.992
15	1331	07/28/2022 09:00:00	09:00:00	26.971
15	1332	07/28/2022 10:00:00	10:00:00	26.960
15	1333	07/28/2022 11:00:00	11:00:00	26.982
15	1334	07/28/2022 12:00:00	12:00:00	27.046
15	1335	07/28/2022 13:00:00	13:00:00	27.153
15	1336	07/28/2022 14:00:00	14:00:00	27.282
15	1337	07/28/2022 15:00:00	15:00:00	27.432
15	1338	07/28/2022 16:00:00	16:00:00	27.550
15	1339	07/28/2022 17:00:00	17:00:00	27.625
15	1340	07/28/2022 18:00:00	18:00:00	27.689
15	1341	07/28/2022 19:00:00	19:00:00	27.700
15	1342	07/28/2022 20:00:00	20:00:00	27.679
15	1343	07/28/2022 21:00:00	21:00:00	27.582
15	1344	07/28/2022 22:00:00	22:00:00	27.539
15	1345	07/28/2022 23:00:00	23:00:00	27.464
15	1346	07/29/2022 00:00:00	00:00:00	27.411
15	1347	07/29/2022 01:00:00	01:00:00	27.357
15	1348	07/29/2022 02:00:00	02:00:00	27.314
15	1349	07/29/2022 03:00:00	03:00:00	27.271
15	1350	07/29/2022 04:00:00	04:00:00	27.228
15	1351	07/29/2022 05:00:00	05:00:00	27.218
15	1352	07/29/2022 06:00:00	06:00:00	27.185
15	1353	07/29/2022 07:00:00	07:00:00	27.164
15	1354	07/29/2022 08:00:00	08:00:00	27.142
15	1355	07/29/2022 09:00:00	09:00:00	27.132
15	1356	07/29/2022 10:00:00	10:00:00	27.121
15	1357	07/29/2022 11:00:00	11:00:00	27.089
15	1358	07/29/2022 12:00:00	12:00:00	27.110
15	1359	07/29/2022 13:00:00	13:00:00	27.142
15	1360	07/29/2022 14:00:00	14:00:00	27.142
15	1361	07/29/2022 15:00:00	15:00:00	27.164
15	1362	07/29/2022 16:00:00	16:00:00	27.164
15	1363	07/29/2022 17:00:00	17:00:00	27.207
15	1364	07/29/2022 18:00:00	18:00:00	27.314
15	1365	07/29/2022 19:00:00	19:00:00	27.400
15	1366	07/29/2022 20:00:00	20:00:00	27.432
15	1367	07/29/2022 21:00:00	21:00:00	27.432
15	1368	07/29/2022 22:00:00	22:00:00	27.400
15	1369	07/29/2022 23:00:00	23:00:00	27.357
15	1370	07/30/2022 00:00:00	00:00:00	27.336
15	1371	07/30/2022 01:00:00	01:00:00	27.282
15	1372	07/30/2022 02:00:00	02:00:00	27.260
15	1373	07/30/2022 03:00:00	03:00:00	27.239
15	1374	07/30/2022 04:00:00	04:00:00	27.185
15	1375	07/30/2022 05:00:00	05:00:00	27.142
15	1376	07/30/2022 06:00:00	06:00:00	27.121
15	1377	07/30/2022 07:00:00	07:00:00	27.100
15	1378	07/30/2022 08:00:00	08:00:00	27.089
15	1379	07/30/2022 09:00:00	09:00:00	27.067
15	1380	07/30/2022 10:00:00	10:00:00	27.046
15	1381	07/30/2022 11:00:00	11:00:00	27.067
15	1382	07/30/2022 12:00:00	12:00:00	27.078
15	1383	07/30/2022 13:00:00	13:00:00	27.089
15	1384	07/30/2022 14:00:00	14:00:00	27.110
15	1385	07/30/2022 15:00:00	15:00:00	27.132
15	1386	07/30/2022 16:00:00	16:00:00	27.142
15	1387	07/30/2022 17:00:00	17:00:00	27.132
15	1388	07/30/2022 18:00:00	18:00:00	27.142
15	1389	07/30/2022 19:00:00	19:00:00	27.142
15	1390	07/30/2022 20:00:00	20:00:00	27.121
15	1391	07/30/2022 21:00:00	21:00:00	27.121
15	1392	07/30/2022 22:00:00	22:00:00	27.121
15	1393	07/30/2022 23:00:00	23:00:00	27.089
15	1394	07/31/2022 00:00:00	00:00:00	27.110
15	1395	07/31/2022 01:00:00	01:00:00	27.089
15	1396	07/31/2022 02:00:00	02:00:00	27.089
15	1397	07/31/2022 03:00:00	03:00:00	27.046
15	1398	07/31/2022 04:00:00	04:00:00	27.057
15	1399	07/31/2022 05:00:00	05:00:00	27.024
15	1400	07/31/2022 06:00:00	06:00:00	26.992
15	1401	07/31/2022 07:00:00	07:00:00	26.982
15	1402	07/31/2022 08:00:00	08:00:00	26.928
15	1403	07/31/2022 09:00:00	09:00:00	26.906
15	1404	07/31/2022 10:00:00	10:00:00	26.853
15	1405	07/31/2022 11:00:00	11:00:00	26.789
15	1406	07/31/2022 12:00:00	12:00:00	26.767
15	1407	07/31/2022 13:00:00	13:00:00	26.713
15	1408	07/31/2022 14:00:00	14:00:00	26.671
15	1409	07/31/2022 15:00:00	15:00:00	26.617
15	1410	07/31/2022 16:00:00	16:00:00	26.574
15	1411	07/31/2022 17:00:00	17:00:00	26.520
15	1412	07/31/2022 18:00:00	18:00:00	26.477
15	1413	07/31/2022 19:00:00	19:00:00	26.445
15	1414	07/31/2022 20:00:00	20:00:00	26.445
15	1415	07/31/2022 21:00:00	21:00:00	26.435
15	1416	07/31/2022 22:00:00	22:00:00	26.402
15	1417	07/31/2022 23:00:00	23:00:00	26.392
15	1418	08/01/2022 00:00:00	00:00:00	26.392
15	1419	08/01/2022 01:00:00	01:00:00	26.402
15	1420	08/01/2022 02:00:00	02:00:00	26.381
15	1421	08/01/2022 03:00:00	03:00:00	26.402
15	1422	08/01/2022 04:00:00	04:00:00	26.381
15	1423	08/01/2022 05:00:00	05:00:00	26.370
15	1424	08/01/2022 06:00:00	06:00:00	26.360
15	1425	08/01/2022 07:00:00	07:00:00	26.349
15	1426	08/01/2022 08:00:00	08:00:00	26.338
15	1427	08/01/2022 09:00:00	09:00:00	26.252
15	1428	08/01/2022 10:00:00	10:00:00	26.209
15	1429	08/01/2022 11:00:00	11:00:00	26.231
15	1430	08/01/2022 12:00:00	12:00:00	26.209
15	1431	08/01/2022 13:00:00	13:00:00	26.252
15	1432	08/01/2022 14:00:00	14:00:00	26.295
15	1433	08/01/2022 15:00:00	15:00:00	26.263
15	1434	08/01/2022 16:00:00	16:00:00	26.220
15	1435	08/01/2022 17:00:00	17:00:00	26.166
15	1436	08/01/2022 18:00:00	18:00:00	26.124
15	1437	08/01/2022 19:00:00	19:00:00	26.113
15	1438	08/01/2022 20:00:00	20:00:00	26.059
15	1439	08/01/2022 21:00:00	21:00:00	26.027
15	1440	08/01/2022 22:00:00	22:00:00	25.952
15	1441	08/01/2022 23:00:00	23:00:00	25.909
15	1442	08/02/2022 00:00:00	00:00:00	25.845
15	1443	08/02/2022 01:00:00	01:00:00	25.802
15	1444	08/02/2022 02:00:00	02:00:00	25.748
15	1445	08/02/2022 03:00:00	03:00:00	25.759
15	1446	08/02/2022 04:00:00	04:00:00	25.716
15	1447	08/02/2022 05:00:00	05:00:00	25.716
15	1448	08/02/2022 06:00:00	06:00:00	25.705
15	1449	08/02/2022 07:00:00	07:00:00	25.727
15	1450	08/02/2022 08:00:00	08:00:00	25.727
15	1451	08/02/2022 09:00:00	09:00:00	25.748
15	1452	08/02/2022 10:00:00	10:00:00	25.931
15	1453	08/02/2022 11:00:00	11:00:00	26.124
15	1454	08/02/2022 12:00:00	12:00:00	26.295
15	1455	08/02/2022 13:00:00	13:00:00	26.445
15	1456	08/02/2022 14:00:00	14:00:00	26.542
15	1457	08/02/2022 15:00:00	15:00:00	26.628
15	1458	08/02/2022 16:00:00	16:00:00	26.703
15	1459	08/02/2022 17:00:00	17:00:00	26.789
15	1460	08/02/2022 18:00:00	18:00:00	26.864
15	1461	08/02/2022 19:00:00	19:00:00	26.874
15	1462	08/02/2022 20:00:00	20:00:00	26.810
15	1463	08/02/2022 21:00:00	21:00:00	26.724
15	1464	08/02/2022 22:00:00	22:00:00	26.585
15	1465	08/02/2022 23:00:00	23:00:00	26.520
15	1466	08/03/2022 00:00:00	00:00:00	26.445
15	1467	08/03/2022 01:00:00	01:00:00	26.317
15	1468	08/03/2022 02:00:00	02:00:00	26.252
15	1469	08/03/2022 03:00:00	03:00:00	26.177
15	1470	08/03/2022 04:00:00	04:00:00	26.145
15	1471	08/03/2022 05:00:00	05:00:00	26.134
15	1472	08/03/2022 06:00:00	06:00:00	26.156
15	1473	08/03/2022 07:00:00	07:00:00	26.199
15	1474	08/03/2022 08:00:00	08:00:00	26.177
15	1475	08/03/2022 09:00:00	09:00:00	26.199
15	1476	08/03/2022 10:00:00	10:00:00	26.263
15	1477	08/03/2022 11:00:00	11:00:00	26.360
15	1478	08/03/2022 12:00:00	12:00:00	26.413
15	1479	08/03/2022 13:00:00	13:00:00	26.467
15	1480	08/03/2022 14:00:00	14:00:00	26.488
15	1481	08/03/2022 15:00:00	15:00:00	26.510
15	1482	08/03/2022 16:00:00	16:00:00	26.477
15	1483	08/03/2022 17:00:00	17:00:00	26.435
15	1484	08/03/2022 18:00:00	18:00:00	26.402
15	1485	08/03/2022 19:00:00	19:00:00	26.381
15	1486	08/03/2022 20:00:00	20:00:00	26.338
15	1487	08/03/2022 21:00:00	21:00:00	26.295
15	1488	08/03/2022 22:00:00	22:00:00	26.274
15	1489	08/03/2022 23:00:00	23:00:00	26.209
15	1490	08/04/2022 00:00:00	00:00:00	26.177
15	1491	08/04/2022 01:00:00	01:00:00	26.134
15	1492	08/04/2022 02:00:00	02:00:00	26.102
15	1493	08/04/2022 03:00:00	03:00:00	26.048
15	1494	08/04/2022 04:00:00	04:00:00	26.038
15	1495	08/04/2022 05:00:00	05:00:00	25.995
15	1496	08/04/2022 06:00:00	06:00:00	25.963
15	1497	08/04/2022 07:00:00	07:00:00	25.952
15	1498	08/04/2022 08:00:00	08:00:00	25.920
15	1499	08/04/2022 09:00:00	09:00:00	25.877
15	1500	08/04/2022 10:00:00	10:00:00	25.941
15	1501	08/04/2022 11:00:00	11:00:00	26.070
15	1502	08/04/2022 12:00:00	12:00:00	26.252
15	1503	08/04/2022 13:00:00	13:00:00	26.424
15	1504	08/04/2022 14:00:00	14:00:00	26.617
15	1505	08/04/2022 15:00:00	15:00:00	26.789
15	1506	08/04/2022 16:00:00	16:00:00	26.917
15	1507	08/04/2022 17:00:00	17:00:00	27.057
15	1508	08/04/2022 18:00:00	18:00:00	27.185
15	1509	08/04/2022 19:00:00	19:00:00	27.282
15	1510	08/04/2022 20:00:00	20:00:00	27.228
15	1511	08/04/2022 21:00:00	21:00:00	27.142
15	1512	08/04/2022 22:00:00	22:00:00	27.078
15	1513	08/04/2022 23:00:00	23:00:00	26.960
15	1514	08/05/2022 00:00:00	00:00:00	26.853
15	1515	08/05/2022 01:00:00	01:00:00	26.821
15	1516	08/05/2022 02:00:00	02:00:00	26.724
15	1517	08/05/2022 03:00:00	03:00:00	26.671
15	1518	08/05/2022 04:00:00	04:00:00	26.628
15	1519	08/05/2022 05:00:00	05:00:00	26.585
15	1520	08/05/2022 06:00:00	06:00:00	26.520
15	1521	08/05/2022 07:00:00	07:00:00	26.467
15	1522	08/05/2022 08:00:00	08:00:00	26.445
15	1523	08/05/2022 09:00:00	09:00:00	26.424
15	1524	08/05/2022 10:00:00	10:00:00	26.510
15	1525	08/05/2022 11:00:00	11:00:00	26.628
15	1526	08/05/2022 12:00:00	12:00:00	26.799
15	1527	08/05/2022 13:00:00	13:00:00	26.949
15	1528	08/05/2022 14:00:00	14:00:00	27.100
15	1529	08/05/2022 15:00:00	15:00:00	27.153
15	1530	08/05/2022 16:00:00	16:00:00	27.067
15	1531	08/05/2022 17:00:00	17:00:00	26.960
15	1532	08/05/2022 18:00:00	18:00:00	26.896
15	1533	08/05/2022 19:00:00	19:00:00	26.853
15	1534	08/05/2022 20:00:00	20:00:00	26.778
15	1535	08/05/2022 21:00:00	21:00:00	26.756
15	1536	08/05/2022 22:00:00	22:00:00	26.724
15	1537	08/05/2022 23:00:00	23:00:00	26.671
15	1538	08/06/2022 00:00:00	00:00:00	26.660
15	1539	08/06/2022 01:00:00	01:00:00	26.617
15	1540	08/06/2022 02:00:00	02:00:00	26.585
15	1541	08/06/2022 03:00:00	03:00:00	26.542
15	1542	08/06/2022 04:00:00	04:00:00	26.520
15	1543	08/06/2022 05:00:00	05:00:00	26.488
15	1544	08/06/2022 06:00:00	06:00:00	26.467
15	1545	08/06/2022 07:00:00	07:00:00	26.445
15	1546	08/06/2022 08:00:00	08:00:00	26.413
15	1547	08/06/2022 09:00:00	09:00:00	26.424
15	1548	08/06/2022 10:00:00	10:00:00	26.392
15	1549	08/06/2022 11:00:00	11:00:00	26.360
15	1550	08/06/2022 12:00:00	12:00:00	26.381
15	1551	08/06/2022 13:00:00	13:00:00	26.381
15	1552	08/06/2022 14:00:00	14:00:00	26.392
15	1553	08/06/2022 15:00:00	15:00:00	26.402
15	1554	08/06/2022 16:00:00	16:00:00	26.381
15	1555	08/06/2022 17:00:00	17:00:00	26.381
15	1556	08/06/2022 18:00:00	18:00:00	26.381
15	1557	08/06/2022 19:00:00	19:00:00	26.349
15	1558	08/06/2022 20:00:00	20:00:00	26.349
15	1559	08/06/2022 21:00:00	21:00:00	26.327
15	1560	08/06/2022 22:00:00	22:00:00	26.327
15	1561	08/06/2022 23:00:00	23:00:00	26.317
15	1562	08/07/2022 00:00:00	00:00:00	26.295
15	1563	08/07/2022 01:00:00	01:00:00	26.295
15	1564	08/07/2022 02:00:00	02:00:00	26.274
15	1565	08/07/2022 03:00:00	03:00:00	26.274
15	1566	08/07/2022 04:00:00	04:00:00	26.263
15	1567	08/07/2022 05:00:00	05:00:00	26.252
15	1568	08/07/2022 06:00:00	06:00:00	26.252
15	1569	08/07/2022 07:00:00	07:00:00	26.242
15	1570	08/07/2022 08:00:00	08:00:00	26.242
15	1571	08/07/2022 09:00:00	09:00:00	26.231
15	1572	08/07/2022 10:00:00	10:00:00	26.220
15	1573	08/07/2022 11:00:00	11:00:00	26.220
15	1574	08/07/2022 12:00:00	12:00:00	26.252
15	1575	08/07/2022 13:00:00	13:00:00	26.231
15	1576	08/07/2022 14:00:00	14:00:00	26.242
15	1577	08/07/2022 15:00:00	15:00:00	26.284
15	1578	08/07/2022 16:00:00	16:00:00	26.295
15	1579	08/07/2022 17:00:00	17:00:00	26.295
15	1580	08/07/2022 18:00:00	18:00:00	26.338
15	1581	08/07/2022 19:00:00	19:00:00	26.327
15	1582	08/07/2022 20:00:00	20:00:00	26.338
15	1583	08/07/2022 21:00:00	21:00:00	26.360
15	1584	08/07/2022 22:00:00	22:00:00	26.349
15	1585	08/07/2022 23:00:00	23:00:00	26.381
15	1586	08/08/2022 00:00:00	00:00:00	26.381
15	1587	08/08/2022 01:00:00	01:00:00	26.360
15	1588	08/08/2022 02:00:00	02:00:00	26.360
15	1589	08/08/2022 03:00:00	03:00:00	26.360
15	1590	08/08/2022 04:00:00	04:00:00	26.327
15	1591	08/08/2022 05:00:00	05:00:00	26.317
15	1592	08/08/2022 06:00:00	06:00:00	26.349
15	1593	08/08/2022 07:00:00	07:00:00	26.317
15	1594	08/08/2022 08:00:00	08:00:00	26.317
15	1595	08/08/2022 09:00:00	09:00:00	26.338
15	1596	08/08/2022 10:00:00	10:00:00	26.381
15	1597	08/08/2022 11:00:00	11:00:00	26.499
15	1598	08/08/2022 12:00:00	12:00:00	26.692
15	1599	08/08/2022 13:00:00	13:00:00	26.906
15	1600	08/08/2022 14:00:00	14:00:00	27.121
15	1601	08/08/2022 15:00:00	15:00:00	27.218
15	1602	08/08/2022 16:00:00	16:00:00	27.196
15	1603	08/08/2022 17:00:00	17:00:00	27.142
15	1604	08/08/2022 18:00:00	18:00:00	27.067
15	1605	08/08/2022 19:00:00	19:00:00	27.035
15	1606	08/08/2022 20:00:00	20:00:00	26.971
15	1607	08/08/2022 21:00:00	21:00:00	26.928
15	1608	08/08/2022 22:00:00	22:00:00	26.864
15	1609	08/08/2022 23:00:00	23:00:00	26.799
15	1610	08/09/2022 00:00:00	00:00:00	26.756
15	1611	08/09/2022 01:00:00	01:00:00	26.713
15	1612	08/09/2022 02:00:00	02:00:00	26.671
15	1613	08/09/2022 03:00:00	03:00:00	26.638
15	1614	08/09/2022 04:00:00	04:00:00	26.617
15	1615	08/09/2022 05:00:00	05:00:00	26.585
15	1616	08/09/2022 06:00:00	06:00:00	26.542
15	1617	08/09/2022 07:00:00	07:00:00	26.499
15	1618	08/09/2022 08:00:00	08:00:00	26.477
15	1619	08/09/2022 09:00:00	09:00:00	26.435
15	1620	08/09/2022 10:00:00	10:00:00	26.445
15	1621	08/09/2022 11:00:00	11:00:00	26.467
15	1622	08/09/2022 12:00:00	12:00:00	26.510
15	1623	08/09/2022 13:00:00	13:00:00	26.606
15	1624	08/09/2022 14:00:00	14:00:00	26.703
15	1625	08/09/2022 15:00:00	15:00:00	26.703
15	1626	08/09/2022 16:00:00	16:00:00	26.703
15	1627	08/09/2022 17:00:00	17:00:00	26.735
15	1628	08/09/2022 18:00:00	18:00:00	26.810
15	1629	08/09/2022 19:00:00	19:00:00	26.821
15	1630	08/09/2022 20:00:00	20:00:00	26.789
15	1631	08/09/2022 21:00:00	21:00:00	26.746
15	1632	08/09/2022 22:00:00	22:00:00	26.681
15	1633	08/09/2022 23:00:00	23:00:00	26.606
15	1634	08/10/2022 00:00:00	00:00:00	26.542
15	1635	08/10/2022 01:00:00	01:00:00	26.467
15	1636	08/10/2022 02:00:00	02:00:00	26.413
15	1637	08/10/2022 03:00:00	03:00:00	26.381
15	1638	08/10/2022 04:00:00	04:00:00	26.295
15	1639	08/10/2022 05:00:00	05:00:00	26.263
15	1640	08/10/2022 06:00:00	06:00:00	26.242
15	1641	08/10/2022 07:00:00	07:00:00	26.177
15	1642	08/10/2022 08:00:00	08:00:00	26.124
15	1643	08/10/2022 09:00:00	09:00:00	26.006
15	1644	08/10/2022 10:00:00	10:00:00	25.941
15	1645	08/10/2022 11:00:00	11:00:00	25.909
15	1646	08/10/2022 12:00:00	12:00:00	25.941
15	1647	08/10/2022 13:00:00	13:00:00	26.016
15	1648	08/10/2022 14:00:00	14:00:00	26.091
15	1649	08/10/2022 15:00:00	15:00:00	26.113
15	1650	08/10/2022 16:00:00	16:00:00	26.091
15	1651	08/10/2022 17:00:00	17:00:00	26.016
15	1652	08/10/2022 18:00:00	18:00:00	25.973
15	1653	08/10/2022 19:00:00	19:00:00	25.909
15	1654	08/10/2022 20:00:00	20:00:00	25.866
15	1655	08/10/2022 21:00:00	21:00:00	25.780
15	1656	08/10/2022 22:00:00	22:00:00	25.716
15	1657	08/10/2022 23:00:00	23:00:00	25.662
15	1658	08/11/2022 00:00:00	00:00:00	25.609
15	1659	08/11/2022 01:00:00	01:00:00	25.566
15	1660	08/11/2022 02:00:00	02:00:00	25.480
15	1661	08/11/2022 03:00:00	03:00:00	25.448
15	1662	08/11/2022 04:00:00	04:00:00	25.416
15	1663	08/11/2022 05:00:00	05:00:00	25.362
15	1664	08/11/2022 06:00:00	06:00:00	25.319
15	1665	08/11/2022 07:00:00	07:00:00	25.287
15	1666	08/11/2022 08:00:00	08:00:00	25.244
15	1667	08/11/2022 09:00:00	09:00:00	25.158
15	1668	08/11/2022 10:00:00	10:00:00	25.148
15	1669	08/11/2022 11:00:00	11:00:00	25.180
15	1670	08/11/2022 12:00:00	12:00:00	25.223
15	1671	08/11/2022 13:00:00	13:00:00	25.298
15	1672	08/11/2022 14:00:00	14:00:00	25.405
15	1673	08/11/2022 15:00:00	15:00:00	25.502
15	1674	08/11/2022 16:00:00	16:00:00	25.523
15	1675	08/11/2022 17:00:00	17:00:00	25.544
15	1676	08/11/2022 18:00:00	18:00:00	25.534
15	1677	08/11/2022 19:00:00	19:00:00	25.491
15	1678	08/11/2022 20:00:00	20:00:00	25.502
15	1679	08/11/2022 21:00:00	21:00:00	25.502
15	1680	08/11/2022 22:00:00	22:00:00	25.480
15	1681	08/11/2022 23:00:00	23:00:00	25.480
15	1682	08/12/2022 00:00:00	00:00:00	25.480
15	1683	08/12/2022 01:00:00	01:00:00	25.512
15	1684	08/12/2022 02:00:00	02:00:00	25.480
15	1685	08/12/2022 03:00:00	03:00:00	25.491
15	1686	08/12/2022 04:00:00	04:00:00	25.448
15	1687	08/12/2022 05:00:00	05:00:00	25.459
15	1688	08/12/2022 06:00:00	06:00:00	25.448
15	1689	08/12/2022 07:00:00	07:00:00	25.405
15	1690	08/12/2022 08:00:00	08:00:00	25.384
15	1691	08/12/2022 09:00:00	09:00:00	25.373
15	1692	08/12/2022 10:00:00	10:00:00	25.298
15	1693	08/12/2022 11:00:00	11:00:00	25.115
15	1694	08/12/2022 12:00:00	12:00:00	25.094
15	1695	08/12/2022 13:00:00	13:00:00	25.180
15	1696	08/12/2022 14:00:00	14:00:00	25.298
15	1697	08/12/2022 15:00:00	15:00:00	25.341
15	1698	08/12/2022 16:00:00	16:00:00	25.362
15	1699	08/12/2022 17:00:00	17:00:00	25.298
15	1700	08/12/2022 18:00:00	18:00:00	25.298
15	1701	08/12/2022 19:00:00	19:00:00	25.233
15	1702	08/12/2022 20:00:00	20:00:00	25.180
15	1703	08/12/2022 21:00:00	21:00:00	25.115
15	1704	08/12/2022 22:00:00	22:00:00	25.073
15	1705	08/12/2022 23:00:00	23:00:00	24.987
15	1706	08/13/2022 00:00:00	00:00:00	24.965
15	1707	08/13/2022 01:00:00	01:00:00	24.933
15	1708	08/13/2022 02:00:00	02:00:00	24.879
15	1709	08/13/2022 03:00:00	03:00:00	24.815
15	1710	08/13/2022 04:00:00	04:00:00	24.794
15	1711	08/13/2022 05:00:00	05:00:00	24.772
15	1712	08/13/2022 06:00:00	06:00:00	24.719
15	1713	08/13/2022 07:00:00	07:00:00	24.708
15	1714	08/13/2022 08:00:00	08:00:00	24.686
15	1715	08/13/2022 09:00:00	09:00:00	24.644
15	1716	08/13/2022 10:00:00	10:00:00	24.611
15	1717	08/13/2022 11:00:00	11:00:00	24.611
15	1718	08/13/2022 12:00:00	12:00:00	24.579
15	1719	08/13/2022 13:00:00	13:00:00	24.558
15	1720	08/13/2022 14:00:00	14:00:00	24.547
15	1721	08/13/2022 15:00:00	15:00:00	24.547
15	1722	08/13/2022 16:00:00	16:00:00	24.493
15	1723	08/13/2022 17:00:00	17:00:00	24.504
15	1724	08/13/2022 18:00:00	18:00:00	24.483
15	1725	08/13/2022 19:00:00	19:00:00	24.472
15	1726	08/13/2022 20:00:00	20:00:00	24.472
15	1727	08/13/2022 21:00:00	21:00:00	24.440
15	1728	08/13/2022 22:00:00	22:00:00	24.397
15	1729	08/13/2022 23:00:00	23:00:00	24.375
15	1730	08/14/2022 00:00:00	00:00:00	24.322
15	1731	08/14/2022 01:00:00	01:00:00	24.322
15	1732	08/14/2022 02:00:00	02:00:00	24.279
15	1733	08/14/2022 03:00:00	03:00:00	24.236
15	1734	08/14/2022 04:00:00	04:00:00	24.193
15	1735	08/14/2022 05:00:00	05:00:00	24.172
15	1736	08/14/2022 06:00:00	06:00:00	24.150
15	1737	08/14/2022 07:00:00	07:00:00	24.107
15	1738	08/14/2022 08:00:00	08:00:00	24.097
15	1739	08/14/2022 09:00:00	09:00:00	24.064
15	1740	08/14/2022 10:00:00	10:00:00	24.043
15	1741	08/14/2022 11:00:00	11:00:00	24.000
15	1742	08/14/2022 12:00:00	12:00:00	24.011
15	1743	08/14/2022 13:00:00	13:00:00	24.000
15	1744	08/14/2022 14:00:00	14:00:00	23.979
15	1745	08/14/2022 15:00:00	15:00:00	23.946
15	1746	08/14/2022 16:00:00	16:00:00	23.925
15	1747	08/14/2022 17:00:00	17:00:00	23.882
15	1748	08/14/2022 18:00:00	18:00:00	23.871
15	1749	08/14/2022 19:00:00	19:00:00	23.861
15	1750	08/14/2022 20:00:00	20:00:00	23.839
15	1751	08/14/2022 21:00:00	21:00:00	23.839
15	1752	08/14/2022 22:00:00	22:00:00	23.828
15	1753	08/14/2022 23:00:00	23:00:00	23.818
15	1754	08/15/2022 00:00:00	00:00:00	23.807
15	1755	08/15/2022 01:00:00	01:00:00	23.775
15	1756	08/15/2022 02:00:00	02:00:00	23.753
15	1757	08/15/2022 03:00:00	03:00:00	23.732
15	1758	08/15/2022 04:00:00	04:00:00	23.721
15	1759	08/15/2022 05:00:00	05:00:00	23.678
15	1760	08/15/2022 06:00:00	06:00:00	23.635
15	1761	08/15/2022 07:00:00	07:00:00	23.614
15	1762	08/15/2022 08:00:00	08:00:00	23.614
15	1763	08/15/2022 09:00:00	09:00:00	23.592
15	1764	08/15/2022 10:00:00	10:00:00	23.603
15	1765	08/15/2022 11:00:00	11:00:00	23.614
15	1766	08/15/2022 12:00:00	12:00:00	23.625
15	1767	08/15/2022 13:00:00	13:00:00	23.657
15	1768	08/15/2022 14:00:00	14:00:00	23.689
15	1769	08/15/2022 15:00:00	15:00:00	23.721
15	1770	08/15/2022 16:00:00	16:00:00	23.721
15	1771	08/15/2022 17:00:00	17:00:00	23.753
15	1772	08/15/2022 18:00:00	18:00:00	23.775
15	1773	08/15/2022 19:00:00	19:00:00	23.818
15	1774	08/15/2022 20:00:00	20:00:00	23.807
15	1775	08/15/2022 21:00:00	21:00:00	23.796
15	1776	08/15/2022 22:00:00	22:00:00	23.796
15	1777	08/15/2022 23:00:00	23:00:00	23.785
15	1778	08/16/2022 00:00:00	00:00:00	23.775
15	1779	08/16/2022 01:00:00	01:00:00	23.775
15	1780	08/16/2022 02:00:00	02:00:00	23.796
15	1781	08/16/2022 03:00:00	03:00:00	23.807
15	1782	08/16/2022 04:00:00	04:00:00	23.807
15	1783	08/16/2022 05:00:00	05:00:00	23.775
15	1784	08/16/2022 06:00:00	06:00:00	23.753
15	1785	08/16/2022 07:00:00	07:00:00	23.775
15	1786	08/16/2022 08:00:00	08:00:00	23.743
15	1787	08/16/2022 09:00:00	09:00:00	23.753
15	1788	08/16/2022 10:00:00	10:00:00	23.710
15	1789	08/16/2022 11:00:00	11:00:00	23.689
15	1790	08/16/2022 12:00:00	12:00:00	23.710
15	1791	08/16/2022 13:00:00	13:00:00	23.775
15	1792	08/16/2022 14:00:00	14:00:00	23.785
15	1793	08/16/2022 15:00:00	15:00:00	23.839
15	1794	08/16/2022 16:00:00	16:00:00	23.861
15	1795	08/16/2022 17:00:00	17:00:00	23.893
15	1796	08/16/2022 18:00:00	18:00:00	23.936
15	1797	08/16/2022 19:00:00	19:00:00	24.000
15	1798	08/16/2022 20:00:00	20:00:00	24.054
15	1799	08/16/2022 21:00:00	21:00:00	24.075
15	1800	08/16/2022 22:00:00	22:00:00	24.075
15	1801	08/16/2022 23:00:00	23:00:00	24.075
15	1802	08/17/2022 00:00:00	00:00:00	24.075
15	1803	08/17/2022 01:00:00	01:00:00	24.054
15	1804	08/17/2022 02:00:00	02:00:00	24.075
15	1805	08/17/2022 03:00:00	03:00:00	24.043
15	1806	08/17/2022 04:00:00	04:00:00	24.011
15	1807	08/17/2022 05:00:00	05:00:00	23.989
15	1808	08/17/2022 06:00:00	06:00:00	23.989
15	1809	08/17/2022 07:00:00	07:00:00	24.000
15	1810	08/17/2022 08:00:00	08:00:00	23.989
15	1811	08/17/2022 09:00:00	09:00:00	24.000
15	1812	08/17/2022 10:00:00	10:00:00	23.989
15	1813	08/17/2022 11:00:00	11:00:00	23.989
15	1814	08/17/2022 12:00:00	12:00:00	24.011
15	1815	08/17/2022 13:00:00	13:00:00	24.021
15	1816	08/17/2022 14:00:00	14:00:00	24.064
15	1817	08/17/2022 15:00:00	15:00:00	24.075
15	1818	08/17/2022 16:00:00	16:00:00	24.118
15	1819	08/17/2022 17:00:00	17:00:00	24.129
15	1820	08/17/2022 18:00:00	18:00:00	24.150
15	1821	08/17/2022 19:00:00	19:00:00	24.161
15	1822	08/17/2022 20:00:00	20:00:00	24.193
15	1823	08/17/2022 21:00:00	21:00:00	24.204
15	1824	08/17/2022 22:00:00	22:00:00	24.193
15	1825	08/17/2022 23:00:00	23:00:00	24.204
15	1826	08/18/2022 00:00:00	00:00:00	24.204
15	1827	08/18/2022 01:00:00	01:00:00	24.214
15	1828	08/18/2022 02:00:00	02:00:00	24.204
15	1829	08/18/2022 03:00:00	03:00:00	24.214
15	1830	08/18/2022 04:00:00	04:00:00	24.204
15	1831	08/18/2022 05:00:00	05:00:00	24.204
15	1832	08/18/2022 06:00:00	06:00:00	24.214
15	1833	08/18/2022 07:00:00	07:00:00	24.214
15	1834	08/18/2022 08:00:00	08:00:00	24.214
15	1835	08/18/2022 09:00:00	09:00:00	24.225
15	1836	08/18/2022 10:00:00	10:00:00	24.214
15	1837	08/18/2022 11:00:00	11:00:00	24.214
15	1838	08/18/2022 12:00:00	12:00:00	24.247
15	1839	08/18/2022 13:00:00	13:00:00	24.225
15	1840	08/18/2022 14:00:00	14:00:00	24.268
15	1841	08/18/2022 15:00:00	15:00:00	24.268
15	1842	08/18/2022 16:00:00	16:00:00	24.300
15	1843	08/18/2022 17:00:00	17:00:00	24.322
15	1844	08/18/2022 18:00:00	18:00:00	24.354
15	1845	08/18/2022 19:00:00	19:00:00	24.343
15	1846	08/18/2022 20:00:00	20:00:00	24.365
15	1847	08/18/2022 21:00:00	21:00:00	24.397
15	1848	08/18/2022 22:00:00	22:00:00	24.408
15	1849	08/18/2022 23:00:00	23:00:00	24.397
15	1850	08/19/2022 00:00:00	00:00:00	24.429
15	1851	08/19/2022 01:00:00	01:00:00	24.408
15	1852	08/19/2022 02:00:00	02:00:00	24.429
15	1853	08/19/2022 03:00:00	03:00:00	24.429
15	1854	08/19/2022 04:00:00	04:00:00	24.472
15	1855	08/19/2022 05:00:00	05:00:00	24.461
15	1856	08/19/2022 06:00:00	06:00:00	24.461
15	1857	08/19/2022 07:00:00	07:00:00	24.493
15	1858	08/19/2022 08:00:00	08:00:00	24.472
15	1859	08/19/2022 09:00:00	09:00:00	24.472
15	1860	08/19/2022 10:00:00	10:00:00	24.504
15	1861	08/19/2022 11:00:00	11:00:00	24.515
15	1862	08/19/2022 12:00:00	12:00:00	24.504
15	1863	08/19/2022 13:00:00	13:00:00	24.536
15	1864	08/19/2022 14:00:00	14:00:00	24.547
15	1865	08/19/2022 15:00:00	15:00:00	24.558
15	1866	08/19/2022 16:00:00	16:00:00	24.590
15	1867	08/19/2022 17:00:00	17:00:00	24.590
15	1868	08/19/2022 18:00:00	18:00:00	24.611
15	1869	08/19/2022 19:00:00	19:00:00	24.622
15	1870	08/19/2022 20:00:00	20:00:00	24.611
15	1871	08/19/2022 21:00:00	21:00:00	24.590
15	1872	08/19/2022 22:00:00	22:00:00	24.579
15	1873	08/19/2022 23:00:00	23:00:00	24.568
15	1874	08/20/2022 00:00:00	00:00:00	24.568
15	1875	08/20/2022 01:00:00	01:00:00	24.558
15	1876	08/20/2022 02:00:00	02:00:00	24.558
15	1877	08/20/2022 03:00:00	03:00:00	24.568
15	1878	08/20/2022 04:00:00	04:00:00	24.568
15	1879	08/20/2022 05:00:00	05:00:00	24.558
15	1880	08/20/2022 06:00:00	06:00:00	24.547
15	1881	08/20/2022 07:00:00	07:00:00	24.558
15	1882	08/20/2022 08:00:00	08:00:00	24.536
15	1883	08/20/2022 09:00:00	09:00:00	24.493
15	1884	08/20/2022 10:00:00	10:00:00	24.493
15	1885	08/20/2022 11:00:00	11:00:00	24.504
15	1886	08/20/2022 12:00:00	12:00:00	24.493
15	1887	08/20/2022 13:00:00	13:00:00	24.472
15	1888	08/20/2022 14:00:00	14:00:00	24.483
15	1889	08/20/2022 15:00:00	15:00:00	24.450
15	1890	08/20/2022 16:00:00	16:00:00	24.450
15	1891	08/20/2022 17:00:00	17:00:00	24.418
15	1892	08/20/2022 18:00:00	18:00:00	24.386
15	1893	08/20/2022 19:00:00	19:00:00	24.375
15	1894	08/20/2022 20:00:00	20:00:00	24.354
15	1895	08/20/2022 21:00:00	21:00:00	24.343
15	1896	08/20/2022 22:00:00	22:00:00	24.343
15	1897	08/20/2022 23:00:00	23:00:00	24.300
15	1898	08/21/2022 00:00:00	00:00:00	24.279
15	1899	08/21/2022 01:00:00	01:00:00	24.268
15	1900	08/21/2022 02:00:00	02:00:00	24.268
15	1901	08/21/2022 03:00:00	03:00:00	24.268
15	1902	08/21/2022 04:00:00	04:00:00	24.279
15	1903	08/21/2022 05:00:00	05:00:00	24.290
15	1904	08/21/2022 06:00:00	06:00:00	24.257
15	1905	08/21/2022 07:00:00	07:00:00	24.247
15	1906	08/21/2022 08:00:00	08:00:00	24.247
15	1907	08/21/2022 09:00:00	09:00:00	24.225
15	1908	08/21/2022 10:00:00	10:00:00	24.214
15	1909	08/21/2022 11:00:00	11:00:00	24.193
15	1910	08/21/2022 12:00:00	12:00:00	24.182
15	1911	08/21/2022 13:00:00	13:00:00	24.172
15	1912	08/21/2022 14:00:00	14:00:00	24.172
15	1913	08/21/2022 15:00:00	15:00:00	24.150
15	1914	08/21/2022 16:00:00	16:00:00	24.139
15	1915	08/21/2022 17:00:00	17:00:00	24.107
15	1916	08/21/2022 18:00:00	18:00:00	24.097
15	1917	08/21/2022 19:00:00	19:00:00	24.097
15	1918	08/21/2022 20:00:00	20:00:00	24.097
15	1919	08/21/2022 21:00:00	21:00:00	24.075
15	1920	08/21/2022 22:00:00	22:00:00	24.075
15	1921	08/21/2022 23:00:00	23:00:00	24.064
15	1922	08/22/2022 00:00:00	00:00:00	24.032
15	1923	08/22/2022 01:00:00	01:00:00	24.043
15	1924	08/22/2022 02:00:00	02:00:00	24.021
15	1925	08/22/2022 03:00:00	03:00:00	24.032
15	1926	08/22/2022 04:00:00	04:00:00	24.043
15	1927	08/22/2022 05:00:00	05:00:00	24.032
15	1928	08/22/2022 06:00:00	06:00:00	24.011
15	1929	08/22/2022 07:00:00	07:00:00	24.011
15	1930	08/22/2022 08:00:00	08:00:00	23.979
15	1931	08/22/2022 09:00:00	09:00:00	23.882
15	1932	08/22/2022 10:00:00	10:00:00	23.861
15	1933	08/22/2022 11:00:00	11:00:00	23.903
15	1934	08/22/2022 12:00:00	12:00:00	23.914
15	1935	08/22/2022 13:00:00	13:00:00	23.979
15	1936	08/22/2022 14:00:00	14:00:00	24.054
15	1937	08/22/2022 15:00:00	15:00:00	24.150
15	1938	08/22/2022 16:00:00	16:00:00	24.150
15	1939	08/22/2022 17:00:00	17:00:00	24.172
15	1940	08/22/2022 18:00:00	18:00:00	24.139
15	1941	08/22/2022 19:00:00	19:00:00	24.139
15	1942	08/22/2022 20:00:00	20:00:00	24.118
15	1943	08/22/2022 21:00:00	21:00:00	24.075
15	1944	08/22/2022 22:00:00	22:00:00	24.054
15	1945	08/22/2022 23:00:00	23:00:00	24.054
15	1946	08/23/2022 00:00:00	00:00:00	24.043
15	1947	08/23/2022 01:00:00	01:00:00	24.021
15	1948	08/23/2022 02:00:00	02:00:00	23.979
15	1949	08/23/2022 03:00:00	03:00:00	23.957
15	1950	08/23/2022 04:00:00	04:00:00	23.957
15	1951	08/23/2022 05:00:00	05:00:00	23.936
15	1952	08/23/2022 06:00:00	06:00:00	23.903
15	1953	08/23/2022 07:00:00	07:00:00	23.882
15	1954	08/23/2022 08:00:00	08:00:00	23.893
15	1955	08/23/2022 09:00:00	09:00:00	23.850
15	1956	08/23/2022 10:00:00	10:00:00	23.689
15	1957	08/23/2022 11:00:00	11:00:00	23.625
15	1958	08/23/2022 12:00:00	12:00:00	23.528
15	1959	08/23/2022 13:00:00	13:00:00	23.432
15	1960	08/23/2022 14:00:00	14:00:00	23.399
15	1961	08/23/2022 15:00:00	15:00:00	23.356
15	1962	08/23/2022 16:00:00	16:00:00	23.410
15	1963	08/23/2022 17:00:00	17:00:00	23.485
15	1964	08/23/2022 18:00:00	18:00:00	23.507
15	1965	08/23/2022 19:00:00	19:00:00	23.560
15	1966	08/23/2022 20:00:00	20:00:00	23.625
15	1967	08/23/2022 21:00:00	21:00:00	23.657
15	1968	08/23/2022 22:00:00	22:00:00	23.657
15	1969	08/23/2022 23:00:00	23:00:00	23.657
15	1970	08/24/2022 00:00:00	00:00:00	23.668
15	1971	08/24/2022 01:00:00	01:00:00	23.625
15	1972	08/24/2022 02:00:00	02:00:00	23.646
15	1973	08/24/2022 03:00:00	03:00:00	23.646
15	1974	08/24/2022 04:00:00	04:00:00	23.625
15	1975	08/24/2022 05:00:00	05:00:00	23.603
15	1976	08/24/2022 06:00:00	06:00:00	23.592
15	1977	08/24/2022 07:00:00	07:00:00	23.550
15	1978	08/24/2022 08:00:00	08:00:00	23.539
15	1979	08/24/2022 09:00:00	09:00:00	23.496
15	1980	08/24/2022 10:00:00	10:00:00	23.453
15	1981	08/24/2022 11:00:00	11:00:00	23.507
15	1982	08/24/2022 12:00:00	12:00:00	23.560
15	1983	08/24/2022 13:00:00	13:00:00	23.689
15	1984	08/24/2022 14:00:00	14:00:00	23.839
15	1985	08/24/2022 15:00:00	15:00:00	23.903
15	1986	08/24/2022 16:00:00	16:00:00	23.871
15	1987	08/24/2022 17:00:00	17:00:00	23.828
15	1988	08/24/2022 18:00:00	18:00:00	23.753
15	1989	08/24/2022 19:00:00	19:00:00	23.700
15	1990	08/24/2022 20:00:00	20:00:00	23.657
15	1991	08/24/2022 21:00:00	21:00:00	23.625
15	1992	08/24/2022 22:00:00	22:00:00	23.592
15	1993	08/24/2022 23:00:00	23:00:00	23.528
15	1994	08/25/2022 00:00:00	00:00:00	23.485
15	1995	08/25/2022 01:00:00	01:00:00	23.432
15	1996	08/25/2022 02:00:00	02:00:00	23.410
15	1997	08/25/2022 03:00:00	03:00:00	23.389
15	1998	08/25/2022 04:00:00	04:00:00	23.356
15	1999	08/25/2022 05:00:00	05:00:00	23.335
[truncated: 15,634 more rows]
