# Supplementary material for: Grounds, Beds, and Reefs of the Endangered Coral Cladocora caespitosa With Description of the Tremiti Reef
Source: Ecol Evol. 2026 Feb 24;16(2):e72871. doi: 10.1002/ece3.72871 (PMC12930217; doi:10.1002/ece3.72871)
Supplement: Supplementary file 1 — Appendix S1: ece372871‐sup‐0001‐AppendixS1.zip. [file ECE3-16-e72871-s001.zip › ece372871-sup-0015-AppendixS15.csv]

Depth	ID	Date-Time	Time	Temperature
20	1	06/02/2022 23:00:00	23:00:00	23.592
20	2	06/03/2022 00:00:00	00:00:00	23.560
20	3	06/03/2022 01:00:00	01:00:00	23.571
20	4	06/03/2022 02:00:00	02:00:00	23.571
20	5	06/03/2022 03:00:00	03:00:00	23.560
20	6	06/03/2022 04:00:00	04:00:00	23.560
20	7	06/03/2022 05:00:00	05:00:00	23.550
20	8	06/03/2022 06:00:00	06:00:00	23.539
20	9	06/03/2022 07:00:00	07:00:00	23.539
20	10	06/03/2022 08:00:00	08:00:00	23.539
20	11	06/03/2022 09:00:00	09:00:00	23.603
20	12	06/03/2022 10:00:00	10:00:00	23.753
20	13	06/03/2022 11:00:00	11:00:00	23.957
20	14	06/03/2022 12:00:00	12:00:00	24.161
20	15	06/03/2022 13:00:00	13:00:00	24.375
20	16	06/03/2022 14:00:00	14:00:00	24.526
20	17	06/03/2022 15:00:00	15:00:00	24.536
20	18	06/03/2022 16:00:00	16:00:00	24.418
20	19	06/03/2022 17:00:00	17:00:00	24.300
20	20	06/03/2022 18:00:00	18:00:00	24.204
20	21	06/03/2022 19:00:00	19:00:00	24.161
20	22	06/03/2022 20:00:00	20:00:00	24.107
20	23	06/03/2022 21:00:00	21:00:00	24.075
20	24	06/03/2022 22:00:00	22:00:00	24.043
20	25	06/03/2022 23:00:00	23:00:00	24.011
20	26	06/04/2022 00:00:00	00:00:00	23.979
20	27	06/04/2022 01:00:00	01:00:00	23.968
20	28	06/04/2022 02:00:00	02:00:00	23.914
20	29	06/04/2022 03:00:00	03:00:00	23.914
20	30	06/04/2022 04:00:00	04:00:00	23.871
20	31	06/04/2022 05:00:00	05:00:00	23.871
20	32	06/04/2022 06:00:00	06:00:00	23.839
20	33	06/04/2022 07:00:00	07:00:00	23.839
20	34	06/04/2022 08:00:00	08:00:00	23.818
20	35	06/04/2022 09:00:00	09:00:00	23.828
20	36	06/04/2022 10:00:00	10:00:00	23.818
20	37	06/04/2022 11:00:00	11:00:00	23.785
20	38	06/04/2022 12:00:00	12:00:00	23.818
20	39	06/04/2022 13:00:00	13:00:00	23.775
20	40	06/04/2022 14:00:00	14:00:00	23.828
20	41	06/04/2022 15:00:00	15:00:00	23.828
20	42	06/04/2022 16:00:00	16:00:00	23.850
20	43	06/04/2022 17:00:00	17:00:00	23.871
20	44	06/04/2022 18:00:00	18:00:00	23.893
20	45	06/04/2022 19:00:00	19:00:00	23.871
20	46	06/04/2022 20:00:00	20:00:00	23.871
20	47	06/04/2022 21:00:00	21:00:00	23.882
20	48	06/04/2022 22:00:00	22:00:00	23.882
20	49	06/04/2022 23:00:00	23:00:00	23.861
20	50	06/05/2022 00:00:00	00:00:00	23.850
20	51	06/05/2022 01:00:00	01:00:00	23.861
20	52	06/05/2022 02:00:00	02:00:00	23.850
20	53	06/05/2022 03:00:00	03:00:00	23.839
20	54	06/05/2022 04:00:00	04:00:00	23.850
20	55	06/05/2022 05:00:00	05:00:00	23.850
20	56	06/05/2022 06:00:00	06:00:00	23.828
20	57	06/05/2022 07:00:00	07:00:00	23.828
20	58	06/05/2022 08:00:00	08:00:00	23.850
20	59	06/05/2022 09:00:00	09:00:00	23.839
20	60	06/05/2022 10:00:00	10:00:00	23.828
20	61	06/05/2022 11:00:00	11:00:00	23.839
20	62	06/05/2022 12:00:00	12:00:00	23.861
20	63	06/05/2022 13:00:00	13:00:00	23.861
20	64	06/05/2022 14:00:00	14:00:00	23.903
20	65	06/05/2022 15:00:00	15:00:00	23.925
20	66	06/05/2022 16:00:00	16:00:00	23.936
20	67	06/05/2022 17:00:00	17:00:00	23.968
20	68	06/05/2022 18:00:00	18:00:00	23.979
20	69	06/05/2022 19:00:00	19:00:00	24.000
20	70	06/05/2022 20:00:00	20:00:00	24.032
20	71	06/05/2022 21:00:00	21:00:00	24.032
20	72	06/05/2022 22:00:00	22:00:00	24.032
20	73	06/05/2022 23:00:00	23:00:00	24.043
20	74	06/06/2022 00:00:00	00:00:00	24.032
20	75	06/06/2022 01:00:00	01:00:00	24.043
20	76	06/06/2022 02:00:00	02:00:00	24.032
20	77	06/06/2022 03:00:00	03:00:00	24.054
20	78	06/06/2022 04:00:00	04:00:00	24.054
20	79	06/06/2022 05:00:00	05:00:00	24.064
20	80	06/06/2022 06:00:00	06:00:00	24.075
20	81	06/06/2022 07:00:00	07:00:00	24.075
20	82	06/06/2022 08:00:00	08:00:00	24.064
20	83	06/06/2022 09:00:00	09:00:00	24.075
20	84	06/06/2022 10:00:00	10:00:00	24.182
20	85	06/06/2022 11:00:00	11:00:00	24.322
20	86	06/06/2022 12:00:00	12:00:00	24.472
20	87	06/06/2022 13:00:00	13:00:00	24.697
20	88	06/06/2022 14:00:00	14:00:00	24.890
20	89	06/06/2022 15:00:00	15:00:00	24.922
20	90	06/06/2022 16:00:00	16:00:00	24.847
20	91	06/06/2022 17:00:00	17:00:00	24.761
20	92	06/06/2022 18:00:00	18:00:00	24.708
20	93	06/06/2022 19:00:00	19:00:00	24.633
20	94	06/06/2022 20:00:00	20:00:00	24.633
20	95	06/06/2022 21:00:00	21:00:00	24.633
20	96	06/06/2022 22:00:00	22:00:00	24.568
20	97	06/06/2022 23:00:00	23:00:00	24.536
20	98	06/07/2022 00:00:00	00:00:00	24.547
20	99	06/07/2022 01:00:00	01:00:00	24.504
20	100	06/07/2022 02:00:00	02:00:00	24.483
20	101	06/07/2022 03:00:00	03:00:00	24.408
20	102	06/07/2022 04:00:00	04:00:00	24.397
20	103	06/07/2022 05:00:00	05:00:00	24.365
20	104	06/07/2022 06:00:00	06:00:00	24.343
20	105	06/07/2022 07:00:00	07:00:00	24.300
20	106	06/07/2022 08:00:00	08:00:00	24.290
20	107	06/07/2022 09:00:00	09:00:00	24.322
20	108	06/07/2022 10:00:00	10:00:00	24.461
20	109	06/07/2022 11:00:00	11:00:00	24.622
20	110	06/07/2022 12:00:00	12:00:00	24.772
20	111	06/07/2022 13:00:00	13:00:00	24.944
20	112	06/07/2022 14:00:00	14:00:00	25.094
20	113	06/07/2022 15:00:00	15:00:00	25.158
20	114	06/07/2022 16:00:00	16:00:00	25.244
20	115	06/07/2022 17:00:00	17:00:00	25.341
20	116	06/07/2022 18:00:00	18:00:00	25.448
20	117	06/07/2022 19:00:00	19:00:00	25.491
20	118	06/07/2022 20:00:00	20:00:00	25.437
20	119	06/07/2022 21:00:00	21:00:00	25.362
20	120	06/07/2022 22:00:00	22:00:00	25.255
20	121	06/07/2022 23:00:00	23:00:00	25.148
20	122	06/08/2022 00:00:00	00:00:00	25.051
20	123	06/08/2022 01:00:00	01:00:00	24.976
20	124	06/08/2022 02:00:00	02:00:00	24.933
20	125	06/08/2022 03:00:00	03:00:00	24.890
20	126	06/08/2022 04:00:00	04:00:00	24.815
20	127	06/08/2022 05:00:00	05:00:00	24.761
20	128	06/08/2022 06:00:00	06:00:00	24.708
20	129	06/08/2022 07:00:00	07:00:00	24.686
20	130	06/08/2022 08:00:00	08:00:00	24.654
20	131	06/08/2022 09:00:00	09:00:00	24.644
20	132	06/08/2022 10:00:00	10:00:00	24.697
20	133	06/08/2022 11:00:00	11:00:00	24.772
20	134	06/08/2022 12:00:00	12:00:00	24.697
20	135	06/08/2022 13:00:00	13:00:00	24.697
20	136	06/08/2022 14:00:00	14:00:00	24.804
20	137	06/08/2022 15:00:00	15:00:00	24.912
20	138	06/08/2022 16:00:00	16:00:00	24.933
20	139	06/08/2022 17:00:00	17:00:00	24.901
20	140	06/08/2022 18:00:00	18:00:00	24.879
20	141	06/08/2022 19:00:00	19:00:00	24.847
20	142	06/08/2022 20:00:00	20:00:00	24.804
20	143	06/08/2022 21:00:00	21:00:00	24.751
20	144	06/08/2022 22:00:00	22:00:00	24.708
20	145	06/08/2022 23:00:00	23:00:00	24.654
20	146	06/09/2022 00:00:00	00:00:00	24.590
20	147	06/09/2022 01:00:00	01:00:00	24.558
20	148	06/09/2022 02:00:00	02:00:00	24.483
20	149	06/09/2022 03:00:00	03:00:00	24.450
20	150	06/09/2022 04:00:00	04:00:00	24.408
20	151	06/09/2022 05:00:00	05:00:00	24.375
20	152	06/09/2022 06:00:00	06:00:00	24.343
20	153	06/09/2022 07:00:00	07:00:00	24.300
20	154	06/09/2022 08:00:00	08:00:00	24.290
20	155	06/09/2022 09:00:00	09:00:00	24.172
20	156	06/09/2022 10:00:00	10:00:00	23.818
20	157	06/09/2022 11:00:00	11:00:00	23.850
20	158	06/09/2022 12:00:00	12:00:00	24.021
20	159	06/09/2022 13:00:00	13:00:00	24.118
20	160	06/09/2022 14:00:00	14:00:00	24.193
20	161	06/09/2022 15:00:00	15:00:00	24.279
20	162	06/09/2022 16:00:00	16:00:00	24.375
20	163	06/09/2022 17:00:00	17:00:00	24.472
20	164	06/09/2022 18:00:00	18:00:00	24.214
20	165	06/09/2022 19:00:00	19:00:00	24.118
20	166	06/09/2022 20:00:00	20:00:00	24.075
20	167	06/09/2022 21:00:00	21:00:00	24.086
20	168	06/09/2022 22:00:00	22:00:00	24.054
20	169	06/09/2022 23:00:00	23:00:00	24.032
20	170	06/10/2022 00:00:00	00:00:00	24.000
20	171	06/10/2022 01:00:00	01:00:00	23.957
20	172	06/10/2022 02:00:00	02:00:00	23.882
20	173	06/10/2022 03:00:00	03:00:00	23.850
20	174	06/10/2022 04:00:00	04:00:00	23.796
20	175	06/10/2022 05:00:00	05:00:00	23.743
20	176	06/10/2022 06:00:00	06:00:00	23.732
20	177	06/10/2022 07:00:00	07:00:00	23.678
20	178	06/10/2022 08:00:00	08:00:00	23.657
20	179	06/10/2022 09:00:00	09:00:00	23.485
20	180	06/10/2022 10:00:00	10:00:00	23.550
20	181	06/10/2022 11:00:00	11:00:00	23.700
20	182	06/10/2022 12:00:00	12:00:00	23.882
20	183	06/10/2022 13:00:00	13:00:00	24.000
20	184	06/10/2022 14:00:00	14:00:00	24.129
20	185	06/10/2022 15:00:00	15:00:00	24.118
20	186	06/10/2022 16:00:00	16:00:00	24.064
20	187	06/10/2022 17:00:00	17:00:00	23.957
20	188	06/10/2022 18:00:00	18:00:00	23.893
20	189	06/10/2022 19:00:00	19:00:00	23.796
20	190	06/10/2022 20:00:00	20:00:00	23.753
20	191	06/10/2022 21:00:00	21:00:00	23.710
20	192	06/10/2022 22:00:00	22:00:00	23.646
20	193	06/10/2022 23:00:00	23:00:00	23.582
20	194	06/11/2022 00:00:00	00:00:00	23.560
20	195	06/11/2022 01:00:00	01:00:00	23.507
20	196	06/11/2022 02:00:00	02:00:00	23.496
20	197	06/11/2022 03:00:00	03:00:00	23.432
20	198	06/11/2022 04:00:00	04:00:00	23.399
20	199	06/11/2022 05:00:00	05:00:00	23.378
20	200	06/11/2022 06:00:00	06:00:00	23.314
20	201	06/11/2022 07:00:00	07:00:00	23.303
20	202	06/11/2022 08:00:00	08:00:00	23.281
20	203	06/11/2022 09:00:00	09:00:00	23.217
20	204	06/11/2022 10:00:00	10:00:00	23.228
20	205	06/11/2022 11:00:00	11:00:00	23.185
20	206	06/11/2022 12:00:00	12:00:00	23.153
20	207	06/11/2022 13:00:00	13:00:00	23.153
20	208	06/11/2022 14:00:00	14:00:00	23.121
20	209	06/11/2022 15:00:00	15:00:00	23.099
20	210	06/11/2022 16:00:00	16:00:00	23.088
20	211	06/11/2022 17:00:00	17:00:00	23.078
20	212	06/11/2022 18:00:00	18:00:00	23.035
20	213	06/11/2022 19:00:00	19:00:00	23.013
20	214	06/11/2022 20:00:00	20:00:00	23.003
20	215	06/11/2022 21:00:00	21:00:00	22.992
20	216	06/11/2022 22:00:00	22:00:00	22.960
20	217	06/11/2022 23:00:00	23:00:00	22.970
20	218	06/12/2022 00:00:00	00:00:00	22.960
20	219	06/12/2022 01:00:00	01:00:00	22.906
20	220	06/12/2022 02:00:00	02:00:00	22.906
20	221	06/12/2022 03:00:00	03:00:00	22.874
20	222	06/12/2022 04:00:00	04:00:00	22.874
20	223	06/12/2022 05:00:00	05:00:00	22.842
20	224	06/12/2022 06:00:00	06:00:00	22.810
20	225	06/12/2022 07:00:00	07:00:00	22.810
20	226	06/12/2022 08:00:00	08:00:00	22.777
20	227	06/12/2022 09:00:00	09:00:00	22.767
20	228	06/12/2022 10:00:00	10:00:00	22.734
20	229	06/12/2022 11:00:00	11:00:00	22.713
20	230	06/12/2022 12:00:00	12:00:00	22.713
20	231	06/12/2022 13:00:00	13:00:00	22.702
20	232	06/12/2022 14:00:00	14:00:00	22.702
20	233	06/12/2022 15:00:00	15:00:00	22.681
20	234	06/12/2022 16:00:00	16:00:00	22.681
20	235	06/12/2022 17:00:00	17:00:00	22.627
20	236	06/12/2022 18:00:00	18:00:00	22.638
20	237	06/12/2022 19:00:00	19:00:00	22.606
20	238	06/12/2022 20:00:00	20:00:00	22.606
20	239	06/12/2022 21:00:00	21:00:00	22.595
20	240	06/12/2022 22:00:00	22:00:00	22.541
20	241	06/12/2022 23:00:00	23:00:00	22.541
20	242	06/13/2022 00:00:00	00:00:00	22.520
20	243	06/13/2022 01:00:00	01:00:00	22.498
20	244	06/13/2022 02:00:00	02:00:00	22.498
20	245	06/13/2022 03:00:00	03:00:00	22.477
20	246	06/13/2022 04:00:00	04:00:00	22.434
20	247	06/13/2022 05:00:00	05:00:00	22.477
20	248	06/13/2022 06:00:00	06:00:00	22.413
20	249	06/13/2022 07:00:00	07:00:00	22.413
20	250	06/13/2022 08:00:00	08:00:00	22.402
20	251	06/13/2022 09:00:00	09:00:00	22.305
20	252	06/13/2022 10:00:00	10:00:00	22.402
20	253	06/13/2022 11:00:00	11:00:00	22.595
20	254	06/13/2022 12:00:00	12:00:00	22.820
20	255	06/13/2022 13:00:00	13:00:00	22.992
20	256	06/13/2022 14:00:00	14:00:00	23.099
20	257	06/13/2022 15:00:00	15:00:00	23.142
20	258	06/13/2022 16:00:00	16:00:00	23.045
20	259	06/13/2022 17:00:00	17:00:00	22.895
20	260	06/13/2022 18:00:00	18:00:00	22.767
20	261	06/13/2022 19:00:00	19:00:00	22.745
20	262	06/13/2022 20:00:00	20:00:00	22.692
20	263	06/13/2022 21:00:00	21:00:00	22.659
20	264	06/13/2022 22:00:00	22:00:00	22.627
20	265	06/13/2022 23:00:00	23:00:00	22.584
20	266	06/14/2022 00:00:00	00:00:00	22.541
20	267	06/14/2022 01:00:00	01:00:00	22.488
20	268	06/14/2022 02:00:00	02:00:00	22.456
20	269	06/14/2022 03:00:00	03:00:00	22.445
20	270	06/14/2022 04:00:00	04:00:00	22.413
20	271	06/14/2022 05:00:00	05:00:00	22.391
20	272	06/14/2022 06:00:00	06:00:00	22.370
20	273	06/14/2022 07:00:00	07:00:00	22.359
20	274	06/14/2022 08:00:00	08:00:00	22.338
20	275	06/14/2022 09:00:00	09:00:00	22.498
20	276	06/14/2022 10:00:00	10:00:00	22.713
20	277	06/14/2022 11:00:00	11:00:00	22.927
20	278	06/14/2022 12:00:00	12:00:00	23.142
20	279	06/14/2022 13:00:00	13:00:00	23.399
20	280	06/14/2022 14:00:00	14:00:00	23.592
20	281	06/14/2022 15:00:00	15:00:00	23.743
20	282	06/14/2022 16:00:00	16:00:00	23.807
20	283	06/14/2022 17:00:00	17:00:00	23.818
20	284	06/14/2022 18:00:00	18:00:00	23.839
20	285	06/14/2022 19:00:00	19:00:00	23.882
20	286	06/14/2022 20:00:00	20:00:00	23.882
20	287	06/14/2022 21:00:00	21:00:00	23.775
20	288	06/14/2022 22:00:00	22:00:00	23.646
20	289	06/14/2022 23:00:00	23:00:00	23.507
20	290	06/15/2022 00:00:00	00:00:00	23.399
20	291	06/15/2022 01:00:00	01:00:00	23.281
20	292	06/15/2022 02:00:00	02:00:00	23.185
20	293	06/15/2022 03:00:00	03:00:00	23.121
20	294	06/15/2022 04:00:00	04:00:00	23.035
20	295	06/15/2022 05:00:00	05:00:00	22.992
20	296	06/15/2022 06:00:00	06:00:00	22.917
20	297	06/15/2022 07:00:00	07:00:00	22.863
20	298	06/15/2022 08:00:00	08:00:00	22.831
20	299	06/15/2022 09:00:00	09:00:00	22.756
20	300	06/15/2022 10:00:00	10:00:00	22.917
20	301	06/15/2022 11:00:00	11:00:00	23.024
20	302	06/15/2022 12:00:00	12:00:00	23.174
20	303	06/15/2022 13:00:00	13:00:00	23.303
20	304	06/15/2022 14:00:00	14:00:00	23.421
20	305	06/15/2022 15:00:00	15:00:00	23.442
20	306	06/15/2022 16:00:00	16:00:00	23.367
20	307	06/15/2022 17:00:00	17:00:00	23.303
20	308	06/15/2022 18:00:00	18:00:00	23.228
20	309	06/15/2022 19:00:00	19:00:00	23.163
20	310	06/15/2022 20:00:00	20:00:00	23.121
20	311	06/15/2022 21:00:00	21:00:00	23.099
20	312	06/15/2022 22:00:00	22:00:00	23.045
20	313	06/15/2022 23:00:00	23:00:00	23.013
20	314	06/16/2022 00:00:00	00:00:00	22.981
20	315	06/16/2022 01:00:00	01:00:00	22.960
20	316	06/16/2022 02:00:00	02:00:00	22.927
20	317	06/16/2022 03:00:00	03:00:00	22.927
20	318	06/16/2022 04:00:00	04:00:00	22.874
20	319	06/16/2022 05:00:00	05:00:00	22.852
20	320	06/16/2022 06:00:00	06:00:00	22.820
20	321	06/16/2022 07:00:00	07:00:00	22.831
20	322	06/16/2022 08:00:00	08:00:00	22.799
20	323	06/16/2022 09:00:00	09:00:00	22.831
20	324	06/16/2022 10:00:00	10:00:00	22.906
20	325	06/16/2022 11:00:00	11:00:00	23.078
20	326	06/16/2022 12:00:00	12:00:00	23.239
20	327	06/16/2022 13:00:00	13:00:00	23.378
20	328	06/16/2022 14:00:00	14:00:00	23.517
20	329	06/16/2022 15:00:00	15:00:00	23.560
20	330	06/16/2022 16:00:00	16:00:00	23.614
20	331	06/16/2022 17:00:00	17:00:00	23.743
20	332	06/16/2022 18:00:00	18:00:00	23.882
20	333	06/16/2022 19:00:00	19:00:00	24.021
20	334	06/16/2022 20:00:00	20:00:00	23.989
20	335	06/16/2022 21:00:00	21:00:00	23.893
20	336	06/16/2022 22:00:00	22:00:00	23.785
20	337	06/16/2022 23:00:00	23:00:00	23.710
20	338	06/17/2022 00:00:00	00:00:00	23.635
20	339	06/17/2022 01:00:00	01:00:00	23.592
20	340	06/17/2022 02:00:00	02:00:00	23.539
20	341	06/17/2022 03:00:00	03:00:00	23.507
20	342	06/17/2022 04:00:00	04:00:00	23.464
20	343	06/17/2022 05:00:00	05:00:00	23.432
20	344	06/17/2022 06:00:00	06:00:00	23.410
20	345	06/17/2022 07:00:00	07:00:00	23.410
20	346	06/17/2022 08:00:00	08:00:00	23.389
20	347	06/17/2022 09:00:00	09:00:00	23.453
20	348	06/17/2022 10:00:00	10:00:00	23.625
20	349	06/17/2022 11:00:00	11:00:00	23.807
20	350	06/17/2022 12:00:00	12:00:00	23.968
20	351	06/17/2022 13:00:00	13:00:00	24.150
20	352	06/17/2022 14:00:00	14:00:00	24.257
20	353	06/17/2022 15:00:00	15:00:00	24.300
20	354	06/17/2022 16:00:00	16:00:00	24.214
20	355	06/17/2022 17:00:00	17:00:00	24.107
20	356	06/17/2022 18:00:00	18:00:00	24.043
20	357	06/17/2022 19:00:00	19:00:00	23.968
20	358	06/17/2022 20:00:00	20:00:00	23.893
20	359	06/17/2022 21:00:00	21:00:00	23.850
20	360	06/17/2022 22:00:00	22:00:00	23.796
20	361	06/17/2022 23:00:00	23:00:00	23.732
20	362	06/18/2022 00:00:00	00:00:00	23.689
20	363	06/18/2022 01:00:00	01:00:00	23.625
20	364	06/18/2022 02:00:00	02:00:00	23.582
20	365	06/18/2022 03:00:00	03:00:00	23.528
20	366	06/18/2022 04:00:00	04:00:00	23.517
20	367	06/18/2022 05:00:00	05:00:00	23.496
20	368	06/18/2022 06:00:00	06:00:00	23.442
20	369	06/18/2022 07:00:00	07:00:00	23.410
20	370	06/18/2022 08:00:00	08:00:00	23.378
20	371	06/18/2022 09:00:00	09:00:00	23.356
20	372	06/18/2022 10:00:00	10:00:00	23.335
20	373	06/18/2022 11:00:00	11:00:00	23.314
20	374	06/18/2022 12:00:00	12:00:00	23.271
20	375	06/18/2022 13:00:00	13:00:00	23.271
20	376	06/18/2022 14:00:00	14:00:00	23.249
20	377	06/18/2022 15:00:00	15:00:00	23.228
20	378	06/18/2022 16:00:00	16:00:00	23.228
20	379	06/18/2022 17:00:00	17:00:00	23.217
20	380	06/18/2022 18:00:00	18:00:00	23.185
20	381	06/18/2022 19:00:00	19:00:00	23.174
20	382	06/18/2022 20:00:00	20:00:00	23.153
20	383	06/18/2022 21:00:00	21:00:00	23.131
20	384	06/18/2022 22:00:00	22:00:00	23.110
20	385	06/18/2022 23:00:00	23:00:00	23.078
20	386	06/19/2022 00:00:00	00:00:00	23.067
20	387	06/19/2022 01:00:00	01:00:00	23.056
20	388	06/19/2022 02:00:00	02:00:00	23.035
20	389	06/19/2022 03:00:00	03:00:00	22.981
20	390	06/19/2022 04:00:00	04:00:00	22.970
20	391	06/19/2022 05:00:00	05:00:00	22.938
20	392	06/19/2022 06:00:00	06:00:00	22.906
20	393	06/19/2022 07:00:00	07:00:00	22.885
20	394	06/19/2022 08:00:00	08:00:00	22.895
20	395	06/19/2022 09:00:00	09:00:00	22.863
20	396	06/19/2022 10:00:00	10:00:00	22.852
20	397	06/19/2022 11:00:00	11:00:00	22.874
20	398	06/19/2022 12:00:00	12:00:00	22.852
20	399	06/19/2022 13:00:00	13:00:00	22.863
20	400	06/19/2022 14:00:00	14:00:00	22.874
20	401	06/19/2022 15:00:00	15:00:00	22.874
20	402	06/19/2022 16:00:00	16:00:00	22.895
20	403	06/19/2022 17:00:00	17:00:00	22.885
20	404	06/19/2022 18:00:00	18:00:00	22.906
20	405	06/19/2022 19:00:00	19:00:00	22.906
20	406	06/19/2022 20:00:00	20:00:00	22.874
20	407	06/19/2022 21:00:00	21:00:00	22.906
20	408	06/19/2022 22:00:00	22:00:00	22.874
20	409	06/19/2022 23:00:00	23:00:00	22.874
20	410	06/20/2022 00:00:00	00:00:00	22.863
20	411	06/20/2022 01:00:00	01:00:00	22.852
20	412	06/20/2022 02:00:00	02:00:00	22.863
20	413	06/20/2022 03:00:00	03:00:00	22.842
20	414	06/20/2022 04:00:00	04:00:00	22.852
20	415	06/20/2022 05:00:00	05:00:00	22.810
20	416	06/20/2022 06:00:00	06:00:00	22.810
20	417	06/20/2022 07:00:00	07:00:00	22.820
20	418	06/20/2022 08:00:00	08:00:00	22.799
20	419	06/20/2022 09:00:00	09:00:00	22.895
20	420	06/20/2022 10:00:00	10:00:00	23.099
20	421	06/20/2022 11:00:00	11:00:00	23.281
20	422	06/20/2022 12:00:00	12:00:00	23.496
20	423	06/20/2022 13:00:00	13:00:00	23.700
20	424	06/20/2022 14:00:00	14:00:00	23.882
20	425	06/20/2022 15:00:00	15:00:00	23.925
20	426	06/20/2022 16:00:00	16:00:00	23.828
20	427	06/20/2022 17:00:00	17:00:00	23.743
20	428	06/20/2022 18:00:00	18:00:00	23.668
20	429	06/20/2022 19:00:00	19:00:00	23.625
20	430	06/20/2022 20:00:00	20:00:00	23.571
20	431	06/20/2022 21:00:00	21:00:00	23.550
20	432	06/20/2022 22:00:00	22:00:00	23.485
20	433	06/20/2022 23:00:00	23:00:00	23.464
20	434	06/21/2022 00:00:00	00:00:00	23.442
20	435	06/21/2022 01:00:00	01:00:00	23.378
20	436	06/21/2022 02:00:00	02:00:00	23.378
20	437	06/21/2022 03:00:00	03:00:00	23.324
20	438	06/21/2022 04:00:00	04:00:00	23.303
20	439	06/21/2022 05:00:00	05:00:00	23.271
20	440	06/21/2022 06:00:00	06:00:00	23.271
20	441	06/21/2022 07:00:00	07:00:00	23.292
20	442	06/21/2022 08:00:00	08:00:00	23.260
20	443	06/21/2022 09:00:00	09:00:00	23.324
20	444	06/21/2022 10:00:00	10:00:00	23.496
20	445	06/21/2022 11:00:00	11:00:00	23.732
20	446	06/21/2022 12:00:00	12:00:00	23.979
20	447	06/21/2022 13:00:00	13:00:00	24.236
20	448	06/21/2022 14:00:00	14:00:00	24.397
20	449	06/21/2022 15:00:00	15:00:00	24.536
20	450	06/21/2022 16:00:00	16:00:00	24.665
20	451	06/21/2022 17:00:00	17:00:00	24.826
20	452	06/21/2022 18:00:00	18:00:00	25.019
20	453	06/21/2022 19:00:00	19:00:00	25.008
20	454	06/21/2022 20:00:00	20:00:00	24.890
20	455	06/21/2022 21:00:00	21:00:00	24.772
20	456	06/21/2022 22:00:00	22:00:00	24.611
20	457	06/21/2022 23:00:00	23:00:00	24.504
20	458	06/22/2022 00:00:00	00:00:00	24.397
20	459	06/22/2022 01:00:00	01:00:00	24.290
20	460	06/22/2022 02:00:00	02:00:00	24.214
20	461	06/22/2022 03:00:00	03:00:00	24.182
20	462	06/22/2022 04:00:00	04:00:00	24.107
20	463	06/22/2022 05:00:00	05:00:00	24.043
20	464	06/22/2022 06:00:00	06:00:00	24.011
20	465	06/22/2022 07:00:00	07:00:00	23.979
20	466	06/22/2022 08:00:00	08:00:00	23.946
20	467	06/22/2022 09:00:00	09:00:00	24.000
20	468	06/22/2022 10:00:00	10:00:00	24.172
20	469	06/22/2022 11:00:00	11:00:00	24.504
20	470	06/22/2022 12:00:00	12:00:00	24.761
20	471	06/22/2022 13:00:00	13:00:00	25.040
20	472	06/22/2022 14:00:00	14:00:00	25.276
20	473	06/22/2022 15:00:00	15:00:00	25.362
20	474	06/22/2022 16:00:00	16:00:00	25.266
20	475	06/22/2022 17:00:00	17:00:00	25.158
20	476	06/22/2022 18:00:00	18:00:00	25.040
20	477	06/22/2022 19:00:00	19:00:00	24.922
20	478	06/22/2022 20:00:00	20:00:00	24.847
20	479	06/22/2022 21:00:00	21:00:00	24.794
20	480	06/22/2022 22:00:00	22:00:00	24.697
20	481	06/22/2022 23:00:00	23:00:00	24.644
20	482	06/23/2022 00:00:00	00:00:00	24.601
20	483	06/23/2022 01:00:00	01:00:00	24.547
20	484	06/23/2022 02:00:00	02:00:00	24.483
20	485	06/23/2022 03:00:00	03:00:00	24.483
20	486	06/23/2022 04:00:00	04:00:00	24.397
20	487	06/23/2022 05:00:00	05:00:00	24.354
20	488	06/23/2022 06:00:00	06:00:00	24.290
20	489	06/23/2022 07:00:00	07:00:00	24.214
20	490	06/23/2022 08:00:00	08:00:00	24.182
20	491	06/23/2022 09:00:00	09:00:00	24.225
20	492	06/23/2022 10:00:00	10:00:00	24.440
20	493	06/23/2022 11:00:00	11:00:00	24.633
20	494	06/23/2022 12:00:00	12:00:00	24.858
20	495	06/23/2022 13:00:00	13:00:00	25.094
20	496	06/23/2022 14:00:00	14:00:00	25.351
20	497	06/23/2022 15:00:00	15:00:00	25.630
20	498	06/23/2022 16:00:00	16:00:00	25.791
20	499	06/23/2022 17:00:00	17:00:00	25.909
20	500	06/23/2022 18:00:00	18:00:00	25.963
20	501	06/23/2022 19:00:00	19:00:00	25.963
20	502	06/23/2022 20:00:00	20:00:00	25.866
20	503	06/23/2022 21:00:00	21:00:00	25.716
20	504	06/23/2022 22:00:00	22:00:00	25.566
20	505	06/23/2022 23:00:00	23:00:00	25.469
20	506	06/24/2022 00:00:00	00:00:00	25.351
20	507	06/24/2022 01:00:00	01:00:00	25.233
20	508	06/24/2022 02:00:00	02:00:00	25.126
20	509	06/24/2022 03:00:00	03:00:00	25.030
20	510	06/24/2022 04:00:00	04:00:00	24.965
20	511	06/24/2022 05:00:00	05:00:00	24.912
20	512	06/24/2022 06:00:00	06:00:00	24.869
20	513	06/24/2022 07:00:00	07:00:00	24.837
20	514	06/24/2022 08:00:00	08:00:00	24.847
20	515	06/24/2022 09:00:00	09:00:00	24.965
20	516	06/24/2022 10:00:00	10:00:00	25.105
20	517	06/24/2022 11:00:00	11:00:00	25.319
20	518	06/24/2022 12:00:00	12:00:00	25.502
20	519	06/24/2022 13:00:00	13:00:00	25.652
20	520	06/24/2022 14:00:00	14:00:00	25.770
20	521	06/24/2022 15:00:00	15:00:00	25.748
20	522	06/24/2022 16:00:00	16:00:00	25.652
20	523	06/24/2022 17:00:00	17:00:00	25.534
20	524	06/24/2022 18:00:00	18:00:00	25.491
20	525	06/24/2022 19:00:00	19:00:00	25.405
20	526	06/24/2022 20:00:00	20:00:00	25.330
20	527	06/24/2022 21:00:00	21:00:00	25.298
20	528	06/24/2022 22:00:00	22:00:00	25.244
20	529	06/24/2022 23:00:00	23:00:00	25.212
20	530	06/25/2022 00:00:00	00:00:00	25.158
20	531	06/25/2022 01:00:00	01:00:00	25.115
20	532	06/25/2022 02:00:00	02:00:00	25.051
20	533	06/25/2022 03:00:00	03:00:00	25.030
20	534	06/25/2022 04:00:00	04:00:00	24.997
20	535	06/25/2022 05:00:00	05:00:00	24.944
20	536	06/25/2022 06:00:00	06:00:00	24.955
20	537	06/25/2022 07:00:00	07:00:00	24.890
20	538	06/25/2022 08:00:00	08:00:00	24.869
20	539	06/25/2022 09:00:00	09:00:00	24.869
20	540	06/25/2022 10:00:00	10:00:00	24.837
20	541	06/25/2022 11:00:00	11:00:00	24.826
20	542	06/25/2022 12:00:00	12:00:00	24.804
20	543	06/25/2022 13:00:00	13:00:00	24.804
20	544	06/25/2022 14:00:00	14:00:00	24.804
20	545	06/25/2022 15:00:00	15:00:00	24.815
20	546	06/25/2022 16:00:00	16:00:00	24.826
20	547	06/25/2022 17:00:00	17:00:00	24.847
20	548	06/25/2022 18:00:00	18:00:00	24.837
20	549	06/25/2022 19:00:00	19:00:00	24.847
20	550	06/25/2022 20:00:00	20:00:00	24.847
20	551	06/25/2022 21:00:00	21:00:00	24.879
20	552	06/25/2022 22:00:00	22:00:00	24.869
20	553	06/25/2022 23:00:00	23:00:00	24.869
20	554	06/26/2022 00:00:00	00:00:00	24.847
20	555	06/26/2022 01:00:00	01:00:00	24.869
20	556	06/26/2022 02:00:00	02:00:00	24.858
20	557	06/26/2022 03:00:00	03:00:00	24.858
20	558	06/26/2022 04:00:00	04:00:00	24.858
20	559	06/26/2022 05:00:00	05:00:00	24.837
20	560	06/26/2022 06:00:00	06:00:00	24.826
20	561	06/26/2022 07:00:00	07:00:00	24.826
20	562	06/26/2022 08:00:00	08:00:00	24.826
20	563	06/26/2022 09:00:00	09:00:00	24.826
20	564	06/26/2022 10:00:00	10:00:00	24.804
20	565	06/26/2022 11:00:00	11:00:00	24.815
20	566	06/26/2022 12:00:00	12:00:00	24.815
20	567	06/26/2022 13:00:00	13:00:00	24.847
20	568	06/26/2022 14:00:00	14:00:00	24.826
20	569	06/26/2022 15:00:00	15:00:00	24.826
20	570	06/26/2022 16:00:00	16:00:00	24.847
20	571	06/26/2022 17:00:00	17:00:00	24.858
20	572	06/26/2022 18:00:00	18:00:00	24.879
20	573	06/26/2022 19:00:00	19:00:00	24.879
20	574	06/26/2022 20:00:00	20:00:00	24.879
20	575	06/26/2022 21:00:00	21:00:00	24.901
20	576	06/26/2022 22:00:00	22:00:00	24.879
20	577	06/26/2022 23:00:00	23:00:00	24.901
20	578	06/27/2022 00:00:00	00:00:00	24.879
20	579	06/27/2022 01:00:00	01:00:00	24.858
20	580	06/27/2022 02:00:00	02:00:00	24.869
20	581	06/27/2022 03:00:00	03:00:00	24.847
20	582	06/27/2022 04:00:00	04:00:00	24.847
20	583	06/27/2022 05:00:00	05:00:00	24.847
20	584	06/27/2022 06:00:00	06:00:00	24.837
20	585	06/27/2022 07:00:00	07:00:00	24.826
20	586	06/27/2022 08:00:00	08:00:00	24.847
20	587	06/27/2022 09:00:00	09:00:00	24.944
20	588	06/27/2022 10:00:00	10:00:00	25.148
20	589	06/27/2022 11:00:00	11:00:00	25.405
20	590	06/27/2022 12:00:00	12:00:00	25.652
20	591	06/27/2022 13:00:00	13:00:00	25.995
20	592	06/27/2022 14:00:00	14:00:00	26.327
20	593	06/27/2022 15:00:00	15:00:00	26.467
20	594	06/27/2022 16:00:00	16:00:00	26.360
20	595	06/27/2022 17:00:00	17:00:00	26.220
20	596	06/27/2022 18:00:00	18:00:00	26.145
20	597	06/27/2022 19:00:00	19:00:00	26.048
20	598	06/27/2022 20:00:00	20:00:00	25.984
20	599	06/27/2022 21:00:00	21:00:00	25.920
20	600	06/27/2022 22:00:00	22:00:00	25.866
20	601	06/27/2022 23:00:00	23:00:00	25.823
20	602	06/28/2022 00:00:00	00:00:00	25.748
20	603	06/28/2022 01:00:00	01:00:00	25.716
20	604	06/28/2022 02:00:00	02:00:00	25.673
20	605	06/28/2022 03:00:00	03:00:00	25.630
20	606	06/28/2022 04:00:00	04:00:00	25.609
20	607	06/28/2022 05:00:00	05:00:00	25.577
20	608	06/28/2022 06:00:00	06:00:00	25.555
20	609	06/28/2022 07:00:00	07:00:00	25.523
20	610	06/28/2022 08:00:00	08:00:00	25.502
20	611	06/28/2022 09:00:00	09:00:00	25.598
20	612	06/28/2022 10:00:00	10:00:00	25.759
20	613	06/28/2022 11:00:00	11:00:00	25.931
20	614	06/28/2022 12:00:00	12:00:00	26.038
20	615	06/28/2022 13:00:00	13:00:00	26.188
20	616	06/28/2022 14:00:00	14:00:00	26.435
20	617	06/28/2022 15:00:00	15:00:00	26.681
20	618	06/28/2022 16:00:00	16:00:00	26.896
20	619	06/28/2022 17:00:00	17:00:00	26.949
20	620	06/28/2022 18:00:00	18:00:00	27.110
20	621	06/28/2022 19:00:00	19:00:00	27.132
20	622	06/28/2022 20:00:00	20:00:00	26.992
20	623	06/28/2022 21:00:00	21:00:00	26.853
20	624	06/28/2022 22:00:00	22:00:00	26.713
20	625	06/28/2022 23:00:00	23:00:00	26.606
20	626	06/29/2022 00:00:00	00:00:00	26.499
20	627	06/29/2022 01:00:00	01:00:00	26.424
20	628	06/29/2022 02:00:00	02:00:00	26.370
20	629	06/29/2022 03:00:00	03:00:00	26.317
20	630	06/29/2022 04:00:00	04:00:00	26.252
20	631	06/29/2022 05:00:00	05:00:00	26.231
20	632	06/29/2022 06:00:00	06:00:00	26.188
20	633	06/29/2022 07:00:00	07:00:00	26.145
20	634	06/29/2022 08:00:00	08:00:00	26.124
20	635	06/29/2022 09:00:00	09:00:00	26.145
20	636	06/29/2022 10:00:00	10:00:00	26.199
20	637	06/29/2022 11:00:00	11:00:00	26.295
20	638	06/29/2022 12:00:00	12:00:00	26.392
20	639	06/29/2022 13:00:00	13:00:00	26.488
20	640	06/29/2022 14:00:00	14:00:00	26.585
20	641	06/29/2022 15:00:00	15:00:00	26.638
20	642	06/29/2022 16:00:00	16:00:00	26.617
20	643	06/29/2022 17:00:00	17:00:00	26.585
20	644	06/29/2022 18:00:00	18:00:00	26.542
20	645	06/29/2022 19:00:00	19:00:00	26.499
20	646	06/29/2022 20:00:00	20:00:00	26.477
20	647	06/29/2022 21:00:00	21:00:00	26.445
20	648	06/29/2022 22:00:00	22:00:00	26.445
20	649	06/29/2022 23:00:00	23:00:00	26.402
20	650	06/30/2022 00:00:00	00:00:00	26.360
20	651	06/30/2022 01:00:00	01:00:00	26.338
20	652	06/30/2022 02:00:00	02:00:00	26.306
20	653	06/30/2022 03:00:00	03:00:00	26.284
20	654	06/30/2022 04:00:00	04:00:00	26.263
20	655	06/30/2022 05:00:00	05:00:00	26.242
20	656	06/30/2022 06:00:00	06:00:00	26.209
20	657	06/30/2022 07:00:00	07:00:00	26.231
20	658	06/30/2022 08:00:00	08:00:00	26.209
20	659	06/30/2022 09:00:00	09:00:00	26.209
20	660	06/30/2022 10:00:00	10:00:00	26.306
20	661	06/30/2022 11:00:00	11:00:00	26.510
20	662	06/30/2022 12:00:00	12:00:00	26.746
20	663	06/30/2022 13:00:00	13:00:00	26.939
20	664	06/30/2022 14:00:00	14:00:00	27.046
20	665	06/30/2022 15:00:00	15:00:00	27.110
20	666	06/30/2022 16:00:00	16:00:00	27.164
20	667	06/30/2022 17:00:00	17:00:00	27.336
20	668	06/30/2022 18:00:00	18:00:00	27.443
20	669	06/30/2022 19:00:00	19:00:00	27.496
20	670	06/30/2022 20:00:00	20:00:00	27.475
20	671	06/30/2022 21:00:00	21:00:00	27.400
20	672	06/30/2022 22:00:00	22:00:00	27.325
20	673	06/30/2022 23:00:00	23:00:00	27.239
20	674	07/01/2022 00:00:00	00:00:00	27.153
20	675	07/01/2022 01:00:00	01:00:00	27.067
20	676	07/01/2022 02:00:00	02:00:00	27.014
20	677	07/01/2022 03:00:00	03:00:00	26.960
20	678	07/01/2022 04:00:00	04:00:00	26.896
20	679	07/01/2022 05:00:00	05:00:00	26.864
20	680	07/01/2022 06:00:00	06:00:00	26.821
20	681	07/01/2022 07:00:00	07:00:00	26.778
20	682	07/01/2022 08:00:00	08:00:00	26.767
20	683	07/01/2022 09:00:00	09:00:00	26.874
20	684	07/01/2022 10:00:00	10:00:00	27.014
20	685	07/01/2022 11:00:00	11:00:00	27.132
20	686	07/01/2022 12:00:00	12:00:00	27.271
20	687	07/01/2022 13:00:00	13:00:00	27.378
20	688	07/01/2022 14:00:00	14:00:00	27.432
20	689	07/01/2022 15:00:00	15:00:00	27.411
20	690	07/01/2022 16:00:00	16:00:00	27.357
20	691	07/01/2022 17:00:00	17:00:00	27.250
20	692	07/01/2022 18:00:00	18:00:00	27.218
20	693	07/01/2022 19:00:00	19:00:00	27.142
20	694	07/01/2022 20:00:00	20:00:00	27.100
20	695	07/01/2022 21:00:00	21:00:00	27.057
20	696	07/01/2022 22:00:00	22:00:00	27.014
20	697	07/01/2022 23:00:00	23:00:00	26.960
20	698	07/02/2022 00:00:00	00:00:00	26.928
20	699	07/02/2022 01:00:00	01:00:00	26.874
20	700	07/02/2022 02:00:00	02:00:00	26.831
20	701	07/02/2022 03:00:00	03:00:00	26.789
20	702	07/02/2022 04:00:00	04:00:00	26.692
20	703	07/02/2022 05:00:00	05:00:00	26.671
20	704	07/02/2022 06:00:00	06:00:00	26.628
20	705	07/02/2022 07:00:00	07:00:00	26.595
20	706	07/02/2022 08:00:00	08:00:00	26.553
20	707	07/02/2022 09:00:00	09:00:00	26.520
20	708	07/02/2022 10:00:00	10:00:00	26.488
20	709	07/02/2022 11:00:00	11:00:00	26.510
20	710	07/02/2022 12:00:00	12:00:00	26.488
20	711	07/02/2022 13:00:00	13:00:00	26.542
20	712	07/02/2022 14:00:00	14:00:00	26.542
20	713	07/02/2022 15:00:00	15:00:00	26.574
20	714	07/02/2022 16:00:00	16:00:00	26.595
20	715	07/02/2022 17:00:00	17:00:00	26.606
20	716	07/02/2022 18:00:00	18:00:00	26.628
20	717	07/02/2022 19:00:00	19:00:00	26.638
20	718	07/02/2022 20:00:00	20:00:00	26.638
20	719	07/02/2022 21:00:00	21:00:00	26.617
20	720	07/02/2022 22:00:00	22:00:00	26.617
20	721	07/02/2022 23:00:00	23:00:00	26.574
20	722	07/03/2022 00:00:00	00:00:00	26.553
20	723	07/03/2022 01:00:00	01:00:00	26.531
20	724	07/03/2022 02:00:00	02:00:00	26.531
20	725	07/03/2022 03:00:00	03:00:00	26.488
20	726	07/03/2022 04:00:00	04:00:00	26.477
20	727	07/03/2022 05:00:00	05:00:00	26.467
20	728	07/03/2022 06:00:00	06:00:00	26.424
20	729	07/03/2022 07:00:00	07:00:00	26.413
20	730	07/03/2022 08:00:00	08:00:00	26.402
20	731	07/03/2022 09:00:00	09:00:00	26.360
20	732	07/03/2022 10:00:00	10:00:00	26.338
20	733	07/03/2022 11:00:00	11:00:00	26.317
20	734	07/03/2022 12:00:00	12:00:00	26.327
20	735	07/03/2022 13:00:00	13:00:00	26.317
20	736	07/03/2022 14:00:00	14:00:00	26.317
20	737	07/03/2022 15:00:00	15:00:00	26.317
20	738	07/03/2022 16:00:00	16:00:00	26.317
20	739	07/03/2022 17:00:00	17:00:00	26.327
20	740	07/03/2022 18:00:00	18:00:00	26.327
20	741	07/03/2022 19:00:00	19:00:00	26.317
20	742	07/03/2022 20:00:00	20:00:00	26.317
20	743	07/03/2022 21:00:00	21:00:00	26.295
20	744	07/03/2022 22:00:00	22:00:00	26.317
20	745	07/03/2022 23:00:00	23:00:00	26.284
20	746	07/04/2022 00:00:00	00:00:00	26.274
20	747	07/04/2022 01:00:00	01:00:00	26.242
20	748	07/04/2022 02:00:00	02:00:00	26.231
20	749	07/04/2022 03:00:00	03:00:00	26.220
20	750	07/04/2022 04:00:00	04:00:00	26.209
20	751	07/04/2022 05:00:00	05:00:00	26.177
20	752	07/04/2022 06:00:00	06:00:00	26.166
20	753	07/04/2022 07:00:00	07:00:00	26.156
20	754	07/04/2022 08:00:00	08:00:00	26.124
20	755	07/04/2022 09:00:00	09:00:00	26.070
20	756	07/04/2022 10:00:00	10:00:00	26.145
20	757	07/04/2022 11:00:00	11:00:00	26.306
20	758	07/04/2022 12:00:00	12:00:00	26.585
20	759	07/04/2022 13:00:00	13:00:00	26.842
20	760	07/04/2022 14:00:00	14:00:00	27.057
20	761	07/04/2022 15:00:00	15:00:00	27.153
20	762	07/04/2022 16:00:00	16:00:00	27.121
20	763	07/04/2022 17:00:00	17:00:00	27.035
20	764	07/04/2022 18:00:00	18:00:00	27.035
20	765	07/04/2022 19:00:00	19:00:00	27.024
20	766	07/04/2022 20:00:00	20:00:00	27.014
20	767	07/04/2022 21:00:00	21:00:00	27.035
20	768	07/04/2022 22:00:00	22:00:00	27.057
20	769	07/04/2022 23:00:00	23:00:00	27.057
20	770	07/05/2022 00:00:00	00:00:00	27.067
20	771	07/05/2022 01:00:00	01:00:00	27.089
20	772	07/05/2022 02:00:00	02:00:00	27.078
20	773	07/05/2022 03:00:00	03:00:00	27.057
20	774	07/05/2022 04:00:00	04:00:00	27.057
20	775	07/05/2022 05:00:00	05:00:00	27.078
20	776	07/05/2022 06:00:00	06:00:00	27.057
20	777	07/05/2022 07:00:00	07:00:00	27.089
20	778	07/05/2022 08:00:00	08:00:00	27.089
20	779	07/05/2022 09:00:00	09:00:00	27.121
20	780	07/05/2022 10:00:00	10:00:00	27.250
20	781	07/05/2022 11:00:00	11:00:00	27.400
20	782	07/05/2022 12:00:00	12:00:00	27.625
20	783	07/05/2022 13:00:00	13:00:00	27.807
20	784	07/05/2022 14:00:00	14:00:00	28.086
20	785	07/05/2022 15:00:00	15:00:00	28.236
20	786	07/05/2022 16:00:00	16:00:00	28.215
20	787	07/05/2022 17:00:00	17:00:00	28.140
20	788	07/05/2022 18:00:00	18:00:00	28.161
20	789	07/05/2022 19:00:00	19:00:00	28.236
20	790	07/05/2022 20:00:00	20:00:00	28.215
20	791	07/05/2022 21:00:00	21:00:00	28.118
20	792	07/05/2022 22:00:00	22:00:00	27.990
20	793	07/05/2022 23:00:00	23:00:00	27.882
20	794	07/06/2022 00:00:00	00:00:00	27.765
20	795	07/06/2022 01:00:00	01:00:00	27.636
20	796	07/06/2022 02:00:00	02:00:00	27.529
20	797	07/06/2022 03:00:00	03:00:00	27.421
20	798	07/06/2022 04:00:00	04:00:00	27.336
20	799	07/06/2022 05:00:00	05:00:00	27.250
20	800	07/06/2022 06:00:00	06:00:00	27.196
20	801	07/06/2022 07:00:00	07:00:00	27.164
20	802	07/06/2022 08:00:00	08:00:00	27.121
20	803	07/06/2022 09:00:00	09:00:00	27.035
20	804	07/06/2022 10:00:00	10:00:00	27.035
20	805	07/06/2022 11:00:00	11:00:00	27.132
20	806	07/06/2022 12:00:00	12:00:00	27.239
20	807	07/06/2022 13:00:00	13:00:00	27.389
20	808	07/06/2022 14:00:00	14:00:00	27.486
20	809	07/06/2022 15:00:00	15:00:00	27.550
20	810	07/06/2022 16:00:00	16:00:00	27.571
20	811	07/06/2022 17:00:00	17:00:00	27.593
20	812	07/06/2022 18:00:00	18:00:00	27.550
20	813	07/06/2022 19:00:00	19:00:00	27.529
20	814	07/06/2022 20:00:00	20:00:00	27.475
20	815	07/06/2022 21:00:00	21:00:00	27.400
20	816	07/06/2022 22:00:00	22:00:00	27.314
20	817	07/06/2022 23:00:00	23:00:00	27.196
20	818	07/07/2022 00:00:00	00:00:00	27.121
20	819	07/07/2022 01:00:00	01:00:00	27.057
20	820	07/07/2022 02:00:00	02:00:00	26.992
20	821	07/07/2022 03:00:00	03:00:00	26.917
20	822	07/07/2022 04:00:00	04:00:00	26.896
20	823	07/07/2022 05:00:00	05:00:00	26.831
20	824	07/07/2022 06:00:00	06:00:00	26.778
20	825	07/07/2022 07:00:00	07:00:00	26.746
20	826	07/07/2022 08:00:00	08:00:00	26.713
20	827	07/07/2022 09:00:00	09:00:00	26.746
20	828	07/07/2022 10:00:00	10:00:00	26.810
20	829	07/07/2022 11:00:00	11:00:00	26.874
20	830	07/07/2022 12:00:00	12:00:00	26.982
20	831	07/07/2022 13:00:00	13:00:00	27.046
20	832	07/07/2022 14:00:00	14:00:00	26.982
20	833	07/07/2022 15:00:00	15:00:00	26.982
20	834	07/07/2022 16:00:00	16:00:00	26.939
20	835	07/07/2022 17:00:00	17:00:00	26.789
20	836	07/07/2022 18:00:00	18:00:00	26.724
20	837	07/07/2022 19:00:00	19:00:00	26.799
20	838	07/07/2022 20:00:00	20:00:00	26.821
20	839	07/07/2022 21:00:00	21:00:00	26.810
20	840	07/07/2022 22:00:00	22:00:00	26.767
20	841	07/07/2022 23:00:00	23:00:00	26.756
20	842	07/08/2022 00:00:00	00:00:00	26.724
20	843	07/08/2022 01:00:00	01:00:00	26.681
20	844	07/08/2022 02:00:00	02:00:00	26.671
20	845	07/08/2022 03:00:00	03:00:00	26.595
20	846	07/08/2022 04:00:00	04:00:00	26.563
20	847	07/08/2022 05:00:00	05:00:00	26.520
20	848	07/08/2022 06:00:00	06:00:00	26.499
20	849	07/08/2022 07:00:00	07:00:00	26.467
20	850	07/08/2022 08:00:00	08:00:00	26.467
20	851	07/08/2022 09:00:00	09:00:00	26.059
20	852	07/08/2022 10:00:00	10:00:00	25.705
20	853	07/08/2022 11:00:00	11:00:00	25.491
20	854	07/08/2022 12:00:00	12:00:00	25.609
20	855	07/08/2022 13:00:00	13:00:00	25.770
20	856	07/08/2022 14:00:00	14:00:00	25.888
20	857	07/08/2022 15:00:00	15:00:00	25.941
20	858	07/08/2022 16:00:00	16:00:00	25.952
20	859	07/08/2022 17:00:00	17:00:00	25.920
20	860	07/08/2022 18:00:00	18:00:00	25.898
20	861	07/08/2022 19:00:00	19:00:00	25.866
20	862	07/08/2022 20:00:00	20:00:00	25.823
20	863	07/08/2022 21:00:00	21:00:00	25.791
20	864	07/08/2022 22:00:00	22:00:00	25.759
20	865	07/08/2022 23:00:00	23:00:00	25.716
20	866	07/09/2022 00:00:00	00:00:00	25.684
20	867	07/09/2022 01:00:00	01:00:00	25.652
20	868	07/09/2022 02:00:00	02:00:00	25.630
20	869	07/09/2022 03:00:00	03:00:00	25.577
20	870	07/09/2022 04:00:00	04:00:00	25.566
20	871	07/09/2022 05:00:00	05:00:00	25.512
20	872	07/09/2022 06:00:00	06:00:00	25.502
20	873	07/09/2022 07:00:00	07:00:00	25.448
20	874	07/09/2022 08:00:00	08:00:00	25.437
20	875	07/09/2022 09:00:00	09:00:00	25.405
20	876	07/09/2022 10:00:00	10:00:00	25.384
20	877	07/09/2022 11:00:00	11:00:00	25.373
20	878	07/09/2022 12:00:00	12:00:00	25.351
20	879	07/09/2022 13:00:00	13:00:00	25.298
20	880	07/09/2022 14:00:00	14:00:00	25.276
20	881	07/09/2022 15:00:00	15:00:00	25.244
20	882	07/09/2022 16:00:00	16:00:00	25.223
20	883	07/09/2022 17:00:00	17:00:00	25.201
20	884	07/09/2022 18:00:00	18:00:00	25.169
20	885	07/09/2022 19:00:00	19:00:00	25.126
20	886	07/09/2022 20:00:00	20:00:00	25.115
20	887	07/09/2022 21:00:00	21:00:00	25.051
20	888	07/09/2022 22:00:00	22:00:00	25.051
20	889	07/09/2022 23:00:00	23:00:00	25.030
20	890	07/10/2022 00:00:00	00:00:00	24.997
20	891	07/10/2022 01:00:00	01:00:00	24.944
20	892	07/10/2022 02:00:00	02:00:00	24.933
20	893	07/10/2022 03:00:00	03:00:00	24.933
20	894	07/10/2022 04:00:00	04:00:00	24.922
20	895	07/10/2022 05:00:00	05:00:00	24.869
20	896	07/10/2022 06:00:00	06:00:00	24.847
20	897	07/10/2022 07:00:00	07:00:00	24.847
20	898	07/10/2022 08:00:00	08:00:00	24.815
20	899	07/10/2022 09:00:00	09:00:00	24.804
20	900	07/10/2022 10:00:00	10:00:00	24.772
20	901	07/10/2022 11:00:00	11:00:00	24.751
20	902	07/10/2022 12:00:00	12:00:00	24.740
20	903	07/10/2022 13:00:00	13:00:00	24.719
20	904	07/10/2022 14:00:00	14:00:00	24.708
20	905	07/10/2022 15:00:00	15:00:00	24.665
20	906	07/10/2022 16:00:00	16:00:00	24.622
20	907	07/10/2022 17:00:00	17:00:00	24.622
20	908	07/10/2022 18:00:00	18:00:00	24.590
20	909	07/10/2022 19:00:00	19:00:00	24.568
20	910	07/10/2022 20:00:00	20:00:00	24.547
20	911	07/10/2022 21:00:00	21:00:00	24.526
20	912	07/10/2022 22:00:00	22:00:00	24.504
20	913	07/10/2022 23:00:00	23:00:00	24.493
20	914	07/11/2022 00:00:00	00:00:00	24.472
20	915	07/11/2022 01:00:00	01:00:00	24.440
20	916	07/11/2022 02:00:00	02:00:00	24.440
20	917	07/11/2022 03:00:00	03:00:00	24.397
20	918	07/11/2022 04:00:00	04:00:00	24.386
20	919	07/11/2022 05:00:00	05:00:00	24.365
20	920	07/11/2022 06:00:00	06:00:00	24.343
20	921	07/11/2022 07:00:00	07:00:00	24.343
20	922	07/11/2022 08:00:00	08:00:00	24.332
20	923	07/11/2022 09:00:00	09:00:00	24.332
20	924	07/11/2022 10:00:00	10:00:00	24.322
20	925	07/11/2022 11:00:00	11:00:00	24.343
20	926	07/11/2022 12:00:00	12:00:00	24.386
20	927	07/11/2022 13:00:00	13:00:00	24.429
20	928	07/11/2022 14:00:00	14:00:00	24.568
20	929	07/11/2022 15:00:00	15:00:00	24.633
20	930	07/11/2022 16:00:00	16:00:00	24.644
20	931	07/11/2022 17:00:00	17:00:00	24.633
20	932	07/11/2022 18:00:00	18:00:00	24.601
20	933	07/11/2022 19:00:00	19:00:00	24.590
20	934	07/11/2022 20:00:00	20:00:00	24.579
20	935	07/11/2022 21:00:00	21:00:00	24.558
20	936	07/11/2022 22:00:00	22:00:00	24.493
20	937	07/11/2022 23:00:00	23:00:00	24.461
20	938	07/12/2022 00:00:00	00:00:00	24.450
20	939	07/12/2022 01:00:00	01:00:00	24.440
20	940	07/12/2022 02:00:00	02:00:00	24.408
20	941	07/12/2022 03:00:00	03:00:00	24.365
20	942	07/12/2022 04:00:00	04:00:00	24.332
20	943	07/12/2022 05:00:00	05:00:00	24.322
20	944	07/12/2022 06:00:00	06:00:00	24.290
20	945	07/12/2022 07:00:00	07:00:00	24.279
20	946	07/12/2022 08:00:00	08:00:00	24.247
20	947	07/12/2022 09:00:00	09:00:00	24.097
20	948	07/12/2022 10:00:00	10:00:00	24.139
20	949	07/12/2022 11:00:00	11:00:00	24.193
20	950	07/12/2022 12:00:00	12:00:00	24.300
20	951	07/12/2022 13:00:00	13:00:00	24.354
20	952	07/12/2022 14:00:00	14:00:00	24.472
20	953	07/12/2022 15:00:00	15:00:00	24.558
20	954	07/12/2022 16:00:00	16:00:00	24.633
20	955	07/12/2022 17:00:00	17:00:00	24.708
20	956	07/12/2022 18:00:00	18:00:00	24.751
20	957	07/12/2022 19:00:00	19:00:00	24.761
20	958	07/12/2022 20:00:00	20:00:00	24.751
20	959	07/12/2022 21:00:00	21:00:00	24.708
20	960	07/12/2022 22:00:00	22:00:00	24.676
20	961	07/12/2022 23:00:00	23:00:00	24.611
20	962	07/13/2022 00:00:00	00:00:00	24.558
20	963	07/13/2022 01:00:00	01:00:00	24.515
20	964	07/13/2022 02:00:00	02:00:00	24.483
20	965	07/13/2022 03:00:00	03:00:00	24.440
20	966	07/13/2022 04:00:00	04:00:00	24.397
20	967	07/13/2022 05:00:00	05:00:00	24.375
20	968	07/13/2022 06:00:00	06:00:00	24.332
20	969	07/13/2022 07:00:00	07:00:00	24.311
20	970	07/13/2022 08:00:00	08:00:00	24.290
20	971	07/13/2022 09:00:00	09:00:00	24.257
20	972	07/13/2022 10:00:00	10:00:00	24.225
20	973	07/13/2022 11:00:00	11:00:00	24.214
20	974	07/13/2022 12:00:00	12:00:00	24.204
20	975	07/13/2022 13:00:00	13:00:00	24.214
20	976	07/13/2022 14:00:00	14:00:00	24.193
20	977	07/13/2022 15:00:00	15:00:00	24.172
20	978	07/13/2022 16:00:00	16:00:00	24.172
20	979	07/13/2022 17:00:00	17:00:00	24.172
20	980	07/13/2022 18:00:00	18:00:00	24.118
20	981	07/13/2022 19:00:00	19:00:00	24.097
20	982	07/13/2022 20:00:00	20:00:00	24.086
20	983	07/13/2022 21:00:00	21:00:00	24.075
20	984	07/13/2022 22:00:00	22:00:00	24.043
20	985	07/13/2022 23:00:00	23:00:00	24.032
20	986	07/14/2022 00:00:00	00:00:00	24.000
20	987	07/14/2022 01:00:00	01:00:00	23.968
20	988	07/14/2022 02:00:00	02:00:00	23.936
20	989	07/14/2022 03:00:00	03:00:00	23.925
20	990	07/14/2022 04:00:00	04:00:00	23.871
20	991	07/14/2022 05:00:00	05:00:00	23.871
20	992	07/14/2022 06:00:00	06:00:00	23.828
20	993	07/14/2022 07:00:00	07:00:00	23.807
20	994	07/14/2022 08:00:00	08:00:00	23.785
20	995	07/14/2022 09:00:00	09:00:00	23.732
20	996	07/14/2022 10:00:00	10:00:00	23.743
20	997	07/14/2022 11:00:00	11:00:00	23.882
20	998	07/14/2022 12:00:00	12:00:00	24.043
20	999	07/14/2022 13:00:00	13:00:00	24.236
20	1000	07/14/2022 14:00:00	14:00:00	24.461
20	1001	07/14/2022 15:00:00	15:00:00	24.558
20	1002	07/14/2022 16:00:00	16:00:00	24.644
20	1003	07/14/2022 17:00:00	17:00:00	24.772
20	1004	07/14/2022 18:00:00	18:00:00	24.922
20	1005	07/14/2022 19:00:00	19:00:00	25.019
20	1006	07/14/2022 20:00:00	20:00:00	25.008
20	1007	07/14/2022 21:00:00	21:00:00	24.944
20	1008	07/14/2022 22:00:00	22:00:00	24.804
20	1009	07/14/2022 23:00:00	23:00:00	24.686
20	1010	07/15/2022 00:00:00	00:00:00	24.568
20	1011	07/15/2022 01:00:00	01:00:00	24.450
20	1012	07/15/2022 02:00:00	02:00:00	24.354
20	1013	07/15/2022 03:00:00	03:00:00	24.247
20	1014	07/15/2022 04:00:00	04:00:00	24.182
20	1015	07/15/2022 05:00:00	05:00:00	24.118
20	1016	07/15/2022 06:00:00	06:00:00	24.064
20	1017	07/15/2022 07:00:00	07:00:00	24.000
20	1018	07/15/2022 08:00:00	08:00:00	23.957
20	1019	07/15/2022 09:00:00	09:00:00	23.957
20	1020	07/15/2022 10:00:00	10:00:00	23.957
20	1021	07/15/2022 11:00:00	11:00:00	23.957
20	1022	07/15/2022 12:00:00	12:00:00	23.946
20	1023	07/15/2022 13:00:00	13:00:00	23.968
20	1024	07/15/2022 14:00:00	14:00:00	23.968
20	1025	07/15/2022 15:00:00	15:00:00	24.000
20	1026	07/15/2022 16:00:00	16:00:00	24.011
20	1027	07/15/2022 17:00:00	17:00:00	24.021
20	1028	07/15/2022 18:00:00	18:00:00	24.075
20	1029	07/15/2022 19:00:00	19:00:00	24.097
20	1030	07/15/2022 20:00:00	20:00:00	24.118
20	1031	07/15/2022 21:00:00	21:00:00	24.118
20	1032	07/15/2022 22:00:00	22:00:00	24.129
20	1033	07/15/2022 23:00:00	23:00:00	24.172
20	1034	07/16/2022 00:00:00	00:00:00	24.172
20	1035	07/16/2022 01:00:00	01:00:00	24.139
20	1036	07/16/2022 02:00:00	02:00:00	24.161
20	1037	07/16/2022 03:00:00	03:00:00	24.172
20	1038	07/16/2022 04:00:00	04:00:00	24.172
20	1039	07/16/2022 05:00:00	05:00:00	24.172
20	1040	07/16/2022 06:00:00	06:00:00	24.161
20	1041	07/16/2022 07:00:00	07:00:00	24.150
20	1042	07/16/2022 08:00:00	08:00:00	24.161
20	1043	07/16/2022 09:00:00	09:00:00	24.182
20	1044	07/16/2022 10:00:00	10:00:00	24.172
20	1045	07/16/2022 11:00:00	11:00:00	24.172
20	1046	07/16/2022 12:00:00	12:00:00	24.182
20	1047	07/16/2022 13:00:00	13:00:00	24.193
20	1048	07/16/2022 14:00:00	14:00:00	24.214
20	1049	07/16/2022 15:00:00	15:00:00	24.247
20	1050	07/16/2022 16:00:00	16:00:00	24.257
20	1051	07/16/2022 17:00:00	17:00:00	24.257
20	1052	07/16/2022 18:00:00	18:00:00	24.290
20	1053	07/16/2022 19:00:00	19:00:00	24.290
20	1054	07/16/2022 20:00:00	20:00:00	24.311
20	1055	07/16/2022 21:00:00	21:00:00	24.300
20	1056	07/16/2022 22:00:00	22:00:00	24.322
20	1057	07/16/2022 23:00:00	23:00:00	24.290
20	1058	07/17/2022 00:00:00	00:00:00	24.311
20	1059	07/17/2022 01:00:00	01:00:00	24.322
20	1060	07/17/2022 02:00:00	02:00:00	24.300
20	1061	07/17/2022 03:00:00	03:00:00	24.322
20	1062	07/17/2022 04:00:00	04:00:00	24.354
20	1063	07/17/2022 05:00:00	05:00:00	24.332
20	1064	07/17/2022 06:00:00	06:00:00	24.354
20	1065	07/17/2022 07:00:00	07:00:00	24.354
20	1066	07/17/2022 08:00:00	08:00:00	24.354
20	1067	07/17/2022 09:00:00	09:00:00	24.365
20	1068	07/17/2022 10:00:00	10:00:00	24.375
20	1069	07/17/2022 11:00:00	11:00:00	24.397
20	1070	07/17/2022 12:00:00	12:00:00	24.440
20	1071	07/17/2022 13:00:00	13:00:00	24.440
20	1072	07/17/2022 14:00:00	14:00:00	24.461
20	1073	07/17/2022 15:00:00	15:00:00	24.504
20	1074	07/17/2022 16:00:00	16:00:00	24.536
20	1075	07/17/2022 17:00:00	17:00:00	24.579
20	1076	07/17/2022 18:00:00	18:00:00	24.590
20	1077	07/17/2022 19:00:00	19:00:00	24.611
20	1078	07/17/2022 20:00:00	20:00:00	24.644
20	1079	07/17/2022 21:00:00	21:00:00	24.644
20	1080	07/17/2022 22:00:00	22:00:00	24.676
20	1081	07/17/2022 23:00:00	23:00:00	24.654
20	1082	07/18/2022 00:00:00	00:00:00	24.676
20	1083	07/18/2022 01:00:00	01:00:00	24.665
20	1084	07/18/2022 02:00:00	02:00:00	24.665
20	1085	07/18/2022 03:00:00	03:00:00	24.686
20	1086	07/18/2022 04:00:00	04:00:00	24.654
20	1087	07/18/2022 05:00:00	05:00:00	24.676
20	1088	07/18/2022 06:00:00	06:00:00	24.676
20	1089	07/18/2022 07:00:00	07:00:00	24.676
20	1090	07/18/2022 08:00:00	08:00:00	24.654
20	1091	07/18/2022 09:00:00	09:00:00	24.740
20	1092	07/18/2022 10:00:00	10:00:00	24.933
20	1093	07/18/2022 11:00:00	11:00:00	25.169
20	1094	07/18/2022 12:00:00	12:00:00	25.394
20	1095	07/18/2022 13:00:00	13:00:00	25.587
20	1096	07/18/2022 14:00:00	14:00:00	25.737
20	1097	07/18/2022 15:00:00	15:00:00	25.770
20	1098	07/18/2022 16:00:00	16:00:00	25.641
20	1099	07/18/2022 17:00:00	17:00:00	25.502
20	1100	07/18/2022 18:00:00	18:00:00	25.448
20	1101	07/18/2022 19:00:00	19:00:00	25.394
20	1102	07/18/2022 20:00:00	20:00:00	25.384
20	1103	07/18/2022 21:00:00	21:00:00	25.351
20	1104	07/18/2022 22:00:00	22:00:00	25.298
20	1105	07/18/2022 23:00:00	23:00:00	25.266
20	1106	07/19/2022 00:00:00	00:00:00	25.201
20	1107	07/19/2022 01:00:00	01:00:00	25.126
20	1108	07/19/2022 02:00:00	02:00:00	25.062
20	1109	07/19/2022 03:00:00	03:00:00	25.008
20	1110	07/19/2022 04:00:00	04:00:00	24.922
20	1111	07/19/2022 05:00:00	05:00:00	24.847
20	1112	07/19/2022 06:00:00	06:00:00	24.804
20	1113	07/19/2022 07:00:00	07:00:00	24.761
20	1114	07/19/2022 08:00:00	08:00:00	24.740
20	1115	07/19/2022 09:00:00	09:00:00	24.751
20	1116	07/19/2022 10:00:00	10:00:00	24.837
20	1117	07/19/2022 11:00:00	11:00:00	24.997
20	1118	07/19/2022 12:00:00	12:00:00	25.180
20	1119	07/19/2022 13:00:00	13:00:00	25.341
20	1120	07/19/2022 14:00:00	14:00:00	25.502
20	1121	07/19/2022 15:00:00	15:00:00	25.662
20	1122	07/19/2022 16:00:00	16:00:00	25.770
20	1123	07/19/2022 17:00:00	17:00:00	25.931
20	1124	07/19/2022 18:00:00	18:00:00	26.006
20	1125	07/19/2022 19:00:00	19:00:00	25.963
20	1126	07/19/2022 20:00:00	20:00:00	25.813
20	1127	07/19/2022 21:00:00	21:00:00	25.695
20	1128	07/19/2022 22:00:00	22:00:00	25.587
20	1129	07/19/2022 23:00:00	23:00:00	25.523
20	1130	07/20/2022 00:00:00	00:00:00	25.480
20	1131	07/20/2022 01:00:00	01:00:00	25.416
20	1132	07/20/2022 02:00:00	02:00:00	25.384
20	1133	07/20/2022 03:00:00	03:00:00	25.330
20	1134	07/20/2022 04:00:00	04:00:00	25.298
20	1135	07/20/2022 05:00:00	05:00:00	25.244
20	1136	07/20/2022 06:00:00	06:00:00	25.201
20	1137	07/20/2022 07:00:00	07:00:00	25.148
20	1138	07/20/2022 08:00:00	08:00:00	25.094
20	1139	07/20/2022 09:00:00	09:00:00	25.094
20	1140	07/20/2022 10:00:00	10:00:00	25.158
20	1141	07/20/2022 11:00:00	11:00:00	25.298
20	1142	07/20/2022 12:00:00	12:00:00	25.480
20	1143	07/20/2022 13:00:00	13:00:00	25.705
20	1144	07/20/2022 14:00:00	14:00:00	25.898
20	1145	07/20/2022 15:00:00	15:00:00	25.952
20	1146	07/20/2022 16:00:00	16:00:00	25.866
20	1147	07/20/2022 17:00:00	17:00:00	25.770
20	1148	07/20/2022 18:00:00	18:00:00	25.716
20	1149	07/20/2022 19:00:00	19:00:00	25.662
20	1150	07/20/2022 20:00:00	20:00:00	25.619
20	1151	07/20/2022 21:00:00	21:00:00	25.577
20	1152	07/20/2022 22:00:00	22:00:00	25.555
20	1153	07/20/2022 23:00:00	23:00:00	25.523
20	1154	07/21/2022 00:00:00	00:00:00	25.512
20	1155	07/21/2022 01:00:00	01:00:00	25.469
20	1156	07/21/2022 02:00:00	02:00:00	25.437
20	1157	07/21/2022 03:00:00	03:00:00	25.405
20	1158	07/21/2022 04:00:00	04:00:00	25.384
20	1159	07/21/2022 05:00:00	05:00:00	25.373
20	1160	07/21/2022 06:00:00	06:00:00	25.362
20	1161	07/21/2022 07:00:00	07:00:00	25.330
20	1162	07/21/2022 08:00:00	08:00:00	25.319
20	1163	07/21/2022 09:00:00	09:00:00	25.298
20	1164	07/21/2022 10:00:00	10:00:00	25.287
20	1165	07/21/2022 11:00:00	11:00:00	25.276
20	1166	07/21/2022 12:00:00	12:00:00	25.266
20	1167	07/21/2022 13:00:00	13:00:00	25.308
20	1168	07/21/2022 14:00:00	14:00:00	25.319
20	1169	07/21/2022 15:00:00	15:00:00	25.362
20	1170	07/21/2022 16:00:00	16:00:00	25.384
20	1171	07/21/2022 17:00:00	17:00:00	25.416
20	1172	07/21/2022 18:00:00	18:00:00	25.469
20	1173	07/21/2022 19:00:00	19:00:00	25.523
20	1174	07/21/2022 20:00:00	20:00:00	25.544
20	1175	07/21/2022 21:00:00	21:00:00	25.555
20	1176	07/21/2022 22:00:00	22:00:00	25.577
20	1177	07/21/2022 23:00:00	23:00:00	25.555
20	1178	07/22/2022 00:00:00	00:00:00	25.566
20	1179	07/22/2022 01:00:00	01:00:00	25.544
20	1180	07/22/2022 02:00:00	02:00:00	25.534
20	1181	07/22/2022 03:00:00	03:00:00	25.534
20	1182	07/22/2022 04:00:00	04:00:00	25.523
20	1183	07/22/2022 05:00:00	05:00:00	25.480
20	1184	07/22/2022 06:00:00	06:00:00	25.502
20	1185	07/22/2022 07:00:00	07:00:00	25.491
20	1186	07/22/2022 08:00:00	08:00:00	25.491
20	1187	07/22/2022 09:00:00	09:00:00	25.534
20	1188	07/22/2022 10:00:00	10:00:00	25.705
20	1189	07/22/2022 11:00:00	11:00:00	25.920
20	1190	07/22/2022 12:00:00	12:00:00	26.220
20	1191	07/22/2022 13:00:00	13:00:00	26.499
20	1192	07/22/2022 14:00:00	14:00:00	26.767
20	1193	07/22/2022 15:00:00	15:00:00	26.831
20	1194	07/22/2022 16:00:00	16:00:00	26.692
20	1195	07/22/2022 17:00:00	17:00:00	26.563
20	1196	07/22/2022 18:00:00	18:00:00	26.467
20	1197	07/22/2022 19:00:00	19:00:00	26.402
20	1198	07/22/2022 20:00:00	20:00:00	26.317
20	1199	07/22/2022 21:00:00	21:00:00	26.263
20	1200	07/22/2022 22:00:00	22:00:00	26.231
20	1201	07/22/2022 23:00:00	23:00:00	26.188
20	1202	07/23/2022 00:00:00	00:00:00	26.177
20	1203	07/23/2022 01:00:00	01:00:00	26.145
20	1204	07/23/2022 02:00:00	02:00:00	26.091
20	1205	07/23/2022 03:00:00	03:00:00	26.081
20	1206	07/23/2022 04:00:00	04:00:00	26.048
20	1207	07/23/2022 05:00:00	05:00:00	26.048
20	1208	07/23/2022 06:00:00	06:00:00	26.038
20	1209	07/23/2022 07:00:00	07:00:00	26.006
20	1210	07/23/2022 08:00:00	08:00:00	26.006
20	1211	07/23/2022 09:00:00	09:00:00	26.006
20	1212	07/23/2022 10:00:00	10:00:00	25.984
20	1213	07/23/2022 11:00:00	11:00:00	25.984
20	1214	07/23/2022 12:00:00	12:00:00	25.984
20	1215	07/23/2022 13:00:00	13:00:00	25.963
20	1216	07/23/2022 14:00:00	14:00:00	25.973
20	1217	07/23/2022 15:00:00	15:00:00	25.963
20	1218	07/23/2022 16:00:00	16:00:00	25.973
20	1219	07/23/2022 17:00:00	17:00:00	25.973
20	1220	07/23/2022 18:00:00	18:00:00	25.984
20	1221	07/23/2022 19:00:00	19:00:00	25.984
20	1222	07/23/2022 20:00:00	20:00:00	25.973
20	1223	07/23/2022 21:00:00	21:00:00	26.006
20	1224	07/23/2022 22:00:00	22:00:00	26.006
20	1225	07/23/2022 23:00:00	23:00:00	26.006
20	1226	07/24/2022 00:00:00	00:00:00	26.006
20	1227	07/24/2022 01:00:00	01:00:00	26.006
20	1228	07/24/2022 02:00:00	02:00:00	26.027
20	1229	07/24/2022 03:00:00	03:00:00	26.006
20	1230	07/24/2022 04:00:00	04:00:00	26.016
20	1231	07/24/2022 05:00:00	05:00:00	26.027
20	1232	07/24/2022 06:00:00	06:00:00	26.038
20	1233	07/24/2022 07:00:00	07:00:00	26.048
20	1234	07/24/2022 08:00:00	08:00:00	26.048
20	1235	07/24/2022 09:00:00	09:00:00	26.059
20	1236	07/24/2022 10:00:00	10:00:00	26.070
20	1237	07/24/2022 11:00:00	11:00:00	26.059
20	1238	07/24/2022 12:00:00	12:00:00	26.091
20	1239	07/24/2022 13:00:00	13:00:00	26.124
20	1240	07/24/2022 14:00:00	14:00:00	26.145
20	1241	07/24/2022 15:00:00	15:00:00	26.177
20	1242	07/24/2022 16:00:00	16:00:00	26.177
20	1243	07/24/2022 17:00:00	17:00:00	26.209
20	1244	07/24/2022 18:00:00	18:00:00	26.242
20	1245	07/24/2022 19:00:00	19:00:00	26.252
20	1246	07/24/2022 20:00:00	20:00:00	26.295
20	1247	07/24/2022 21:00:00	21:00:00	26.317
20	1248	07/24/2022 22:00:00	22:00:00	26.317
20	1249	07/24/2022 23:00:00	23:00:00	26.338
20	1250	07/25/2022 00:00:00	00:00:00	26.338
20	1251	07/25/2022 01:00:00	01:00:00	26.317
20	1252	07/25/2022 02:00:00	02:00:00	26.327
20	1253	07/25/2022 03:00:00	03:00:00	26.338
20	1254	07/25/2022 04:00:00	04:00:00	26.327
20	1255	07/25/2022 05:00:00	05:00:00	26.317
20	1256	07/25/2022 06:00:00	06:00:00	26.295
20	1257	07/25/2022 07:00:00	07:00:00	26.317
20	1258	07/25/2022 08:00:00	08:00:00	26.306
20	1259	07/25/2022 09:00:00	09:00:00	26.360
20	1260	07/25/2022 10:00:00	10:00:00	26.553
20	1261	07/25/2022 11:00:00	11:00:00	26.778
20	1262	07/25/2022 12:00:00	12:00:00	26.982
20	1263	07/25/2022 13:00:00	13:00:00	27.207
20	1264	07/25/2022 14:00:00	14:00:00	27.443
20	1265	07/25/2022 15:00:00	15:00:00	27.507
20	1266	07/25/2022 16:00:00	16:00:00	27.496
20	1267	07/25/2022 17:00:00	17:00:00	27.432
20	1268	07/25/2022 18:00:00	18:00:00	27.400
20	1269	07/25/2022 19:00:00	19:00:00	27.357
20	1270	07/25/2022 20:00:00	20:00:00	27.368
20	1271	07/25/2022 21:00:00	21:00:00	27.336
20	1272	07/25/2022 22:00:00	22:00:00	27.303
20	1273	07/25/2022 23:00:00	23:00:00	27.239
20	1274	07/26/2022 00:00:00	00:00:00	27.185
20	1275	07/26/2022 01:00:00	01:00:00	27.153
20	1276	07/26/2022 02:00:00	02:00:00	27.121
20	1277	07/26/2022 03:00:00	03:00:00	27.121
20	1278	07/26/2022 04:00:00	04:00:00	27.100
20	1279	07/26/2022 05:00:00	05:00:00	27.067
20	1280	07/26/2022 06:00:00	06:00:00	27.078
20	1281	07/26/2022 07:00:00	07:00:00	27.057
20	1282	07/26/2022 08:00:00	08:00:00	27.035
20	1283	07/26/2022 09:00:00	09:00:00	27.035
20	1284	07/26/2022 10:00:00	10:00:00	27.067
20	1285	07/26/2022 11:00:00	11:00:00	27.132
20	1286	07/26/2022 12:00:00	12:00:00	27.185
20	1287	07/26/2022 13:00:00	13:00:00	27.196
20	1288	07/26/2022 14:00:00	14:00:00	27.218
20	1289	07/26/2022 15:00:00	15:00:00	27.228
20	1290	07/26/2022 16:00:00	16:00:00	27.207
20	1291	07/26/2022 17:00:00	17:00:00	27.228
20	1292	07/26/2022 18:00:00	18:00:00	27.336
20	1293	07/26/2022 19:00:00	19:00:00	27.346
20	1294	07/26/2022 20:00:00	20:00:00	27.400
20	1295	07/26/2022 21:00:00	21:00:00	27.400
20	1296	07/26/2022 22:00:00	22:00:00	27.400
20	1297	07/26/2022 23:00:00	23:00:00	27.400
20	1298	07/27/2022 00:00:00	00:00:00	27.357
20	1299	07/27/2022 01:00:00	01:00:00	27.357
20	1300	07/27/2022 02:00:00	02:00:00	27.314
20	1301	07/27/2022 03:00:00	03:00:00	27.303
20	1302	07/27/2022 04:00:00	04:00:00	27.260
20	1303	07/27/2022 05:00:00	05:00:00	27.228
20	1304	07/27/2022 06:00:00	06:00:00	27.207
20	1305	07/27/2022 07:00:00	07:00:00	27.153
20	1306	07/27/2022 08:00:00	08:00:00	27.142
20	1307	07/27/2022 09:00:00	09:00:00	27.164
20	1308	07/27/2022 10:00:00	10:00:00	27.121
20	1309	07/27/2022 11:00:00	11:00:00	27.153
20	1310	07/27/2022 12:00:00	12:00:00	27.196
20	1311	07/27/2022 13:00:00	13:00:00	27.239
20	1312	07/27/2022 14:00:00	14:00:00	27.271
20	1313	07/27/2022 15:00:00	15:00:00	27.293
20	1314	07/27/2022 16:00:00	16:00:00	27.314
20	1315	07/27/2022 17:00:00	17:00:00	27.325
20	1316	07/27/2022 18:00:00	18:00:00	27.314
20	1317	07/27/2022 19:00:00	19:00:00	27.293
20	1318	07/27/2022 20:00:00	20:00:00	27.271
20	1319	07/27/2022 21:00:00	21:00:00	27.250
20	1320	07/27/2022 22:00:00	22:00:00	27.228
20	1321	07/27/2022 23:00:00	23:00:00	27.196
20	1322	07/28/2022 00:00:00	00:00:00	27.142
20	1323	07/28/2022 01:00:00	01:00:00	27.132
20	1324	07/28/2022 02:00:00	02:00:00	27.089
20	1325	07/28/2022 03:00:00	03:00:00	27.057
20	1326	07/28/2022 04:00:00	04:00:00	27.046
20	1327	07/28/2022 05:00:00	05:00:00	26.992
20	1328	07/28/2022 06:00:00	06:00:00	26.982
20	1329	07/28/2022 07:00:00	07:00:00	26.960
20	1330	07/28/2022 08:00:00	08:00:00	26.949
20	1331	07/28/2022 09:00:00	09:00:00	26.917
20	1332	07/28/2022 10:00:00	10:00:00	26.906
20	1333	07/28/2022 11:00:00	11:00:00	26.917
20	1334	07/28/2022 12:00:00	12:00:00	26.960
20	1335	07/28/2022 13:00:00	13:00:00	27.121
20	1336	07/28/2022 14:00:00	14:00:00	27.250
20	1337	07/28/2022 15:00:00	15:00:00	27.378
20	1338	07/28/2022 16:00:00	16:00:00	27.518
20	1339	07/28/2022 17:00:00	17:00:00	27.593
20	1340	07/28/2022 18:00:00	18:00:00	27.636
20	1341	07/28/2022 19:00:00	19:00:00	27.668
20	1342	07/28/2022 20:00:00	20:00:00	27.614
20	1343	07/28/2022 21:00:00	21:00:00	27.539
20	1344	07/28/2022 22:00:00	22:00:00	27.475
20	1345	07/28/2022 23:00:00	23:00:00	27.400
20	1346	07/29/2022 00:00:00	00:00:00	27.368
20	1347	07/29/2022 01:00:00	01:00:00	27.314
20	1348	07/29/2022 02:00:00	02:00:00	27.260
20	1349	07/29/2022 03:00:00	03:00:00	27.228
20	1350	07/29/2022 04:00:00	04:00:00	27.196
20	1351	07/29/2022 05:00:00	05:00:00	27.153
20	1352	07/29/2022 06:00:00	06:00:00	27.132
20	1353	07/29/2022 07:00:00	07:00:00	27.089
20	1354	07/29/2022 08:00:00	08:00:00	27.078
20	1355	07/29/2022 09:00:00	09:00:00	27.067
20	1356	07/29/2022 10:00:00	10:00:00	27.057
20	1357	07/29/2022 11:00:00	11:00:00	27.046
20	1358	07/29/2022 12:00:00	12:00:00	27.057
20	1359	07/29/2022 13:00:00	13:00:00	27.067
20	1360	07/29/2022 14:00:00	14:00:00	27.089
20	1361	07/29/2022 15:00:00	15:00:00	27.100
20	1362	07/29/2022 16:00:00	16:00:00	27.132
20	1363	07/29/2022 17:00:00	17:00:00	27.185
20	1364	07/29/2022 18:00:00	18:00:00	27.303
20	1365	07/29/2022 19:00:00	19:00:00	27.378
20	1366	07/29/2022 20:00:00	20:00:00	27.421
20	1367	07/29/2022 21:00:00	21:00:00	27.400
20	1368	07/29/2022 22:00:00	22:00:00	27.357
20	1369	07/29/2022 23:00:00	23:00:00	27.325
20	1370	07/30/2022 00:00:00	00:00:00	27.282
20	1371	07/30/2022 01:00:00	01:00:00	27.228
20	1372	07/30/2022 02:00:00	02:00:00	27.196
20	1373	07/30/2022 03:00:00	03:00:00	27.185
20	1374	07/30/2022 04:00:00	04:00:00	27.142
20	1375	07/30/2022 05:00:00	05:00:00	27.110
20	1376	07/30/2022 06:00:00	06:00:00	27.067
20	1377	07/30/2022 07:00:00	07:00:00	27.057
20	1378	07/30/2022 08:00:00	08:00:00	27.024
20	1379	07/30/2022 09:00:00	09:00:00	27.003
20	1380	07/30/2022 10:00:00	10:00:00	27.014
20	1381	07/30/2022 11:00:00	11:00:00	27.035
20	1382	07/30/2022 12:00:00	12:00:00	27.046
20	1383	07/30/2022 13:00:00	13:00:00	27.067
20	1384	07/30/2022 14:00:00	14:00:00	27.089
20	1385	07/30/2022 15:00:00	15:00:00	27.100
20	1386	07/30/2022 16:00:00	16:00:00	27.110
20	1387	07/30/2022 17:00:00	17:00:00	27.121
20	1388	07/30/2022 18:00:00	18:00:00	27.100
20	1389	07/30/2022 19:00:00	19:00:00	27.089
20	1390	07/30/2022 20:00:00	20:00:00	27.078
20	1391	07/30/2022 21:00:00	21:00:00	27.078
20	1392	07/30/2022 22:00:00	22:00:00	27.067
20	1393	07/30/2022 23:00:00	23:00:00	27.057
20	1394	07/31/2022 00:00:00	00:00:00	27.046
20	1395	07/31/2022 01:00:00	01:00:00	27.035
20	1396	07/31/2022 02:00:00	02:00:00	27.024
20	1397	07/31/2022 03:00:00	03:00:00	26.992
20	1398	07/31/2022 04:00:00	04:00:00	26.992
20	1399	07/31/2022 05:00:00	05:00:00	26.949
20	1400	07/31/2022 06:00:00	06:00:00	26.949
20	1401	07/31/2022 07:00:00	07:00:00	26.906
20	1402	07/31/2022 08:00:00	08:00:00	26.896
20	1403	07/31/2022 09:00:00	09:00:00	26.853
20	1404	07/31/2022 10:00:00	10:00:00	26.810
20	1405	07/31/2022 11:00:00	11:00:00	26.756
20	1406	07/31/2022 12:00:00	12:00:00	26.735
20	1407	07/31/2022 13:00:00	13:00:00	26.671
20	1408	07/31/2022 14:00:00	14:00:00	26.617
20	1409	07/31/2022 15:00:00	15:00:00	26.553
20	1410	07/31/2022 16:00:00	16:00:00	26.520
20	1411	07/31/2022 17:00:00	17:00:00	26.467
20	1412	07/31/2022 18:00:00	18:00:00	26.445
20	1413	07/31/2022 19:00:00	19:00:00	26.413
20	1414	07/31/2022 20:00:00	20:00:00	26.370
20	1415	07/31/2022 21:00:00	21:00:00	26.370
20	1416	07/31/2022 22:00:00	22:00:00	26.360
20	1417	07/31/2022 23:00:00	23:00:00	26.349
20	1418	08/01/2022 00:00:00	00:00:00	26.338
20	1419	08/01/2022 01:00:00	01:00:00	26.338
20	1420	08/01/2022 02:00:00	02:00:00	26.327
20	1421	08/01/2022 03:00:00	03:00:00	26.327
20	1422	08/01/2022 04:00:00	04:00:00	26.317
20	1423	08/01/2022 05:00:00	05:00:00	26.327
20	1424	08/01/2022 06:00:00	06:00:00	26.306
20	1425	08/01/2022 07:00:00	07:00:00	26.284
20	1426	08/01/2022 08:00:00	08:00:00	26.263
20	1427	08/01/2022 09:00:00	09:00:00	26.145
20	1428	08/01/2022 10:00:00	10:00:00	26.124
20	1429	08/01/2022 11:00:00	11:00:00	26.102
20	1430	08/01/2022 12:00:00	12:00:00	26.091
20	1431	08/01/2022 13:00:00	13:00:00	26.113
20	1432	08/01/2022 14:00:00	14:00:00	26.166
20	1433	08/01/2022 15:00:00	15:00:00	26.177
20	1434	08/01/2022 16:00:00	16:00:00	26.145
20	1435	08/01/2022 17:00:00	17:00:00	26.102
20	1436	08/01/2022 18:00:00	18:00:00	26.070
20	1437	08/01/2022 19:00:00	19:00:00	26.048
20	1438	08/01/2022 20:00:00	20:00:00	26.016
20	1439	08/01/2022 21:00:00	21:00:00	25.952
20	1440	08/01/2022 22:00:00	22:00:00	25.888
20	1441	08/01/2022 23:00:00	23:00:00	25.823
20	1442	08/02/2022 00:00:00	00:00:00	25.780
20	1443	08/02/2022 01:00:00	01:00:00	25.737
20	1444	08/02/2022 02:00:00	02:00:00	25.695
20	1445	08/02/2022 03:00:00	03:00:00	25.705
20	1446	08/02/2022 04:00:00	04:00:00	25.673
20	1447	08/02/2022 05:00:00	05:00:00	25.652
20	1448	08/02/2022 06:00:00	06:00:00	25.673
20	1449	08/02/2022 07:00:00	07:00:00	25.652
20	1450	08/02/2022 08:00:00	08:00:00	25.641
20	1451	08/02/2022 09:00:00	09:00:00	25.673
20	1452	08/02/2022 10:00:00	10:00:00	25.866
20	1453	08/02/2022 11:00:00	11:00:00	26.048
20	1454	08/02/2022 12:00:00	12:00:00	26.242
20	1455	08/02/2022 13:00:00	13:00:00	26.381
20	1456	08/02/2022 14:00:00	14:00:00	26.499
20	1457	08/02/2022 15:00:00	15:00:00	26.585
20	1458	08/02/2022 16:00:00	16:00:00	26.660
20	1459	08/02/2022 17:00:00	17:00:00	26.756
20	1460	08/02/2022 18:00:00	18:00:00	26.831
20	1461	08/02/2022 19:00:00	19:00:00	26.831
20	1462	08/02/2022 20:00:00	20:00:00	26.746
20	1463	08/02/2022 21:00:00	21:00:00	26.660
20	1464	08/02/2022 22:00:00	22:00:00	26.531
20	1465	08/02/2022 23:00:00	23:00:00	26.435
20	1466	08/03/2022 00:00:00	00:00:00	26.370
20	1467	08/03/2022 01:00:00	01:00:00	26.274
20	1468	08/03/2022 02:00:00	02:00:00	26.177
20	1469	08/03/2022 03:00:00	03:00:00	26.124
20	1470	08/03/2022 04:00:00	04:00:00	26.091
20	1471	08/03/2022 05:00:00	05:00:00	26.070
20	1472	08/03/2022 06:00:00	06:00:00	26.070
20	1473	08/03/2022 07:00:00	07:00:00	26.124
20	1474	08/03/2022 08:00:00	08:00:00	26.113
20	1475	08/03/2022 09:00:00	09:00:00	26.124
20	1476	08/03/2022 10:00:00	10:00:00	26.166
20	1477	08/03/2022 11:00:00	11:00:00	26.295
20	1478	08/03/2022 12:00:00	12:00:00	26.360
20	1479	08/03/2022 13:00:00	13:00:00	26.402
20	1480	08/03/2022 14:00:00	14:00:00	26.456
20	1481	08/03/2022 15:00:00	15:00:00	26.445
20	1482	08/03/2022 16:00:00	16:00:00	26.445
20	1483	08/03/2022 17:00:00	17:00:00	26.381
20	1484	08/03/2022 18:00:00	18:00:00	26.360
20	1485	08/03/2022 19:00:00	19:00:00	26.317
20	1486	08/03/2022 20:00:00	20:00:00	26.274
20	1487	08/03/2022 21:00:00	21:00:00	26.242
20	1488	08/03/2022 22:00:00	22:00:00	26.209
20	1489	08/03/2022 23:00:00	23:00:00	26.177
20	1490	08/04/2022 00:00:00	00:00:00	26.124
20	1491	08/04/2022 01:00:00	01:00:00	26.102
20	1492	08/04/2022 02:00:00	02:00:00	26.059
20	1493	08/04/2022 03:00:00	03:00:00	26.006
20	1494	08/04/2022 04:00:00	04:00:00	25.963
20	1495	08/04/2022 05:00:00	05:00:00	25.941
20	1496	08/04/2022 06:00:00	06:00:00	25.909
20	1497	08/04/2022 07:00:00	07:00:00	25.888
20	1498	08/04/2022 08:00:00	08:00:00	25.855
20	1499	08/04/2022 09:00:00	09:00:00	25.802
20	1500	08/04/2022 10:00:00	10:00:00	25.877
20	1501	08/04/2022 11:00:00	11:00:00	26.016
20	1502	08/04/2022 12:00:00	12:00:00	26.209
20	1503	08/04/2022 13:00:00	13:00:00	26.392
20	1504	08/04/2022 14:00:00	14:00:00	26.585
20	1505	08/04/2022 15:00:00	15:00:00	26.746
20	1506	08/04/2022 16:00:00	16:00:00	26.864
20	1507	08/04/2022 17:00:00	17:00:00	27.035
20	1508	08/04/2022 18:00:00	18:00:00	27.121
20	1509	08/04/2022 19:00:00	19:00:00	27.228
20	1510	08/04/2022 20:00:00	20:00:00	27.175
20	1511	08/04/2022 21:00:00	21:00:00	27.110
20	1512	08/04/2022 22:00:00	22:00:00	26.992
20	1513	08/04/2022 23:00:00	23:00:00	26.928
20	1514	08/05/2022 00:00:00	00:00:00	26.810
20	1515	08/05/2022 01:00:00	01:00:00	26.767
20	1516	08/05/2022 02:00:00	02:00:00	26.671
20	1517	08/05/2022 03:00:00	03:00:00	26.606
20	1518	08/05/2022 04:00:00	04:00:00	26.542
20	1519	08/05/2022 05:00:00	05:00:00	26.510
20	1520	08/05/2022 06:00:00	06:00:00	26.456
20	1521	08/05/2022 07:00:00	07:00:00	26.424
20	1522	08/05/2022 08:00:00	08:00:00	26.402
20	1523	08/05/2022 09:00:00	09:00:00	26.349
20	1524	08/05/2022 10:00:00	10:00:00	26.456
20	1525	08/05/2022 11:00:00	11:00:00	26.595
20	1526	08/05/2022 12:00:00	12:00:00	26.756
20	1527	08/05/2022 13:00:00	13:00:00	26.896
20	1528	08/05/2022 14:00:00	14:00:00	27.078
20	1529	08/05/2022 15:00:00	15:00:00	27.110
20	1530	08/05/2022 16:00:00	16:00:00	27.024
20	1531	08/05/2022 17:00:00	17:00:00	26.928
20	1532	08/05/2022 18:00:00	18:00:00	26.853
20	1533	08/05/2022 19:00:00	19:00:00	26.767
20	1534	08/05/2022 20:00:00	20:00:00	26.735
20	1535	08/05/2022 21:00:00	21:00:00	26.671
20	1536	08/05/2022 22:00:00	22:00:00	26.671
20	1537	08/05/2022 23:00:00	23:00:00	26.628
20	1538	08/06/2022 00:00:00	00:00:00	26.574
20	1539	08/06/2022 01:00:00	01:00:00	26.553
20	1540	08/06/2022 02:00:00	02:00:00	26.510
20	1541	08/06/2022 03:00:00	03:00:00	26.488
20	1542	08/06/2022 04:00:00	04:00:00	26.477
20	1543	08/06/2022 05:00:00	05:00:00	26.445
20	1544	08/06/2022 06:00:00	06:00:00	26.424
20	1545	08/06/2022 07:00:00	07:00:00	26.392
20	1546	08/06/2022 08:00:00	08:00:00	26.360
20	1547	08/06/2022 09:00:00	09:00:00	26.349
20	1548	08/06/2022 10:00:00	10:00:00	26.338
20	1549	08/06/2022 11:00:00	11:00:00	26.327
20	1550	08/06/2022 12:00:00	12:00:00	26.349
20	1551	08/06/2022 13:00:00	13:00:00	26.317
20	1552	08/06/2022 14:00:00	14:00:00	26.349
20	1553	08/06/2022 15:00:00	15:00:00	26.349
20	1554	08/06/2022 16:00:00	16:00:00	26.338
20	1555	08/06/2022 17:00:00	17:00:00	26.327
20	1556	08/06/2022 18:00:00	18:00:00	26.327
20	1557	08/06/2022 19:00:00	19:00:00	26.317
20	1558	08/06/2022 20:00:00	20:00:00	26.284
20	1559	08/06/2022 21:00:00	21:00:00	26.295
20	1560	08/06/2022 22:00:00	22:00:00	26.284
20	1561	08/06/2022 23:00:00	23:00:00	26.252
20	1562	08/07/2022 00:00:00	00:00:00	26.231
20	1563	08/07/2022 01:00:00	01:00:00	26.242
20	1564	08/07/2022 02:00:00	02:00:00	26.252
20	1565	08/07/2022 03:00:00	03:00:00	26.220
20	1566	08/07/2022 04:00:00	04:00:00	26.209
20	1567	08/07/2022 05:00:00	05:00:00	26.209
20	1568	08/07/2022 06:00:00	06:00:00	26.199
20	1569	08/07/2022 07:00:00	07:00:00	26.209
20	1570	08/07/2022 08:00:00	08:00:00	26.199
20	1571	08/07/2022 09:00:00	09:00:00	26.166
20	1572	08/07/2022 10:00:00	10:00:00	26.177
20	1573	08/07/2022 11:00:00	11:00:00	26.188
20	1574	08/07/2022 12:00:00	12:00:00	26.188
20	1575	08/07/2022 13:00:00	13:00:00	26.199
20	1576	08/07/2022 14:00:00	14:00:00	26.231
20	1577	08/07/2022 15:00:00	15:00:00	26.242
20	1578	08/07/2022 16:00:00	16:00:00	26.242
20	1579	08/07/2022 17:00:00	17:00:00	26.263
20	1580	08/07/2022 18:00:00	18:00:00	26.306
20	1581	08/07/2022 19:00:00	19:00:00	26.263
20	1582	08/07/2022 20:00:00	20:00:00	26.306
20	1583	08/07/2022 21:00:00	21:00:00	26.306
20	1584	08/07/2022 22:00:00	22:00:00	26.317
20	1585	08/07/2022 23:00:00	23:00:00	26.306
20	1586	08/08/2022 00:00:00	00:00:00	26.317
20	1587	08/08/2022 01:00:00	01:00:00	26.338
20	1588	08/08/2022 02:00:00	02:00:00	26.317
20	1589	08/08/2022 03:00:00	03:00:00	26.295
20	1590	08/08/2022 04:00:00	04:00:00	26.274
20	1591	08/08/2022 05:00:00	05:00:00	26.274
20	1592	08/08/2022 06:00:00	06:00:00	26.274
20	1593	08/08/2022 07:00:00	07:00:00	26.295
20	1594	08/08/2022 08:00:00	08:00:00	26.284
20	1595	08/08/2022 09:00:00	09:00:00	26.274
20	1596	08/08/2022 10:00:00	10:00:00	26.284
20	1597	08/08/2022 11:00:00	11:00:00	26.424
20	1598	08/08/2022 12:00:00	12:00:00	26.606
20	1599	08/08/2022 13:00:00	13:00:00	26.842
20	1600	08/08/2022 14:00:00	14:00:00	27.078
20	1601	08/08/2022 15:00:00	15:00:00	27.185
20	1602	08/08/2022 16:00:00	16:00:00	27.142
20	1603	08/08/2022 17:00:00	17:00:00	27.100
20	1604	08/08/2022 18:00:00	18:00:00	27.035
20	1605	08/08/2022 19:00:00	19:00:00	26.960
20	1606	08/08/2022 20:00:00	20:00:00	26.917
20	1607	08/08/2022 21:00:00	21:00:00	26.864
20	1608	08/08/2022 22:00:00	22:00:00	26.799
20	1609	08/08/2022 23:00:00	23:00:00	26.756
20	1610	08/09/2022 00:00:00	00:00:00	26.724
20	1611	08/09/2022 01:00:00	01:00:00	26.681
20	1612	08/09/2022 02:00:00	02:00:00	26.628
20	1613	08/09/2022 03:00:00	03:00:00	26.585
20	1614	08/09/2022 04:00:00	04:00:00	26.563
20	1615	08/09/2022 05:00:00	05:00:00	26.520
20	1616	08/09/2022 06:00:00	06:00:00	26.477
20	1617	08/09/2022 07:00:00	07:00:00	26.445
20	1618	08/09/2022 08:00:00	08:00:00	26.424
20	1619	08/09/2022 09:00:00	09:00:00	26.370
20	1620	08/09/2022 10:00:00	10:00:00	26.349
20	1621	08/09/2022 11:00:00	11:00:00	26.360
20	1622	08/09/2022 12:00:00	12:00:00	26.445
20	1623	08/09/2022 13:00:00	13:00:00	26.542
20	1624	08/09/2022 14:00:00	14:00:00	26.628
20	1625	08/09/2022 15:00:00	15:00:00	26.649
20	1626	08/09/2022 16:00:00	16:00:00	26.585
20	1627	08/09/2022 17:00:00	17:00:00	26.660
20	1628	08/09/2022 18:00:00	18:00:00	26.735
20	1629	08/09/2022 19:00:00	19:00:00	26.735
20	1630	08/09/2022 20:00:00	20:00:00	26.724
20	1631	08/09/2022 21:00:00	21:00:00	26.671
20	1632	08/09/2022 22:00:00	22:00:00	26.595
20	1633	08/09/2022 23:00:00	23:00:00	26.542
20	1634	08/10/2022 00:00:00	00:00:00	26.467
20	1635	08/10/2022 01:00:00	01:00:00	26.402
20	1636	08/10/2022 02:00:00	02:00:00	26.360
20	1637	08/10/2022 03:00:00	03:00:00	26.295
20	1638	08/10/2022 04:00:00	04:00:00	26.231
20	1639	08/10/2022 05:00:00	05:00:00	26.199
20	1640	08/10/2022 06:00:00	06:00:00	26.145
20	1641	08/10/2022 07:00:00	07:00:00	26.124
20	1642	08/10/2022 08:00:00	08:00:00	26.070
20	1643	08/10/2022 09:00:00	09:00:00	25.941
20	1644	08/10/2022 10:00:00	10:00:00	25.845
20	1645	08/10/2022 11:00:00	11:00:00	25.823
20	1646	08/10/2022 12:00:00	12:00:00	25.866
20	1647	08/10/2022 13:00:00	13:00:00	25.931
20	1648	08/10/2022 14:00:00	14:00:00	26.006
20	1649	08/10/2022 15:00:00	15:00:00	26.048
20	1650	08/10/2022 16:00:00	16:00:00	26.038
20	1651	08/10/2022 17:00:00	17:00:00	25.973
20	1652	08/10/2022 18:00:00	18:00:00	25.941
20	1653	08/10/2022 19:00:00	19:00:00	25.855
20	1654	08/10/2022 20:00:00	20:00:00	25.813
20	1655	08/10/2022 21:00:00	21:00:00	25.716
20	1656	08/10/2022 22:00:00	22:00:00	25.652
20	1657	08/10/2022 23:00:00	23:00:00	25.587
20	1658	08/11/2022 00:00:00	00:00:00	25.544
20	1659	08/11/2022 01:00:00	01:00:00	25.491
20	1660	08/11/2022 02:00:00	02:00:00	25.426
20	1661	08/11/2022 03:00:00	03:00:00	25.394
20	1662	08/11/2022 04:00:00	04:00:00	25.341
20	1663	08/11/2022 05:00:00	05:00:00	25.298
20	1664	08/11/2022 06:00:00	06:00:00	25.255
20	1665	08/11/2022 07:00:00	07:00:00	25.212
20	1666	08/11/2022 08:00:00	08:00:00	25.180
20	1667	08/11/2022 09:00:00	09:00:00	25.083
20	1668	08/11/2022 10:00:00	10:00:00	25.051
20	1669	08/11/2022 11:00:00	11:00:00	25.062
20	1670	08/11/2022 12:00:00	12:00:00	25.137
20	1671	08/11/2022 13:00:00	13:00:00	25.266
20	1672	08/11/2022 14:00:00	14:00:00	25.351
20	1673	08/11/2022 15:00:00	15:00:00	25.426
20	1674	08/11/2022 16:00:00	16:00:00	25.459
20	1675	08/11/2022 17:00:00	17:00:00	25.459
20	1676	08/11/2022 18:00:00	18:00:00	25.448
20	1677	08/11/2022 19:00:00	19:00:00	25.437
20	1678	08/11/2022 20:00:00	20:00:00	25.416
20	1679	08/11/2022 21:00:00	21:00:00	25.437
20	1680	08/11/2022 22:00:00	22:00:00	25.416
20	1681	08/11/2022 23:00:00	23:00:00	25.416
20	1682	08/12/2022 00:00:00	00:00:00	25.426
20	1683	08/12/2022 01:00:00	01:00:00	25.416
20	1684	08/12/2022 02:00:00	02:00:00	25.405
20	1685	08/12/2022 03:00:00	03:00:00	25.405
20	1686	08/12/2022 04:00:00	04:00:00	25.384
20	1687	08/12/2022 05:00:00	05:00:00	25.384
20	1688	08/12/2022 06:00:00	06:00:00	25.373
20	1689	08/12/2022 07:00:00	07:00:00	25.341
20	1690	08/12/2022 08:00:00	08:00:00	25.319
20	1691	08/12/2022 09:00:00	09:00:00	25.298
20	1692	08/12/2022 10:00:00	10:00:00	25.190
20	1693	08/12/2022 11:00:00	11:00:00	25.008
20	1694	08/12/2022 12:00:00	12:00:00	24.987
20	1695	08/12/2022 13:00:00	13:00:00	25.083
20	1696	08/12/2022 14:00:00	14:00:00	25.233
20	1697	08/12/2022 15:00:00	15:00:00	25.298
20	1698	08/12/2022 16:00:00	16:00:00	25.276
20	1699	08/12/2022 17:00:00	17:00:00	25.244
20	1700	08/12/2022 18:00:00	18:00:00	25.223
20	1701	08/12/2022 19:00:00	19:00:00	25.169
20	1702	08/12/2022 20:00:00	20:00:00	25.094
20	1703	08/12/2022 21:00:00	21:00:00	25.030
20	1704	08/12/2022 22:00:00	22:00:00	24.976
20	1705	08/12/2022 23:00:00	23:00:00	24.933
20	1706	08/13/2022 00:00:00	00:00:00	24.879
20	1707	08/13/2022 01:00:00	01:00:00	24.826
20	1708	08/13/2022 02:00:00	02:00:00	24.804
20	1709	08/13/2022 03:00:00	03:00:00	24.772
20	1710	08/13/2022 04:00:00	04:00:00	24.740
20	1711	08/13/2022 05:00:00	05:00:00	24.708
20	1712	08/13/2022 06:00:00	06:00:00	24.654
20	1713	08/13/2022 07:00:00	07:00:00	24.622
20	1714	08/13/2022 08:00:00	08:00:00	24.590
20	1715	08/13/2022 09:00:00	09:00:00	24.579
20	1716	08/13/2022 10:00:00	10:00:00	24.547
20	1717	08/13/2022 11:00:00	11:00:00	24.504
20	1718	08/13/2022 12:00:00	12:00:00	24.526
20	1719	08/13/2022 13:00:00	13:00:00	24.493
20	1720	08/13/2022 14:00:00	14:00:00	24.493
20	1721	08/13/2022 15:00:00	15:00:00	24.504
20	1722	08/13/2022 16:00:00	16:00:00	24.472
20	1723	08/13/2022 17:00:00	17:00:00	24.440
20	1724	08/13/2022 18:00:00	18:00:00	24.429
20	1725	08/13/2022 19:00:00	19:00:00	24.418
20	1726	08/13/2022 20:00:00	20:00:00	24.375
20	1727	08/13/2022 21:00:00	21:00:00	24.343
20	1728	08/13/2022 22:00:00	22:00:00	24.332
20	1729	08/13/2022 23:00:00	23:00:00	24.311
20	1730	08/14/2022 00:00:00	00:00:00	24.290
20	1731	08/14/2022 01:00:00	01:00:00	24.236
20	1732	08/14/2022 02:00:00	02:00:00	24.204
20	1733	08/14/2022 03:00:00	03:00:00	24.182
20	1734	08/14/2022 04:00:00	04:00:00	24.161
20	1735	08/14/2022 05:00:00	05:00:00	24.118
20	1736	08/14/2022 06:00:00	06:00:00	24.054
20	1737	08/14/2022 07:00:00	07:00:00	24.043
20	1738	08/14/2022 08:00:00	08:00:00	24.021
20	1739	08/14/2022 09:00:00	09:00:00	23.989
20	1740	08/14/2022 10:00:00	10:00:00	23.968
20	1741	08/14/2022 11:00:00	11:00:00	23.979
20	1742	08/14/2022 12:00:00	12:00:00	23.979
20	1743	08/14/2022 13:00:00	13:00:00	23.914
20	1744	08/14/2022 14:00:00	14:00:00	23.893
20	1745	08/14/2022 15:00:00	15:00:00	23.871
20	1746	08/14/2022 16:00:00	16:00:00	23.850
20	1747	08/14/2022 17:00:00	17:00:00	23.828
20	1748	08/14/2022 18:00:00	18:00:00	23.818
20	1749	08/14/2022 19:00:00	19:00:00	23.796
20	1750	08/14/2022 20:00:00	20:00:00	23.775
20	1751	08/14/2022 21:00:00	21:00:00	23.775
20	1752	08/14/2022 22:00:00	22:00:00	23.764
20	1753	08/14/2022 23:00:00	23:00:00	23.753
20	1754	08/15/2022 00:00:00	00:00:00	23.743
20	1755	08/15/2022 01:00:00	01:00:00	23.700
20	1756	08/15/2022 02:00:00	02:00:00	23.689
20	1757	08/15/2022 03:00:00	03:00:00	23.657
20	1758	08/15/2022 04:00:00	04:00:00	23.646
20	1759	08/15/2022 05:00:00	05:00:00	23.592
20	1760	08/15/2022 06:00:00	06:00:00	23.571
20	1761	08/15/2022 07:00:00	07:00:00	23.560
20	1762	08/15/2022 08:00:00	08:00:00	23.539
20	1763	08/15/2022 09:00:00	09:00:00	23.539
20	1764	08/15/2022 10:00:00	10:00:00	23.528
20	1765	08/15/2022 11:00:00	11:00:00	23.560
20	1766	08/15/2022 12:00:00	12:00:00	23.560
20	1767	08/15/2022 13:00:00	13:00:00	23.582
20	1768	08/15/2022 14:00:00	14:00:00	23.625
20	1769	08/15/2022 15:00:00	15:00:00	23.646
20	1770	08/15/2022 16:00:00	16:00:00	23.668
20	1771	08/15/2022 17:00:00	17:00:00	23.689
20	1772	08/15/2022 18:00:00	18:00:00	23.689
20	1773	08/15/2022 19:00:00	19:00:00	23.732
20	1774	08/15/2022 20:00:00	20:00:00	23.764
20	1775	08/15/2022 21:00:00	21:00:00	23.753
20	1776	08/15/2022 22:00:00	22:00:00	23.743
20	1777	08/15/2022 23:00:00	23:00:00	23.721
20	1778	08/16/2022 00:00:00	00:00:00	23.721
20	1779	08/16/2022 01:00:00	01:00:00	23.710
20	1780	08/16/2022 02:00:00	02:00:00	23.732
20	1781	08/16/2022 03:00:00	03:00:00	23.732
20	1782	08/16/2022 04:00:00	04:00:00	23.743
20	1783	08/16/2022 05:00:00	05:00:00	23.732
20	1784	08/16/2022 06:00:00	06:00:00	23.721
20	1785	08/16/2022 07:00:00	07:00:00	23.689
20	1786	08/16/2022 08:00:00	08:00:00	23.689
20	1787	08/16/2022 09:00:00	09:00:00	23.657
20	1788	08/16/2022 10:00:00	10:00:00	23.646
20	1789	08/16/2022 11:00:00	11:00:00	23.625
20	1790	08/16/2022 12:00:00	12:00:00	23.668
20	1791	08/16/2022 13:00:00	13:00:00	23.700
20	1792	08/16/2022 14:00:00	14:00:00	23.721
20	1793	08/16/2022 15:00:00	15:00:00	23.785
20	1794	08/16/2022 16:00:00	16:00:00	23.807
20	1795	08/16/2022 17:00:00	17:00:00	23.828
20	1796	08/16/2022 18:00:00	18:00:00	23.893
20	1797	08/16/2022 19:00:00	19:00:00	23.957
20	1798	08/16/2022 20:00:00	20:00:00	24.021
20	1799	08/16/2022 21:00:00	21:00:00	24.054
20	1800	08/16/2022 22:00:00	22:00:00	24.043
20	1801	08/16/2022 23:00:00	23:00:00	24.032
20	1802	08/17/2022 00:00:00	00:00:00	24.032
20	1803	08/17/2022 01:00:00	01:00:00	24.000
20	1804	08/17/2022 02:00:00	02:00:00	24.000
20	1805	08/17/2022 03:00:00	03:00:00	23.989
20	1806	08/17/2022 04:00:00	04:00:00	23.979
20	1807	08/17/2022 05:00:00	05:00:00	23.946
20	1808	08/17/2022 06:00:00	06:00:00	23.936
20	1809	08/17/2022 07:00:00	07:00:00	23.946
20	1810	08/17/2022 08:00:00	08:00:00	23.946
20	1811	08/17/2022 09:00:00	09:00:00	23.957
20	1812	08/17/2022 10:00:00	10:00:00	23.946
20	1813	08/17/2022 11:00:00	11:00:00	23.957
20	1814	08/17/2022 12:00:00	12:00:00	23.979
20	1815	08/17/2022 13:00:00	13:00:00	24.000
20	1816	08/17/2022 14:00:00	14:00:00	24.000
20	1817	08/17/2022 15:00:00	15:00:00	24.021
20	1818	08/17/2022 16:00:00	16:00:00	24.043
20	1819	08/17/2022 17:00:00	17:00:00	24.086
20	1820	08/17/2022 18:00:00	18:00:00	24.107
20	1821	08/17/2022 19:00:00	19:00:00	24.129
20	1822	08/17/2022 20:00:00	20:00:00	24.139
20	1823	08/17/2022 21:00:00	21:00:00	24.150
20	1824	08/17/2022 22:00:00	22:00:00	24.139
20	1825	08/17/2022 23:00:00	23:00:00	24.139
20	1826	08/18/2022 00:00:00	00:00:00	24.139
20	1827	08/18/2022 01:00:00	01:00:00	24.161
20	1828	08/18/2022 02:00:00	02:00:00	24.161
20	1829	08/18/2022 03:00:00	03:00:00	24.150
20	1830	08/18/2022 04:00:00	04:00:00	24.161
20	1831	08/18/2022 05:00:00	05:00:00	24.161
20	1832	08/18/2022 06:00:00	06:00:00	24.161
20	1833	08/18/2022 07:00:00	07:00:00	24.150
20	1834	08/18/2022 08:00:00	08:00:00	24.172
20	1835	08/18/2022 09:00:00	09:00:00	24.193
20	1836	08/18/2022 10:00:00	10:00:00	24.182
20	1837	08/18/2022 11:00:00	11:00:00	24.172
20	1838	08/18/2022 12:00:00	12:00:00	24.182
20	1839	08/18/2022 13:00:00	13:00:00	24.214
20	1840	08/18/2022 14:00:00	14:00:00	24.214
20	1841	08/18/2022 15:00:00	15:00:00	24.225
20	1842	08/18/2022 16:00:00	16:00:00	24.268
20	1843	08/18/2022 17:00:00	17:00:00	24.268
20	1844	08/18/2022 18:00:00	18:00:00	24.290
20	1845	08/18/2022 19:00:00	19:00:00	24.311
20	1846	08/18/2022 20:00:00	20:00:00	24.322
20	1847	08/18/2022 21:00:00	21:00:00	24.354
20	1848	08/18/2022 22:00:00	22:00:00	24.343
20	1849	08/18/2022 23:00:00	23:00:00	24.354
20	1850	08/19/2022 00:00:00	00:00:00	24.365
20	1851	08/19/2022 01:00:00	01:00:00	24.386
20	1852	08/19/2022 02:00:00	02:00:00	24.375
20	1853	08/19/2022 03:00:00	03:00:00	24.397
20	1854	08/19/2022 04:00:00	04:00:00	24.418
20	1855	08/19/2022 05:00:00	05:00:00	24.429
20	1856	08/19/2022 06:00:00	06:00:00	24.440
20	1857	08/19/2022 07:00:00	07:00:00	24.440
20	1858	08/19/2022 08:00:00	08:00:00	24.440
20	1859	08/19/2022 09:00:00	09:00:00	24.450
20	1860	08/19/2022 10:00:00	10:00:00	24.461
20	1861	08/19/2022 11:00:00	11:00:00	24.472
20	1862	08/19/2022 12:00:00	12:00:00	24.483
20	1863	08/19/2022 13:00:00	13:00:00	24.504
20	1864	08/19/2022 14:00:00	14:00:00	24.504
20	1865	08/19/2022 15:00:00	15:00:00	24.536
20	1866	08/19/2022 16:00:00	16:00:00	24.547
20	1867	08/19/2022 17:00:00	17:00:00	24.568
20	1868	08/19/2022 18:00:00	18:00:00	24.590
20	1869	08/19/2022 19:00:00	19:00:00	24.568
20	1870	08/19/2022 20:00:00	20:00:00	24.579
20	1871	08/19/2022 21:00:00	21:00:00	24.558
20	1872	08/19/2022 22:00:00	22:00:00	24.547
20	1873	08/19/2022 23:00:00	23:00:00	24.515
20	1874	08/20/2022 00:00:00	00:00:00	24.515
20	1875	08/20/2022 01:00:00	01:00:00	24.504
20	1876	08/20/2022 02:00:00	02:00:00	24.515
20	1877	08/20/2022 03:00:00	03:00:00	24.504
20	1878	08/20/2022 04:00:00	04:00:00	24.483
20	1879	08/20/2022 05:00:00	05:00:00	24.504
20	1880	08/20/2022 06:00:00	06:00:00	24.504
20	1881	08/20/2022 07:00:00	07:00:00	24.472
20	1882	08/20/2022 08:00:00	08:00:00	24.483
20	1883	08/20/2022 09:00:00	09:00:00	24.472
20	1884	08/20/2022 10:00:00	10:00:00	24.461
20	1885	08/20/2022 11:00:00	11:00:00	24.440
20	1886	08/20/2022 12:00:00	12:00:00	24.418
20	1887	08/20/2022 13:00:00	13:00:00	24.429
20	1888	08/20/2022 14:00:00	14:00:00	24.408
20	1889	08/20/2022 15:00:00	15:00:00	24.386
20	1890	08/20/2022 16:00:00	16:00:00	24.365
20	1891	08/20/2022 17:00:00	17:00:00	24.365
20	1892	08/20/2022 18:00:00	18:00:00	24.343
20	1893	08/20/2022 19:00:00	19:00:00	24.311
20	1894	08/20/2022 20:00:00	20:00:00	24.311
20	1895	08/20/2022 21:00:00	21:00:00	24.290
20	1896	08/20/2022 22:00:00	22:00:00	24.279
20	1897	08/20/2022 23:00:00	23:00:00	24.257
20	1898	08/21/2022 00:00:00	00:00:00	24.247
20	1899	08/21/2022 01:00:00	01:00:00	24.214
20	1900	08/21/2022 02:00:00	02:00:00	24.214
20	1901	08/21/2022 03:00:00	03:00:00	24.225
20	1902	08/21/2022 04:00:00	04:00:00	24.214
20	1903	08/21/2022 05:00:00	05:00:00	24.204
20	1904	08/21/2022 06:00:00	06:00:00	24.193
20	1905	08/21/2022 07:00:00	07:00:00	24.182
20	1906	08/21/2022 08:00:00	08:00:00	24.172
20	1907	08/21/2022 09:00:00	09:00:00	24.150
20	1908	08/21/2022 10:00:00	10:00:00	24.139
20	1909	08/21/2022 11:00:00	11:00:00	24.129
20	1910	08/21/2022 12:00:00	12:00:00	24.129
20	1911	08/21/2022 13:00:00	13:00:00	24.107
20	1912	08/21/2022 14:00:00	14:00:00	24.097
20	1913	08/21/2022 15:00:00	15:00:00	24.097
20	1914	08/21/2022 16:00:00	16:00:00	24.075
20	1915	08/21/2022 17:00:00	17:00:00	24.043
20	1916	08/21/2022 18:00:00	18:00:00	24.043
20	1917	08/21/2022 19:00:00	19:00:00	24.043
20	1918	08/21/2022 20:00:00	20:00:00	24.011
20	1919	08/21/2022 21:00:00	21:00:00	24.000
20	1920	08/21/2022 22:00:00	22:00:00	24.000
20	1921	08/21/2022 23:00:00	23:00:00	24.000
20	1922	08/22/2022 00:00:00	00:00:00	23.979
20	1923	08/22/2022 01:00:00	01:00:00	23.979
20	1924	08/22/2022 02:00:00	02:00:00	24.000
20	1925	08/22/2022 03:00:00	03:00:00	23.968
20	1926	08/22/2022 04:00:00	04:00:00	23.968
20	1927	08/22/2022 05:00:00	05:00:00	23.957
20	1928	08/22/2022 06:00:00	06:00:00	23.968
20	1929	08/22/2022 07:00:00	07:00:00	23.925
20	1930	08/22/2022 08:00:00	08:00:00	23.936
20	1931	08/22/2022 09:00:00	09:00:00	23.785
20	1932	08/22/2022 10:00:00	10:00:00	23.764
20	1933	08/22/2022 11:00:00	11:00:00	23.796
20	1934	08/22/2022 12:00:00	12:00:00	23.796
20	1935	08/22/2022 13:00:00	13:00:00	23.893
20	1936	08/22/2022 14:00:00	14:00:00	23.957
20	1937	08/22/2022 15:00:00	15:00:00	24.054
20	1938	08/22/2022 16:00:00	16:00:00	24.086
20	1939	08/22/2022 17:00:00	17:00:00	24.086
20	1940	08/22/2022 18:00:00	18:00:00	24.075
20	1941	08/22/2022 19:00:00	19:00:00	24.043
20	1942	08/22/2022 20:00:00	20:00:00	24.021
20	1943	08/22/2022 21:00:00	21:00:00	24.000
20	1944	08/22/2022 22:00:00	22:00:00	24.000
20	1945	08/22/2022 23:00:00	23:00:00	23.968
20	1946	08/23/2022 00:00:00	00:00:00	23.946
20	1947	08/23/2022 01:00:00	01:00:00	23.936
20	1948	08/23/2022 02:00:00	02:00:00	23.903
20	1949	08/23/2022 03:00:00	03:00:00	23.882
20	1950	08/23/2022 04:00:00	04:00:00	23.903
20	1951	08/23/2022 05:00:00	05:00:00	23.861
20	1952	08/23/2022 06:00:00	06:00:00	23.850
20	1953	08/23/2022 07:00:00	07:00:00	23.828
20	1954	08/23/2022 08:00:00	08:00:00	23.828
20	1955	08/23/2022 09:00:00	09:00:00	23.743
20	1956	08/23/2022 10:00:00	10:00:00	23.571
20	1957	08/23/2022 11:00:00	11:00:00	23.474
20	1958	08/23/2022 12:00:00	12:00:00	23.389
20	1959	08/23/2022 13:00:00	13:00:00	23.271
20	1960	08/23/2022 14:00:00	14:00:00	23.239
20	1961	08/23/2022 15:00:00	15:00:00	23.206
20	1962	08/23/2022 16:00:00	16:00:00	23.292
20	1963	08/23/2022 17:00:00	17:00:00	23.378
20	1964	08/23/2022 18:00:00	18:00:00	23.367
20	1965	08/23/2022 19:00:00	19:00:00	23.421
20	1966	08/23/2022 20:00:00	20:00:00	23.528
20	1967	08/23/2022 21:00:00	21:00:00	23.582
20	1968	08/23/2022 22:00:00	22:00:00	23.592
20	1969	08/23/2022 23:00:00	23:00:00	23.603
20	1970	08/24/2022 00:00:00	00:00:00	23.592
20	1971	08/24/2022 01:00:00	01:00:00	23.592
20	1972	08/24/2022 02:00:00	02:00:00	23.560
20	1973	08/24/2022 03:00:00	03:00:00	23.560
20	1974	08/24/2022 04:00:00	04:00:00	23.550
20	1975	08/24/2022 05:00:00	05:00:00	23.550
20	1976	08/24/2022 06:00:00	06:00:00	23.528
20	1977	08/24/2022 07:00:00	07:00:00	23.496
20	1978	08/24/2022 08:00:00	08:00:00	23.485
20	1979	08/24/2022 09:00:00	09:00:00	23.410
20	1980	08/24/2022 10:00:00	10:00:00	23.356
20	1981	08/24/2022 11:00:00	11:00:00	23.399
20	1982	08/24/2022 12:00:00	12:00:00	23.442
20	1983	08/24/2022 13:00:00	13:00:00	23.603
20	1984	08/24/2022 14:00:00	14:00:00	23.775
20	1985	08/24/2022 15:00:00	15:00:00	23.828
20	1986	08/24/2022 16:00:00	16:00:00	23.807
20	1987	08/24/2022 17:00:00	17:00:00	23.743
20	1988	08/24/2022 18:00:00	18:00:00	23.700
20	1989	08/24/2022 19:00:00	19:00:00	23.625
20	1990	08/24/2022 20:00:00	20:00:00	23.603
20	1991	08/24/2022 21:00:00	21:00:00	23.539
20	1992	08/24/2022 22:00:00	22:00:00	23.496
20	1993	08/24/2022 23:00:00	23:00:00	23.464
20	1994	08/25/2022 00:00:00	00:00:00	23.432
20	1995	08/25/2022 01:00:00	01:00:00	23.367
20	1996	08/25/2022 02:00:00	02:00:00	23.346
20	1997	08/25/2022 03:00:00	03:00:00	23.314
20	1998	08/25/2022 04:00:00	04:00:00	23.303
20	1999	08/25/2022 05:00:00	05:00:00	23.281
[truncated: 15,658 more rows]
