# Supplementary material for: Grounds, Beds, and Reefs of the Endangered Coral Cladocora caespitosa With Description of the Tremiti Reef
Source: Ecol Evol. 2026 Feb 24;16(2):e72871. doi: 10.1002/ece3.72871 (PMC12930217; doi:10.1002/ece3.72871)
Supplement: Supplementary file 1 — Appendix S1: ece372871‐sup‐0001‐AppendixS1.zip. [file ECE3-16-e72871-s001.zip › ece372871-sup-0016-AppendixS16.csv]

Depth	ID	Date-Time	Time	Temperature
25	1	06/02/2022 23:00:00	23:00:00	23.689
25	2	06/03/2022 00:00:00	00:00:00	23.689
25	3	06/03/2022 01:00:00	01:00:00	23.678
25	4	06/03/2022 02:00:00	02:00:00	23.689
25	5	06/03/2022 03:00:00	03:00:00	23.657
25	6	06/03/2022 04:00:00	04:00:00	23.678
25	7	06/03/2022 05:00:00	05:00:00	23.668
25	8	06/03/2022 06:00:00	06:00:00	23.678
25	9	06/03/2022 07:00:00	07:00:00	23.678
25	10	06/03/2022 08:00:00	08:00:00	23.668
25	11	06/03/2022 09:00:00	09:00:00	23.668
25	12	06/03/2022 10:00:00	10:00:00	23.796
25	13	06/03/2022 11:00:00	11:00:00	24.021
25	14	06/03/2022 12:00:00	12:00:00	24.214
25	15	06/03/2022 13:00:00	13:00:00	24.408
25	16	06/03/2022 14:00:00	14:00:00	24.547
25	17	06/03/2022 15:00:00	15:00:00	24.579
25	18	06/03/2022 16:00:00	16:00:00	24.504
25	19	06/03/2022 17:00:00	17:00:00	24.429
25	20	06/03/2022 18:00:00	18:00:00	24.332
25	21	06/03/2022 19:00:00	19:00:00	24.311
25	22	06/03/2022 20:00:00	20:00:00	24.268
25	23	06/03/2022 21:00:00	21:00:00	24.247
25	24	06/03/2022 22:00:00	22:00:00	24.214
25	25	06/03/2022 23:00:00	23:00:00	24.172
25	26	06/04/2022 00:00:00	00:00:00	24.150
25	27	06/04/2022 01:00:00	01:00:00	24.129
25	28	06/04/2022 02:00:00	02:00:00	24.107
25	29	06/04/2022 03:00:00	03:00:00	24.075
25	30	06/04/2022 04:00:00	04:00:00	24.075
25	31	06/04/2022 05:00:00	05:00:00	24.043
25	32	06/04/2022 06:00:00	06:00:00	24.032
25	33	06/04/2022 07:00:00	07:00:00	24.011
25	34	06/04/2022 08:00:00	08:00:00	24.000
25	35	06/04/2022 09:00:00	09:00:00	24.000
25	36	06/04/2022 10:00:00	10:00:00	24.000
25	37	06/04/2022 11:00:00	11:00:00	24.000
25	38	06/04/2022 12:00:00	12:00:00	23.979
25	39	06/04/2022 13:00:00	13:00:00	23.968
25	40	06/04/2022 14:00:00	14:00:00	23.989
25	41	06/04/2022 15:00:00	15:00:00	23.989
25	42	06/04/2022 16:00:00	16:00:00	24.000
25	43	06/04/2022 17:00:00	17:00:00	24.000
25	44	06/04/2022 18:00:00	18:00:00	24.021
25	45	06/04/2022 19:00:00	19:00:00	24.000
25	46	06/04/2022 20:00:00	20:00:00	24.021
25	47	06/04/2022 21:00:00	21:00:00	24.021
25	48	06/04/2022 22:00:00	22:00:00	24.021
25	49	06/04/2022 23:00:00	23:00:00	24.021
25	50	06/05/2022 00:00:00	00:00:00	24.011
25	51	06/05/2022 01:00:00	01:00:00	24.011
25	52	06/05/2022 02:00:00	02:00:00	24.011
25	53	06/05/2022 03:00:00	03:00:00	24.011
25	54	06/05/2022 04:00:00	04:00:00	24.021
25	55	06/05/2022 05:00:00	05:00:00	24.011
25	56	06/05/2022 06:00:00	06:00:00	24.032
25	57	06/05/2022 07:00:00	07:00:00	24.021
25	58	06/05/2022 08:00:00	08:00:00	24.021
25	59	06/05/2022 09:00:00	09:00:00	24.021
25	60	06/05/2022 10:00:00	10:00:00	24.021
25	61	06/05/2022 11:00:00	11:00:00	24.021
25	62	06/05/2022 12:00:00	12:00:00	24.032
25	63	06/05/2022 13:00:00	13:00:00	24.043
25	64	06/05/2022 14:00:00	14:00:00	24.043
25	65	06/05/2022 15:00:00	15:00:00	24.064
25	66	06/05/2022 16:00:00	16:00:00	24.064
25	67	06/05/2022 17:00:00	17:00:00	24.075
25	68	06/05/2022 18:00:00	18:00:00	24.107
25	69	06/05/2022 19:00:00	19:00:00	24.129
25	70	06/05/2022 20:00:00	20:00:00	24.118
25	71	06/05/2022 21:00:00	21:00:00	24.161
25	72	06/05/2022 22:00:00	22:00:00	24.172
25	73	06/05/2022 23:00:00	23:00:00	24.193
25	74	06/06/2022 00:00:00	00:00:00	24.204
25	75	06/06/2022 01:00:00	01:00:00	24.204
25	76	06/06/2022 02:00:00	02:00:00	24.214
25	77	06/06/2022 03:00:00	03:00:00	24.247
25	78	06/06/2022 04:00:00	04:00:00	24.225
25	79	06/06/2022 05:00:00	05:00:00	24.236
25	80	06/06/2022 06:00:00	06:00:00	24.247
25	81	06/06/2022 07:00:00	07:00:00	24.247
25	82	06/06/2022 08:00:00	08:00:00	24.268
25	83	06/06/2022 09:00:00	09:00:00	24.236
25	84	06/06/2022 10:00:00	10:00:00	24.300
25	85	06/06/2022 11:00:00	11:00:00	24.408
25	86	06/06/2022 12:00:00	12:00:00	24.547
25	87	06/06/2022 13:00:00	13:00:00	24.719
25	88	06/06/2022 14:00:00	14:00:00	24.933
25	89	06/06/2022 15:00:00	15:00:00	24.997
25	90	06/06/2022 16:00:00	16:00:00	24.987
25	91	06/06/2022 17:00:00	17:00:00	24.933
25	92	06/06/2022 18:00:00	18:00:00	24.869
25	93	06/06/2022 19:00:00	19:00:00	24.858
25	94	06/06/2022 20:00:00	20:00:00	24.869
25	95	06/06/2022 21:00:00	21:00:00	24.858
25	96	06/06/2022 22:00:00	22:00:00	24.826
25	97	06/06/2022 23:00:00	23:00:00	24.783
25	98	06/07/2022 00:00:00	00:00:00	24.751
25	99	06/07/2022 01:00:00	01:00:00	24.719
25	100	06/07/2022 02:00:00	02:00:00	24.686
25	101	06/07/2022 03:00:00	03:00:00	24.644
25	102	06/07/2022 04:00:00	04:00:00	24.633
25	103	06/07/2022 05:00:00	05:00:00	24.590
25	104	06/07/2022 06:00:00	06:00:00	24.568
25	105	06/07/2022 07:00:00	07:00:00	24.547
25	106	06/07/2022 08:00:00	08:00:00	24.526
25	107	06/07/2022 09:00:00	09:00:00	24.515
25	108	06/07/2022 10:00:00	10:00:00	24.601
25	109	06/07/2022 11:00:00	11:00:00	24.708
25	110	06/07/2022 12:00:00	12:00:00	24.847
25	111	06/07/2022 13:00:00	13:00:00	25.008
25	112	06/07/2022 14:00:00	14:00:00	25.126
25	113	06/07/2022 15:00:00	15:00:00	25.190
25	114	06/07/2022 16:00:00	16:00:00	25.276
25	115	06/07/2022 17:00:00	17:00:00	25.351
25	116	06/07/2022 18:00:00	18:00:00	25.394
25	117	06/07/2022 19:00:00	19:00:00	25.577
25	118	06/07/2022 20:00:00	20:00:00	25.566
25	119	06/07/2022 21:00:00	21:00:00	25.491
25	120	06/07/2022 22:00:00	22:00:00	25.394
25	121	06/07/2022 23:00:00	23:00:00	25.330
25	122	06/08/2022 00:00:00	00:00:00	25.255
25	123	06/08/2022 01:00:00	01:00:00	25.201
25	124	06/08/2022 02:00:00	02:00:00	25.148
25	125	06/08/2022 03:00:00	03:00:00	25.083
25	126	06/08/2022 04:00:00	04:00:00	25.030
25	127	06/08/2022 05:00:00	05:00:00	24.965
25	128	06/08/2022 06:00:00	06:00:00	24.922
25	129	06/08/2022 07:00:00	07:00:00	24.922
25	130	06/08/2022 08:00:00	08:00:00	24.922
25	131	06/08/2022 09:00:00	09:00:00	24.847
25	132	06/08/2022 10:00:00	10:00:00	24.847
25	133	06/08/2022 11:00:00	11:00:00	24.933
25	134	06/08/2022 12:00:00	12:00:00	24.922
25	135	06/08/2022 13:00:00	13:00:00	24.944
25	136	06/08/2022 14:00:00	14:00:00	24.976
25	137	06/08/2022 15:00:00	15:00:00	25.051
25	138	06/08/2022 16:00:00	16:00:00	25.030
25	139	06/08/2022 17:00:00	17:00:00	25.019
25	140	06/08/2022 18:00:00	18:00:00	24.997
25	141	06/08/2022 19:00:00	19:00:00	24.997
25	142	06/08/2022 20:00:00	20:00:00	24.955
25	143	06/08/2022 21:00:00	21:00:00	24.922
25	144	06/08/2022 22:00:00	22:00:00	24.890
25	145	06/08/2022 23:00:00	23:00:00	24.826
25	146	06/09/2022 00:00:00	00:00:00	24.772
25	147	06/09/2022 01:00:00	01:00:00	24.740
25	148	06/09/2022 02:00:00	02:00:00	24.708
25	149	06/09/2022 03:00:00	03:00:00	24.665
25	150	06/09/2022 04:00:00	04:00:00	24.633
25	151	06/09/2022 05:00:00	05:00:00	24.579
25	152	06/09/2022 06:00:00	06:00:00	24.568
25	153	06/09/2022 07:00:00	07:00:00	24.536
25	154	06/09/2022 08:00:00	08:00:00	24.504
25	155	06/09/2022 09:00:00	09:00:00	24.247
25	156	06/09/2022 10:00:00	10:00:00	23.796
25	157	06/09/2022 11:00:00	11:00:00	23.979
25	158	06/09/2022 12:00:00	12:00:00	24.182
25	159	06/09/2022 13:00:00	13:00:00	24.225
25	160	06/09/2022 14:00:00	14:00:00	24.290
25	161	06/09/2022 15:00:00	15:00:00	24.375
25	162	06/09/2022 16:00:00	16:00:00	24.493
25	163	06/09/2022 17:00:00	17:00:00	24.547
25	164	06/09/2022 18:00:00	18:00:00	24.322
25	165	06/09/2022 19:00:00	19:00:00	24.172
25	166	06/09/2022 20:00:00	20:00:00	24.193
25	167	06/09/2022 21:00:00	21:00:00	24.204
25	168	06/09/2022 22:00:00	22:00:00	24.214
25	169	06/09/2022 23:00:00	23:00:00	24.204
25	170	06/10/2022 00:00:00	00:00:00	24.172
25	171	06/10/2022 01:00:00	01:00:00	24.129
25	172	06/10/2022 02:00:00	02:00:00	24.086
25	173	06/10/2022 03:00:00	03:00:00	24.043
25	174	06/10/2022 04:00:00	04:00:00	24.011
25	175	06/10/2022 05:00:00	05:00:00	23.968
25	176	06/10/2022 06:00:00	06:00:00	23.914
25	177	06/10/2022 07:00:00	07:00:00	23.882
25	178	06/10/2022 08:00:00	08:00:00	23.871
25	179	06/10/2022 09:00:00	09:00:00	23.646
25	180	06/10/2022 10:00:00	10:00:00	23.732
25	181	06/10/2022 11:00:00	11:00:00	23.861
25	182	06/10/2022 12:00:00	12:00:00	23.979
25	183	06/10/2022 13:00:00	13:00:00	24.054
25	184	06/10/2022 14:00:00	14:00:00	24.172
25	185	06/10/2022 15:00:00	15:00:00	24.172
25	186	06/10/2022 16:00:00	16:00:00	24.129
25	187	06/10/2022 17:00:00	17:00:00	24.064
25	188	06/10/2022 18:00:00	18:00:00	24.021
25	189	06/10/2022 19:00:00	19:00:00	23.936
25	190	06/10/2022 20:00:00	20:00:00	23.903
25	191	06/10/2022 21:00:00	21:00:00	23.850
25	192	06/10/2022 22:00:00	22:00:00	23.796
25	193	06/10/2022 23:00:00	23:00:00	23.753
25	194	06/11/2022 00:00:00	00:00:00	23.700
25	195	06/11/2022 01:00:00	01:00:00	23.668
25	196	06/11/2022 02:00:00	02:00:00	23.635
25	197	06/11/2022 03:00:00	03:00:00	23.582
25	198	06/11/2022 04:00:00	04:00:00	23.560
25	199	06/11/2022 05:00:00	05:00:00	23.539
25	200	06/11/2022 06:00:00	06:00:00	23.496
25	201	06/11/2022 07:00:00	07:00:00	23.464
25	202	06/11/2022 08:00:00	08:00:00	23.421
25	203	06/11/2022 09:00:00	09:00:00	23.410
25	204	06/11/2022 10:00:00	10:00:00	23.367
25	205	06/11/2022 11:00:00	11:00:00	23.324
25	206	06/11/2022 12:00:00	12:00:00	23.303
25	207	06/11/2022 13:00:00	13:00:00	23.303
25	208	06/11/2022 14:00:00	14:00:00	23.281
25	209	06/11/2022 15:00:00	15:00:00	23.239
25	210	06/11/2022 16:00:00	16:00:00	23.217
25	211	06/11/2022 17:00:00	17:00:00	23.206
25	212	06/11/2022 18:00:00	18:00:00	23.185
25	213	06/11/2022 19:00:00	19:00:00	23.142
25	214	06/11/2022 20:00:00	20:00:00	23.131
25	215	06/11/2022 21:00:00	21:00:00	23.121
25	216	06/11/2022 22:00:00	22:00:00	23.099
25	217	06/11/2022 23:00:00	23:00:00	23.099
25	218	06/12/2022 00:00:00	00:00:00	23.067
25	219	06/12/2022 01:00:00	01:00:00	23.078
25	220	06/12/2022 02:00:00	02:00:00	23.045
25	221	06/12/2022 03:00:00	03:00:00	23.024
25	222	06/12/2022 04:00:00	04:00:00	23.003
25	223	06/12/2022 05:00:00	05:00:00	22.992
25	224	06/12/2022 06:00:00	06:00:00	22.949
25	225	06/12/2022 07:00:00	07:00:00	22.970
25	226	06/12/2022 08:00:00	08:00:00	22.949
25	227	06/12/2022 09:00:00	09:00:00	22.917
25	228	06/12/2022 10:00:00	10:00:00	22.885
25	229	06/12/2022 11:00:00	11:00:00	22.874
25	230	06/12/2022 12:00:00	12:00:00	22.842
25	231	06/12/2022 13:00:00	13:00:00	22.831
25	232	06/12/2022 14:00:00	14:00:00	22.810
25	233	06/12/2022 15:00:00	15:00:00	22.788
25	234	06/12/2022 16:00:00	16:00:00	22.777
25	235	06/12/2022 17:00:00	17:00:00	22.767
25	236	06/12/2022 18:00:00	18:00:00	22.734
25	237	06/12/2022 19:00:00	19:00:00	22.713
25	238	06/12/2022 20:00:00	20:00:00	22.702
25	239	06/12/2022 21:00:00	21:00:00	22.692
25	240	06/12/2022 22:00:00	22:00:00	22.681
25	241	06/12/2022 23:00:00	23:00:00	22.659
25	242	06/13/2022 00:00:00	00:00:00	22.638
25	243	06/13/2022 01:00:00	01:00:00	22.659
25	244	06/13/2022 02:00:00	02:00:00	22.627
25	245	06/13/2022 03:00:00	03:00:00	22.616
25	246	06/13/2022 04:00:00	04:00:00	22.616
25	247	06/13/2022 05:00:00	05:00:00	22.584
25	248	06/13/2022 06:00:00	06:00:00	22.606
25	249	06/13/2022 07:00:00	07:00:00	22.574
25	250	06/13/2022 08:00:00	08:00:00	22.552
25	251	06/13/2022 09:00:00	09:00:00	22.273
25	252	06/13/2022 10:00:00	10:00:00	22.445
25	253	06/13/2022 11:00:00	11:00:00	22.670
25	254	06/13/2022 12:00:00	12:00:00	22.842
25	255	06/13/2022 13:00:00	13:00:00	22.938
25	256	06/13/2022 14:00:00	14:00:00	23.067
25	257	06/13/2022 15:00:00	15:00:00	23.078
25	258	06/13/2022 16:00:00	16:00:00	23.035
25	259	06/13/2022 17:00:00	17:00:00	22.970
25	260	06/13/2022 18:00:00	18:00:00	22.863
25	261	06/13/2022 19:00:00	19:00:00	22.874
25	262	06/13/2022 20:00:00	20:00:00	22.831
25	263	06/13/2022 21:00:00	21:00:00	22.788
25	264	06/13/2022 22:00:00	22:00:00	22.734
25	265	06/13/2022 23:00:00	23:00:00	22.713
25	266	06/14/2022 00:00:00	00:00:00	22.670
25	267	06/14/2022 01:00:00	01:00:00	22.638
25	268	06/14/2022 02:00:00	02:00:00	22.595
25	269	06/14/2022 03:00:00	03:00:00	22.584
25	270	06/14/2022 04:00:00	04:00:00	22.552
25	271	06/14/2022 05:00:00	05:00:00	22.531
25	272	06/14/2022 06:00:00	06:00:00	22.520
25	273	06/14/2022 07:00:00	07:00:00	22.498
25	274	06/14/2022 08:00:00	08:00:00	22.498
25	275	06/14/2022 09:00:00	09:00:00	22.649
25	276	06/14/2022 10:00:00	10:00:00	22.788
25	277	06/14/2022 11:00:00	11:00:00	22.949
25	278	06/14/2022 12:00:00	12:00:00	23.163
25	279	06/14/2022 13:00:00	13:00:00	23.410
25	280	06/14/2022 14:00:00	14:00:00	23.614
25	281	06/14/2022 15:00:00	15:00:00	23.743
25	282	06/14/2022 16:00:00	16:00:00	23.796
25	283	06/14/2022 17:00:00	17:00:00	23.807
25	284	06/14/2022 18:00:00	18:00:00	23.807
25	285	06/14/2022 19:00:00	19:00:00	23.903
25	286	06/14/2022 20:00:00	20:00:00	23.893
25	287	06/14/2022 21:00:00	21:00:00	23.818
25	288	06/14/2022 22:00:00	22:00:00	23.710
25	289	06/14/2022 23:00:00	23:00:00	23.614
25	290	06/15/2022 00:00:00	00:00:00	23.517
25	291	06/15/2022 01:00:00	01:00:00	23.442
25	292	06/15/2022 02:00:00	02:00:00	23.346
25	293	06/15/2022 03:00:00	03:00:00	23.271
25	294	06/15/2022 04:00:00	04:00:00	23.206
25	295	06/15/2022 05:00:00	05:00:00	23.142
25	296	06/15/2022 06:00:00	06:00:00	23.078
25	297	06/15/2022 07:00:00	07:00:00	23.045
25	298	06/15/2022 08:00:00	08:00:00	22.960
25	299	06/15/2022 09:00:00	09:00:00	22.874
25	300	06/15/2022 10:00:00	10:00:00	22.992
25	301	06/15/2022 11:00:00	11:00:00	23.078
25	302	06/15/2022 12:00:00	12:00:00	23.228
25	303	06/15/2022 13:00:00	13:00:00	23.324
25	304	06/15/2022 14:00:00	14:00:00	23.421
25	305	06/15/2022 15:00:00	15:00:00	23.432
25	306	06/15/2022 16:00:00	16:00:00	23.421
25	307	06/15/2022 17:00:00	17:00:00	23.367
25	308	06/15/2022 18:00:00	18:00:00	23.324
25	309	06/15/2022 19:00:00	19:00:00	23.303
25	310	06/15/2022 20:00:00	20:00:00	23.260
25	311	06/15/2022 21:00:00	21:00:00	23.196
25	312	06/15/2022 22:00:00	22:00:00	23.185
25	313	06/15/2022 23:00:00	23:00:00	23.163
25	314	06/16/2022 00:00:00	00:00:00	23.153
25	315	06/16/2022 01:00:00	01:00:00	23.099
25	316	06/16/2022 02:00:00	02:00:00	23.078
25	317	06/16/2022 03:00:00	03:00:00	23.056
25	318	06/16/2022 04:00:00	04:00:00	23.013
25	319	06/16/2022 05:00:00	05:00:00	23.003
25	320	06/16/2022 06:00:00	06:00:00	22.970
25	321	06/16/2022 07:00:00	07:00:00	22.970
25	322	06/16/2022 08:00:00	08:00:00	22.917
25	323	06/16/2022 09:00:00	09:00:00	22.820
25	324	06/16/2022 10:00:00	10:00:00	22.885
25	325	06/16/2022 11:00:00	11:00:00	23.056
25	326	06/16/2022 12:00:00	12:00:00	23.206
25	327	06/16/2022 13:00:00	13:00:00	23.314
25	328	06/16/2022 14:00:00	14:00:00	23.399
25	329	06/16/2022 15:00:00	15:00:00	23.474
25	330	06/16/2022 16:00:00	16:00:00	23.560
25	331	06/16/2022 17:00:00	17:00:00	23.721
25	332	06/16/2022 18:00:00	18:00:00	23.893
25	333	06/16/2022 19:00:00	19:00:00	24.054
25	334	06/16/2022 20:00:00	20:00:00	24.043
25	335	06/16/2022 21:00:00	21:00:00	23.989
25	336	06/16/2022 22:00:00	22:00:00	23.925
25	337	06/16/2022 23:00:00	23:00:00	23.850
25	338	06/17/2022 00:00:00	00:00:00	23.796
25	339	06/17/2022 01:00:00	01:00:00	23.743
25	340	06/17/2022 02:00:00	02:00:00	23.700
25	341	06/17/2022 03:00:00	03:00:00	23.668
25	342	06/17/2022 04:00:00	04:00:00	23.646
25	343	06/17/2022 05:00:00	05:00:00	23.603
25	344	06/17/2022 06:00:00	06:00:00	23.592
25	345	06/17/2022 07:00:00	07:00:00	23.560
25	346	06/17/2022 08:00:00	08:00:00	23.539
25	347	06/17/2022 09:00:00	09:00:00	23.646
25	348	06/17/2022 10:00:00	10:00:00	23.764
25	349	06/17/2022 11:00:00	11:00:00	23.882
25	350	06/17/2022 12:00:00	12:00:00	24.043
25	351	06/17/2022 13:00:00	13:00:00	24.204
25	352	06/17/2022 14:00:00	14:00:00	24.322
25	353	06/17/2022 15:00:00	15:00:00	24.311
25	354	06/17/2022 16:00:00	16:00:00	24.279
25	355	06/17/2022 17:00:00	17:00:00	24.225
25	356	06/17/2022 18:00:00	18:00:00	24.161
25	357	06/17/2022 19:00:00	19:00:00	24.097
25	358	06/17/2022 20:00:00	20:00:00	24.011
25	359	06/17/2022 21:00:00	21:00:00	23.979
25	360	06/17/2022 22:00:00	22:00:00	23.925
25	361	06/17/2022 23:00:00	23:00:00	23.861
25	362	06/18/2022 00:00:00	00:00:00	23.818
25	363	06/18/2022 01:00:00	01:00:00	23.785
25	364	06/18/2022 02:00:00	02:00:00	23.775
25	365	06/18/2022 03:00:00	03:00:00	23.732
25	366	06/18/2022 04:00:00	04:00:00	23.689
25	367	06/18/2022 05:00:00	05:00:00	23.668
25	368	06/18/2022 06:00:00	06:00:00	23.635
25	369	06/18/2022 07:00:00	07:00:00	23.625
25	370	06/18/2022 08:00:00	08:00:00	23.571
25	371	06/18/2022 09:00:00	09:00:00	23.550
25	372	06/18/2022 10:00:00	10:00:00	23.528
25	373	06/18/2022 11:00:00	11:00:00	23.485
25	374	06/18/2022 12:00:00	12:00:00	23.464
25	375	06/18/2022 13:00:00	13:00:00	23.453
25	376	06/18/2022 14:00:00	14:00:00	23.432
25	377	06/18/2022 15:00:00	15:00:00	23.399
25	378	06/18/2022 16:00:00	16:00:00	23.399
25	379	06/18/2022 17:00:00	17:00:00	23.367
25	380	06/18/2022 18:00:00	18:00:00	23.335
25	381	06/18/2022 19:00:00	19:00:00	23.335
25	382	06/18/2022 20:00:00	20:00:00	23.314
25	383	06/18/2022 21:00:00	21:00:00	23.303
25	384	06/18/2022 22:00:00	22:00:00	23.281
25	385	06/18/2022 23:00:00	23:00:00	23.271
25	386	06/19/2022 00:00:00	00:00:00	23.228
25	387	06/19/2022 01:00:00	01:00:00	23.217
25	388	06/19/2022 02:00:00	02:00:00	23.206
25	389	06/19/2022 03:00:00	03:00:00	23.174
25	390	06/19/2022 04:00:00	04:00:00	23.131
25	391	06/19/2022 05:00:00	05:00:00	23.142
25	392	06/19/2022 06:00:00	06:00:00	23.110
25	393	06/19/2022 07:00:00	07:00:00	23.088
25	394	06/19/2022 08:00:00	08:00:00	23.078
25	395	06/19/2022 09:00:00	09:00:00	23.078
25	396	06/19/2022 10:00:00	10:00:00	23.045
25	397	06/19/2022 11:00:00	11:00:00	23.024
25	398	06/19/2022 12:00:00	12:00:00	23.024
25	399	06/19/2022 13:00:00	13:00:00	23.035
25	400	06/19/2022 14:00:00	14:00:00	23.013
25	401	06/19/2022 15:00:00	15:00:00	23.013
25	402	06/19/2022 16:00:00	16:00:00	23.003
25	403	06/19/2022 17:00:00	17:00:00	23.003
25	404	06/19/2022 18:00:00	18:00:00	23.024
25	405	06/19/2022 19:00:00	19:00:00	23.003
25	406	06/19/2022 20:00:00	20:00:00	23.003
25	407	06/19/2022 21:00:00	21:00:00	23.003
25	408	06/19/2022 22:00:00	22:00:00	22.992
25	409	06/19/2022 23:00:00	23:00:00	23.003
25	410	06/20/2022 00:00:00	00:00:00	23.003
25	411	06/20/2022 01:00:00	01:00:00	22.992
25	412	06/20/2022 02:00:00	02:00:00	22.970
25	413	06/20/2022 03:00:00	03:00:00	22.992
25	414	06/20/2022 04:00:00	04:00:00	22.970
25	415	06/20/2022 05:00:00	05:00:00	22.960
25	416	06/20/2022 06:00:00	06:00:00	22.949
25	417	06/20/2022 07:00:00	07:00:00	22.970
25	418	06/20/2022 08:00:00	08:00:00	22.938
25	419	06/20/2022 09:00:00	09:00:00	22.992
25	420	06/20/2022 10:00:00	10:00:00	23.153
25	421	06/20/2022 11:00:00	11:00:00	23.314
25	422	06/20/2022 12:00:00	12:00:00	23.496
25	423	06/20/2022 13:00:00	13:00:00	23.678
25	424	06/20/2022 14:00:00	14:00:00	23.861
25	425	06/20/2022 15:00:00	15:00:00	23.903
25	426	06/20/2022 16:00:00	16:00:00	23.882
25	427	06/20/2022 17:00:00	17:00:00	23.828
25	428	06/20/2022 18:00:00	18:00:00	23.775
25	429	06/20/2022 19:00:00	19:00:00	23.753
25	430	06/20/2022 20:00:00	20:00:00	23.689
25	431	06/20/2022 21:00:00	21:00:00	23.646
25	432	06/20/2022 22:00:00	22:00:00	23.592
25	433	06/20/2022 23:00:00	23:00:00	23.571
25	434	06/21/2022 00:00:00	00:00:00	23.539
25	435	06/21/2022 01:00:00	01:00:00	23.507
25	436	06/21/2022 02:00:00	02:00:00	23.485
25	437	06/21/2022 03:00:00	03:00:00	23.485
25	438	06/21/2022 04:00:00	04:00:00	23.453
25	439	06/21/2022 05:00:00	05:00:00	23.432
25	440	06/21/2022 06:00:00	06:00:00	23.442
25	441	06/21/2022 07:00:00	07:00:00	23.410
25	442	06/21/2022 08:00:00	08:00:00	23.389
25	443	06/21/2022 09:00:00	09:00:00	23.464
25	444	06/21/2022 10:00:00	10:00:00	23.571
25	445	06/21/2022 11:00:00	11:00:00	23.775
25	446	06/21/2022 12:00:00	12:00:00	24.000
25	447	06/21/2022 13:00:00	13:00:00	24.214
25	448	06/21/2022 14:00:00	14:00:00	24.365
25	449	06/21/2022 15:00:00	15:00:00	24.472
25	450	06/21/2022 16:00:00	16:00:00	24.676
25	451	06/21/2022 17:00:00	17:00:00	24.837
25	452	06/21/2022 18:00:00	18:00:00	25.008
25	453	06/21/2022 19:00:00	19:00:00	25.030
25	454	06/21/2022 20:00:00	20:00:00	24.912
25	455	06/21/2022 21:00:00	21:00:00	24.815
25	456	06/21/2022 22:00:00	22:00:00	24.708
25	457	06/21/2022 23:00:00	23:00:00	24.590
25	458	06/22/2022 00:00:00	00:00:00	24.515
25	459	06/22/2022 01:00:00	01:00:00	24.440
25	460	06/22/2022 02:00:00	02:00:00	24.397
25	461	06/22/2022 03:00:00	03:00:00	24.322
25	462	06/22/2022 04:00:00	04:00:00	24.279
25	463	06/22/2022 05:00:00	05:00:00	24.225
25	464	06/22/2022 06:00:00	06:00:00	24.204
25	465	06/22/2022 07:00:00	07:00:00	24.139
25	466	06/22/2022 08:00:00	08:00:00	24.107
25	467	06/22/2022 09:00:00	09:00:00	24.172
25	468	06/22/2022 10:00:00	10:00:00	24.365
25	469	06/22/2022 11:00:00	11:00:00	24.579
25	470	06/22/2022 12:00:00	12:00:00	24.815
25	471	06/22/2022 13:00:00	13:00:00	25.115
25	472	06/22/2022 14:00:00	14:00:00	25.308
25	473	06/22/2022 15:00:00	15:00:00	25.394
25	474	06/22/2022 16:00:00	16:00:00	25.308
25	475	06/22/2022 17:00:00	17:00:00	25.212
25	476	06/22/2022 18:00:00	18:00:00	25.115
25	477	06/22/2022 19:00:00	19:00:00	25.040
25	478	06/22/2022 20:00:00	20:00:00	24.955
25	479	06/22/2022 21:00:00	21:00:00	24.901
25	480	06/22/2022 22:00:00	22:00:00	24.847
25	481	06/22/2022 23:00:00	23:00:00	24.783
25	482	06/23/2022 00:00:00	00:00:00	24.729
25	483	06/23/2022 01:00:00	01:00:00	24.708
25	484	06/23/2022 02:00:00	02:00:00	24.633
25	485	06/23/2022 03:00:00	03:00:00	24.611
25	486	06/23/2022 04:00:00	04:00:00	24.558
25	487	06/23/2022 05:00:00	05:00:00	24.504
25	488	06/23/2022 06:00:00	06:00:00	24.472
25	489	06/23/2022 07:00:00	07:00:00	24.386
25	490	06/23/2022 08:00:00	08:00:00	24.332
25	491	06/23/2022 09:00:00	09:00:00	24.375
25	492	06/23/2022 10:00:00	10:00:00	24.526
25	493	06/23/2022 11:00:00	11:00:00	24.740
25	494	06/23/2022 12:00:00	12:00:00	24.901
25	495	06/23/2022 13:00:00	13:00:00	25.137
25	496	06/23/2022 14:00:00	14:00:00	25.416
25	497	06/23/2022 15:00:00	15:00:00	25.673
25	498	06/23/2022 16:00:00	16:00:00	25.845
25	499	06/23/2022 17:00:00	17:00:00	25.898
25	500	06/23/2022 18:00:00	18:00:00	26.027
25	501	06/23/2022 19:00:00	19:00:00	25.995
25	502	06/23/2022 20:00:00	20:00:00	25.909
25	503	06/23/2022 21:00:00	21:00:00	25.802
25	504	06/23/2022 22:00:00	22:00:00	25.684
25	505	06/23/2022 23:00:00	23:00:00	25.577
25	506	06/24/2022 00:00:00	00:00:00	25.480
25	507	06/24/2022 01:00:00	01:00:00	25.384
25	508	06/24/2022 02:00:00	02:00:00	25.308
25	509	06/24/2022 03:00:00	03:00:00	25.223
25	510	06/24/2022 04:00:00	04:00:00	25.190
25	511	06/24/2022 05:00:00	05:00:00	25.105
25	512	06/24/2022 06:00:00	06:00:00	25.083
25	513	06/24/2022 07:00:00	07:00:00	25.083
25	514	06/24/2022 08:00:00	08:00:00	25.083
25	515	06/24/2022 09:00:00	09:00:00	25.137
25	516	06/24/2022 10:00:00	10:00:00	25.244
25	517	06/24/2022 11:00:00	11:00:00	25.384
25	518	06/24/2022 12:00:00	12:00:00	25.544
25	519	06/24/2022 13:00:00	13:00:00	25.705
25	520	06/24/2022 14:00:00	14:00:00	25.770
25	521	06/24/2022 15:00:00	15:00:00	25.770
25	522	06/24/2022 16:00:00	16:00:00	25.716
25	523	06/24/2022 17:00:00	17:00:00	25.673
25	524	06/24/2022 18:00:00	18:00:00	25.609
25	525	06/24/2022 19:00:00	19:00:00	25.555
25	526	06/24/2022 20:00:00	20:00:00	25.502
25	527	06/24/2022 21:00:00	21:00:00	25.459
25	528	06/24/2022 22:00:00	22:00:00	25.426
25	529	06/24/2022 23:00:00	23:00:00	25.373
25	530	06/25/2022 00:00:00	00:00:00	25.351
25	531	06/25/2022 01:00:00	01:00:00	25.298
25	532	06/25/2022 02:00:00	02:00:00	25.266
25	533	06/25/2022 03:00:00	03:00:00	25.223
25	534	06/25/2022 04:00:00	04:00:00	25.190
25	535	06/25/2022 05:00:00	05:00:00	25.148
25	536	06/25/2022 06:00:00	06:00:00	25.137
25	537	06/25/2022 07:00:00	07:00:00	25.126
25	538	06/25/2022 08:00:00	08:00:00	25.105
25	539	06/25/2022 09:00:00	09:00:00	25.073
25	540	06/25/2022 10:00:00	10:00:00	25.040
25	541	06/25/2022 11:00:00	11:00:00	25.051
25	542	06/25/2022 12:00:00	12:00:00	25.030
25	543	06/25/2022 13:00:00	13:00:00	25.030
25	544	06/25/2022 14:00:00	14:00:00	25.030
25	545	06/25/2022 15:00:00	15:00:00	25.019
25	546	06/25/2022 16:00:00	16:00:00	25.019
25	547	06/25/2022 17:00:00	17:00:00	25.008
25	548	06/25/2022 18:00:00	18:00:00	25.008
25	549	06/25/2022 19:00:00	19:00:00	25.008
25	550	06/25/2022 20:00:00	20:00:00	25.030
25	551	06/25/2022 21:00:00	21:00:00	25.040
25	552	06/25/2022 22:00:00	22:00:00	25.040
25	553	06/25/2022 23:00:00	23:00:00	25.040
25	554	06/26/2022 00:00:00	00:00:00	25.062
25	555	06/26/2022 01:00:00	01:00:00	25.030
25	556	06/26/2022 02:00:00	02:00:00	25.030
25	557	06/26/2022 03:00:00	03:00:00	25.051
25	558	06/26/2022 04:00:00	04:00:00	25.030
25	559	06/26/2022 05:00:00	05:00:00	25.030
25	560	06/26/2022 06:00:00	06:00:00	25.019
25	561	06/26/2022 07:00:00	07:00:00	25.019
25	562	06/26/2022 08:00:00	08:00:00	25.008
25	563	06/26/2022 09:00:00	09:00:00	25.008
25	564	06/26/2022 10:00:00	10:00:00	24.987
25	565	06/26/2022 11:00:00	11:00:00	24.997
25	566	06/26/2022 12:00:00	12:00:00	24.997
25	567	06/26/2022 13:00:00	13:00:00	24.987
25	568	06/26/2022 14:00:00	14:00:00	24.987
25	569	06/26/2022 15:00:00	15:00:00	24.987
25	570	06/26/2022 16:00:00	16:00:00	24.997
25	571	06/26/2022 17:00:00	17:00:00	24.987
25	572	06/26/2022 18:00:00	18:00:00	24.997
25	573	06/26/2022 19:00:00	19:00:00	25.008
25	574	06/26/2022 20:00:00	20:00:00	25.008
25	575	06/26/2022 21:00:00	21:00:00	25.051
25	576	06/26/2022 22:00:00	22:00:00	25.030
25	577	06/26/2022 23:00:00	23:00:00	25.019
25	578	06/27/2022 00:00:00	00:00:00	25.030
25	579	06/27/2022 01:00:00	01:00:00	25.030
25	580	06/27/2022 02:00:00	02:00:00	25.030
25	581	06/27/2022 03:00:00	03:00:00	25.019
25	582	06/27/2022 04:00:00	04:00:00	25.030
25	583	06/27/2022 05:00:00	05:00:00	25.008
25	584	06/27/2022 06:00:00	06:00:00	25.030
25	585	06/27/2022 07:00:00	07:00:00	25.030
25	586	06/27/2022 08:00:00	08:00:00	25.019
25	587	06/27/2022 09:00:00	09:00:00	25.073
25	588	06/27/2022 10:00:00	10:00:00	25.255
25	589	06/27/2022 11:00:00	11:00:00	25.459
25	590	06/27/2022 12:00:00	12:00:00	25.727
25	591	06/27/2022 13:00:00	13:00:00	26.048
25	592	06/27/2022 14:00:00	14:00:00	26.370
25	593	06/27/2022 15:00:00	15:00:00	26.467
25	594	06/27/2022 16:00:00	16:00:00	26.402
25	595	06/27/2022 17:00:00	17:00:00	26.327
25	596	06/27/2022 18:00:00	18:00:00	26.263
25	597	06/27/2022 19:00:00	19:00:00	26.188
25	598	06/27/2022 20:00:00	20:00:00	26.124
25	599	06/27/2022 21:00:00	21:00:00	26.059
25	600	06/27/2022 22:00:00	22:00:00	26.006
25	601	06/27/2022 23:00:00	23:00:00	25.952
25	602	06/28/2022 00:00:00	00:00:00	25.898
25	603	06/28/2022 01:00:00	01:00:00	25.888
25	604	06/28/2022 02:00:00	02:00:00	25.823
25	605	06/28/2022 03:00:00	03:00:00	25.791
25	606	06/28/2022 04:00:00	04:00:00	25.791
25	607	06/28/2022 05:00:00	05:00:00	25.727
25	608	06/28/2022 06:00:00	06:00:00	25.737
25	609	06/28/2022 07:00:00	07:00:00	25.705
25	610	06/28/2022 08:00:00	08:00:00	25.684
25	611	06/28/2022 09:00:00	09:00:00	25.673
25	612	06/28/2022 10:00:00	10:00:00	25.802
25	613	06/28/2022 11:00:00	11:00:00	25.931
25	614	06/28/2022 12:00:00	12:00:00	26.059
25	615	06/28/2022 13:00:00	13:00:00	26.231
25	616	06/28/2022 14:00:00	14:00:00	26.445
25	617	06/28/2022 15:00:00	15:00:00	26.746
25	618	06/28/2022 16:00:00	16:00:00	26.982
25	619	06/28/2022 17:00:00	17:00:00	26.992
25	620	06/28/2022 18:00:00	18:00:00	27.164
25	621	06/28/2022 19:00:00	19:00:00	27.153
25	622	06/28/2022 20:00:00	20:00:00	27.057
25	623	06/28/2022 21:00:00	21:00:00	26.939
25	624	06/28/2022 22:00:00	22:00:00	26.864
25	625	06/28/2022 23:00:00	23:00:00	26.756
25	626	06/29/2022 00:00:00	00:00:00	26.703
25	627	06/29/2022 01:00:00	01:00:00	26.617
25	628	06/29/2022 02:00:00	02:00:00	26.563
25	629	06/29/2022 03:00:00	03:00:00	26.531
25	630	06/29/2022 04:00:00	04:00:00	26.477
25	631	06/29/2022 05:00:00	05:00:00	26.445
25	632	06/29/2022 06:00:00	06:00:00	26.402
25	633	06/29/2022 07:00:00	07:00:00	26.370
25	634	06/29/2022 08:00:00	08:00:00	26.360
25	635	06/29/2022 09:00:00	09:00:00	26.263
25	636	06/29/2022 10:00:00	10:00:00	26.360
25	637	06/29/2022 11:00:00	11:00:00	26.435
25	638	06/29/2022 12:00:00	12:00:00	26.467
25	639	06/29/2022 13:00:00	13:00:00	26.585
25	640	06/29/2022 14:00:00	14:00:00	26.660
25	641	06/29/2022 15:00:00	15:00:00	26.724
25	642	06/29/2022 16:00:00	16:00:00	26.724
25	643	06/29/2022 17:00:00	17:00:00	26.681
25	644	06/29/2022 18:00:00	18:00:00	26.692
25	645	06/29/2022 19:00:00	19:00:00	26.671
25	646	06/29/2022 20:00:00	20:00:00	26.660
25	647	06/29/2022 21:00:00	21:00:00	26.649
25	648	06/29/2022 22:00:00	22:00:00	26.606
25	649	06/29/2022 23:00:00	23:00:00	26.585
25	650	06/30/2022 00:00:00	00:00:00	26.574
25	651	06/30/2022 01:00:00	01:00:00	26.542
25	652	06/30/2022 02:00:00	02:00:00	26.542
25	653	06/30/2022 03:00:00	03:00:00	26.510
25	654	06/30/2022 04:00:00	04:00:00	26.488
25	655	06/30/2022 05:00:00	05:00:00	26.456
25	656	06/30/2022 06:00:00	06:00:00	26.467
25	657	06/30/2022 07:00:00	07:00:00	26.435
25	658	06/30/2022 08:00:00	08:00:00	26.435
25	659	06/30/2022 09:00:00	09:00:00	26.413
25	660	06/30/2022 10:00:00	10:00:00	26.510
25	661	06/30/2022 11:00:00	11:00:00	26.724
25	662	06/30/2022 12:00:00	12:00:00	26.874
25	663	06/30/2022 13:00:00	13:00:00	27.003
25	664	06/30/2022 14:00:00	14:00:00	27.089
25	665	06/30/2022 15:00:00	15:00:00	27.121
25	666	06/30/2022 16:00:00	16:00:00	27.228
25	667	06/30/2022 17:00:00	17:00:00	27.421
25	668	06/30/2022 18:00:00	18:00:00	27.507
25	669	06/30/2022 19:00:00	19:00:00	27.604
25	670	06/30/2022 20:00:00	20:00:00	27.571
25	671	06/30/2022 21:00:00	21:00:00	27.496
25	672	06/30/2022 22:00:00	22:00:00	27.400
25	673	06/30/2022 23:00:00	23:00:00	27.346
25	674	07/01/2022 00:00:00	00:00:00	27.282
25	675	07/01/2022 01:00:00	01:00:00	27.250
25	676	07/01/2022 02:00:00	02:00:00	27.185
25	677	07/01/2022 03:00:00	03:00:00	27.121
25	678	07/01/2022 04:00:00	04:00:00	27.078
25	679	07/01/2022 05:00:00	05:00:00	27.035
25	680	07/01/2022 06:00:00	06:00:00	27.003
25	681	07/01/2022 07:00:00	07:00:00	27.014
25	682	07/01/2022 08:00:00	08:00:00	27.003
25	683	07/01/2022 09:00:00	09:00:00	27.057
25	684	07/01/2022 10:00:00	10:00:00	27.196
25	685	07/01/2022 11:00:00	11:00:00	27.303
25	686	07/01/2022 12:00:00	12:00:00	27.378
25	687	07/01/2022 13:00:00	13:00:00	27.464
25	688	07/01/2022 14:00:00	14:00:00	27.464
25	689	07/01/2022 15:00:00	15:00:00	27.464
25	690	07/01/2022 16:00:00	16:00:00	27.421
25	691	07/01/2022 17:00:00	17:00:00	27.357
25	692	07/01/2022 18:00:00	18:00:00	27.336
25	693	07/01/2022 19:00:00	19:00:00	27.282
25	694	07/01/2022 20:00:00	20:00:00	27.239
25	695	07/01/2022 21:00:00	21:00:00	27.207
25	696	07/01/2022 22:00:00	22:00:00	27.164
25	697	07/01/2022 23:00:00	23:00:00	27.132
25	698	07/02/2022 00:00:00	00:00:00	27.100
25	699	07/02/2022 01:00:00	01:00:00	27.078
25	700	07/02/2022 02:00:00	02:00:00	26.992
25	701	07/02/2022 03:00:00	03:00:00	26.949
25	702	07/02/2022 04:00:00	04:00:00	26.896
25	703	07/02/2022 05:00:00	05:00:00	26.853
25	704	07/02/2022 06:00:00	06:00:00	26.810
25	705	07/02/2022 07:00:00	07:00:00	26.799
25	706	07/02/2022 08:00:00	08:00:00	26.767
25	707	07/02/2022 09:00:00	09:00:00	26.735
25	708	07/02/2022 10:00:00	10:00:00	26.735
25	709	07/02/2022 11:00:00	11:00:00	26.724
25	710	07/02/2022 12:00:00	12:00:00	26.756
25	711	07/02/2022 13:00:00	13:00:00	26.767
25	712	07/02/2022 14:00:00	14:00:00	26.767
25	713	07/02/2022 15:00:00	15:00:00	26.767
25	714	07/02/2022 16:00:00	16:00:00	26.778
25	715	07/02/2022 17:00:00	17:00:00	26.789
25	716	07/02/2022 18:00:00	18:00:00	26.810
25	717	07/02/2022 19:00:00	19:00:00	26.799
25	718	07/02/2022 20:00:00	20:00:00	26.799
25	719	07/02/2022 21:00:00	21:00:00	26.778
25	720	07/02/2022 22:00:00	22:00:00	26.778
25	721	07/02/2022 23:00:00	23:00:00	26.767
25	722	07/03/2022 00:00:00	00:00:00	26.735
25	723	07/03/2022 01:00:00	01:00:00	26.713
25	724	07/03/2022 02:00:00	02:00:00	26.724
25	725	07/03/2022 03:00:00	03:00:00	26.703
25	726	07/03/2022 04:00:00	04:00:00	26.671
25	727	07/03/2022 05:00:00	05:00:00	26.649
25	728	07/03/2022 06:00:00	06:00:00	26.628
25	729	07/03/2022 07:00:00	07:00:00	26.617
25	730	07/03/2022 08:00:00	08:00:00	26.606
25	731	07/03/2022 09:00:00	09:00:00	26.585
25	732	07/03/2022 10:00:00	10:00:00	26.542
25	733	07/03/2022 11:00:00	11:00:00	26.542
25	734	07/03/2022 12:00:00	12:00:00	26.531
25	735	07/03/2022 13:00:00	13:00:00	26.531
25	736	07/03/2022 14:00:00	14:00:00	26.531
25	737	07/03/2022 15:00:00	15:00:00	26.520
25	738	07/03/2022 16:00:00	16:00:00	26.510
25	739	07/03/2022 17:00:00	17:00:00	26.499
25	740	07/03/2022 18:00:00	18:00:00	26.499
25	741	07/03/2022 19:00:00	19:00:00	26.510
25	742	07/03/2022 20:00:00	20:00:00	26.488
25	743	07/03/2022 21:00:00	21:00:00	26.488
25	744	07/03/2022 22:00:00	22:00:00	26.467
25	745	07/03/2022 23:00:00	23:00:00	26.488
25	746	07/04/2022 00:00:00	00:00:00	26.435
25	747	07/04/2022 01:00:00	01:00:00	26.445
25	748	07/04/2022 02:00:00	02:00:00	26.424
25	749	07/04/2022 03:00:00	03:00:00	26.424
25	750	07/04/2022 04:00:00	04:00:00	26.392
25	751	07/04/2022 05:00:00	05:00:00	26.402
25	752	07/04/2022 06:00:00	06:00:00	26.370
25	753	07/04/2022 07:00:00	07:00:00	26.360
25	754	07/04/2022 08:00:00	08:00:00	26.295
25	755	07/04/2022 09:00:00	09:00:00	26.188
25	756	07/04/2022 10:00:00	10:00:00	26.274
25	757	07/04/2022 11:00:00	11:00:00	26.456
25	758	07/04/2022 12:00:00	12:00:00	26.692
25	759	07/04/2022 13:00:00	13:00:00	26.917
25	760	07/04/2022 14:00:00	14:00:00	27.153
25	761	07/04/2022 15:00:00	15:00:00	27.228
25	762	07/04/2022 16:00:00	16:00:00	27.185
25	763	07/04/2022 17:00:00	17:00:00	27.121
25	764	07/04/2022 18:00:00	18:00:00	27.121
25	765	07/04/2022 19:00:00	19:00:00	27.142
25	766	07/04/2022 20:00:00	20:00:00	27.153
25	767	07/04/2022 21:00:00	21:00:00	27.164
25	768	07/04/2022 22:00:00	22:00:00	27.196
25	769	07/04/2022 23:00:00	23:00:00	27.196
25	770	07/05/2022 00:00:00	00:00:00	27.218
25	771	07/05/2022 01:00:00	01:00:00	27.207
25	772	07/05/2022 02:00:00	02:00:00	27.196
25	773	07/05/2022 03:00:00	03:00:00	27.218
25	774	07/05/2022 04:00:00	04:00:00	27.250
25	775	07/05/2022 05:00:00	05:00:00	27.228
25	776	07/05/2022 06:00:00	06:00:00	27.218
25	777	07/05/2022 07:00:00	07:00:00	27.250
25	778	07/05/2022 08:00:00	08:00:00	27.282
25	779	07/05/2022 09:00:00	09:00:00	27.282
25	780	07/05/2022 10:00:00	10:00:00	27.378
25	781	07/05/2022 11:00:00	11:00:00	27.496
25	782	07/05/2022 12:00:00	12:00:00	27.668
25	783	07/05/2022 13:00:00	13:00:00	27.861
25	784	07/05/2022 14:00:00	14:00:00	28.086
25	785	07/05/2022 15:00:00	15:00:00	28.204
25	786	07/05/2022 16:00:00	16:00:00	28.311
25	787	07/05/2022 17:00:00	17:00:00	28.172
25	788	07/05/2022 18:00:00	18:00:00	28.269
25	789	07/05/2022 19:00:00	19:00:00	28.365
25	790	07/05/2022 20:00:00	20:00:00	28.311
25	791	07/05/2022 21:00:00	21:00:00	28.226
25	792	07/05/2022 22:00:00	22:00:00	28.097
25	793	07/05/2022 23:00:00	23:00:00	28.000
25	794	07/06/2022 00:00:00	00:00:00	27.893
25	795	07/06/2022 01:00:00	01:00:00	27.786
25	796	07/06/2022 02:00:00	02:00:00	27.647
25	797	07/06/2022 03:00:00	03:00:00	27.582
25	798	07/06/2022 04:00:00	04:00:00	27.518
25	799	07/06/2022 05:00:00	05:00:00	27.464
25	800	07/06/2022 06:00:00	06:00:00	27.411
25	801	07/06/2022 07:00:00	07:00:00	27.421
25	802	07/06/2022 08:00:00	08:00:00	27.368
25	803	07/06/2022 09:00:00	09:00:00	27.228
25	804	07/06/2022 10:00:00	10:00:00	27.196
25	805	07/06/2022 11:00:00	11:00:00	27.207
25	806	07/06/2022 12:00:00	12:00:00	27.282
25	807	07/06/2022 13:00:00	13:00:00	27.357
25	808	07/06/2022 14:00:00	14:00:00	27.453
25	809	07/06/2022 15:00:00	15:00:00	27.496
25	810	07/06/2022 16:00:00	16:00:00	27.550
25	811	07/06/2022 17:00:00	17:00:00	27.571
25	812	07/06/2022 18:00:00	18:00:00	27.550
25	813	07/06/2022 19:00:00	19:00:00	27.571
25	814	07/06/2022 20:00:00	20:00:00	27.582
25	815	07/06/2022 21:00:00	21:00:00	27.507
25	816	07/06/2022 22:00:00	22:00:00	27.443
25	817	07/06/2022 23:00:00	23:00:00	27.378
25	818	07/07/2022 00:00:00	00:00:00	27.314
25	819	07/07/2022 01:00:00	01:00:00	27.250
25	820	07/07/2022 02:00:00	02:00:00	27.196
25	821	07/07/2022 03:00:00	03:00:00	27.132
25	822	07/07/2022 04:00:00	04:00:00	27.078
25	823	07/07/2022 05:00:00	05:00:00	27.024
25	824	07/07/2022 06:00:00	06:00:00	26.982
25	825	07/07/2022 07:00:00	07:00:00	26.982
25	826	07/07/2022 08:00:00	08:00:00	26.928
25	827	07/07/2022 09:00:00	09:00:00	26.982
25	828	07/07/2022 10:00:00	10:00:00	27.035
25	829	07/07/2022 11:00:00	11:00:00	27.078
25	830	07/07/2022 12:00:00	12:00:00	27.110
25	831	07/07/2022 13:00:00	13:00:00	27.089
25	832	07/07/2022 14:00:00	14:00:00	27.035
25	833	07/07/2022 15:00:00	15:00:00	27.067
25	834	07/07/2022 16:00:00	16:00:00	26.960
25	835	07/07/2022 17:00:00	17:00:00	26.778
25	836	07/07/2022 18:00:00	18:00:00	26.799
25	837	07/07/2022 19:00:00	19:00:00	26.906
25	838	07/07/2022 20:00:00	20:00:00	26.939
25	839	07/07/2022 21:00:00	21:00:00	26.928
25	840	07/07/2022 22:00:00	22:00:00	26.939
25	841	07/07/2022 23:00:00	23:00:00	26.896
25	842	07/08/2022 00:00:00	00:00:00	26.885
25	843	07/08/2022 01:00:00	01:00:00	26.864
25	844	07/08/2022 02:00:00	02:00:00	26.831
25	845	07/08/2022 03:00:00	03:00:00	26.799
25	846	07/08/2022 04:00:00	04:00:00	26.778
25	847	07/08/2022 05:00:00	05:00:00	26.746
25	848	07/08/2022 06:00:00	06:00:00	26.703
25	849	07/08/2022 07:00:00	07:00:00	26.692
25	850	07/08/2022 08:00:00	08:00:00	26.724
25	851	07/08/2022 09:00:00	09:00:00	26.177
25	852	07/08/2022 10:00:00	10:00:00	25.877
25	853	07/08/2022 11:00:00	11:00:00	25.716
25	854	07/08/2022 12:00:00	12:00:00	25.823
25	855	07/08/2022 13:00:00	13:00:00	25.931
25	856	07/08/2022 14:00:00	14:00:00	26.016
25	857	07/08/2022 15:00:00	15:00:00	26.081
25	858	07/08/2022 16:00:00	16:00:00	26.102
25	859	07/08/2022 17:00:00	17:00:00	26.134
25	860	07/08/2022 18:00:00	18:00:00	26.091
25	861	07/08/2022 19:00:00	19:00:00	26.081
25	862	07/08/2022 20:00:00	20:00:00	26.059
25	863	07/08/2022 21:00:00	21:00:00	25.984
25	864	07/08/2022 22:00:00	22:00:00	25.984
25	865	07/08/2022 23:00:00	23:00:00	25.920
25	866	07/09/2022 00:00:00	00:00:00	25.888
25	867	07/09/2022 01:00:00	01:00:00	25.855
25	868	07/09/2022 02:00:00	02:00:00	25.823
25	869	07/09/2022 03:00:00	03:00:00	25.802
25	870	07/09/2022 04:00:00	04:00:00	25.737
25	871	07/09/2022 05:00:00	05:00:00	25.727
25	872	07/09/2022 06:00:00	06:00:00	25.695
25	873	07/09/2022 07:00:00	07:00:00	25.652
25	874	07/09/2022 08:00:00	08:00:00	25.619
25	875	07/09/2022 09:00:00	09:00:00	25.609
25	876	07/09/2022 10:00:00	10:00:00	25.555
25	877	07/09/2022 11:00:00	11:00:00	25.523
25	878	07/09/2022 12:00:00	12:00:00	25.502
25	879	07/09/2022 13:00:00	13:00:00	25.448
25	880	07/09/2022 14:00:00	14:00:00	25.416
25	881	07/09/2022 15:00:00	15:00:00	25.394
25	882	07/09/2022 16:00:00	16:00:00	25.373
25	883	07/09/2022 17:00:00	17:00:00	25.341
25	884	07/09/2022 18:00:00	18:00:00	25.298
25	885	07/09/2022 19:00:00	19:00:00	25.287
25	886	07/09/2022 20:00:00	20:00:00	25.244
25	887	07/09/2022 21:00:00	21:00:00	25.212
25	888	07/09/2022 22:00:00	22:00:00	25.201
25	889	07/09/2022 23:00:00	23:00:00	25.169
25	890	07/10/2022 00:00:00	00:00:00	25.137
25	891	07/10/2022 01:00:00	01:00:00	25.148
25	892	07/10/2022 02:00:00	02:00:00	25.105
25	893	07/10/2022 03:00:00	03:00:00	25.105
25	894	07/10/2022 04:00:00	04:00:00	25.083
25	895	07/10/2022 05:00:00	05:00:00	25.051
25	896	07/10/2022 06:00:00	06:00:00	25.030
25	897	07/10/2022 07:00:00	07:00:00	25.019
25	898	07/10/2022 08:00:00	08:00:00	24.976
25	899	07/10/2022 09:00:00	09:00:00	24.955
25	900	07/10/2022 10:00:00	10:00:00	24.922
25	901	07/10/2022 11:00:00	11:00:00	24.879
25	902	07/10/2022 12:00:00	12:00:00	24.879
25	903	07/10/2022 13:00:00	13:00:00	24.858
25	904	07/10/2022 14:00:00	14:00:00	24.804
25	905	07/10/2022 15:00:00	15:00:00	24.783
25	906	07/10/2022 16:00:00	16:00:00	24.751
25	907	07/10/2022 17:00:00	17:00:00	24.740
25	908	07/10/2022 18:00:00	18:00:00	24.697
25	909	07/10/2022 19:00:00	19:00:00	24.676
25	910	07/10/2022 20:00:00	20:00:00	24.665
25	911	07/10/2022 21:00:00	21:00:00	24.633
25	912	07/10/2022 22:00:00	22:00:00	24.633
25	913	07/10/2022 23:00:00	23:00:00	24.633
25	914	07/11/2022 00:00:00	00:00:00	24.579
25	915	07/11/2022 01:00:00	01:00:00	24.568
25	916	07/11/2022 02:00:00	02:00:00	24.579
25	917	07/11/2022 03:00:00	03:00:00	24.536
25	918	07/11/2022 04:00:00	04:00:00	24.547
25	919	07/11/2022 05:00:00	05:00:00	24.515
25	920	07/11/2022 06:00:00	06:00:00	24.526
25	921	07/11/2022 07:00:00	07:00:00	24.526
25	922	07/11/2022 08:00:00	08:00:00	24.504
25	923	07/11/2022 09:00:00	09:00:00	24.483
25	924	07/11/2022 10:00:00	10:00:00	24.386
25	925	07/11/2022 11:00:00	11:00:00	24.397
25	926	07/11/2022 12:00:00	12:00:00	24.386
25	927	07/11/2022 13:00:00	13:00:00	24.418
25	928	07/11/2022 14:00:00	14:00:00	24.526
25	929	07/11/2022 15:00:00	15:00:00	24.622
25	930	07/11/2022 16:00:00	16:00:00	24.644
25	931	07/11/2022 17:00:00	17:00:00	24.665
25	932	07/11/2022 18:00:00	18:00:00	24.665
25	933	07/11/2022 19:00:00	19:00:00	24.644
25	934	07/11/2022 20:00:00	20:00:00	24.622
25	935	07/11/2022 21:00:00	21:00:00	24.601
25	936	07/11/2022 22:00:00	22:00:00	24.579
25	937	07/11/2022 23:00:00	23:00:00	24.547
25	938	07/12/2022 00:00:00	00:00:00	24.558
25	939	07/12/2022 01:00:00	01:00:00	24.536
25	940	07/12/2022 02:00:00	02:00:00	24.515
25	941	07/12/2022 03:00:00	03:00:00	24.493
25	942	07/12/2022 04:00:00	04:00:00	24.450
25	943	07/12/2022 05:00:00	05:00:00	24.429
25	944	07/12/2022 06:00:00	06:00:00	24.440
25	945	07/12/2022 07:00:00	07:00:00	24.386
25	946	07/12/2022 08:00:00	08:00:00	24.375
25	947	07/12/2022 09:00:00	09:00:00	24.139
25	948	07/12/2022 10:00:00	10:00:00	24.193
25	949	07/12/2022 11:00:00	11:00:00	24.311
25	950	07/12/2022 12:00:00	12:00:00	24.322
25	951	07/12/2022 13:00:00	13:00:00	24.365
25	952	07/12/2022 14:00:00	14:00:00	24.450
25	953	07/12/2022 15:00:00	15:00:00	24.504
25	954	07/12/2022 16:00:00	16:00:00	24.611
25	955	07/12/2022 17:00:00	17:00:00	24.665
25	956	07/12/2022 18:00:00	18:00:00	24.686
25	957	07/12/2022 19:00:00	19:00:00	24.751
25	958	07/12/2022 20:00:00	20:00:00	24.772
25	959	07/12/2022 21:00:00	21:00:00	24.772
25	960	07/12/2022 22:00:00	22:00:00	24.751
25	961	07/12/2022 23:00:00	23:00:00	24.708
25	962	07/13/2022 00:00:00	00:00:00	24.676
25	963	07/13/2022 01:00:00	01:00:00	24.644
25	964	07/13/2022 02:00:00	02:00:00	24.622
25	965	07/13/2022 03:00:00	03:00:00	24.590
25	966	07/13/2022 04:00:00	04:00:00	24.558
25	967	07/13/2022 05:00:00	05:00:00	24.515
25	968	07/13/2022 06:00:00	06:00:00	24.493
25	969	07/13/2022 07:00:00	07:00:00	24.483
25	970	07/13/2022 08:00:00	08:00:00	24.429
25	971	07/13/2022 09:00:00	09:00:00	24.418
25	972	07/13/2022 10:00:00	10:00:00	24.408
25	973	07/13/2022 11:00:00	11:00:00	24.397
25	974	07/13/2022 12:00:00	12:00:00	24.354
25	975	07/13/2022 13:00:00	13:00:00	24.332
25	976	07/13/2022 14:00:00	14:00:00	24.311
25	977	07/13/2022 15:00:00	15:00:00	24.300
25	978	07/13/2022 16:00:00	16:00:00	24.279
25	979	07/13/2022 17:00:00	17:00:00	24.236
25	980	07/13/2022 18:00:00	18:00:00	24.214
25	981	07/13/2022 19:00:00	19:00:00	24.193
25	982	07/13/2022 20:00:00	20:00:00	24.172
25	983	07/13/2022 21:00:00	21:00:00	24.193
25	984	07/13/2022 22:00:00	22:00:00	24.161
25	985	07/13/2022 23:00:00	23:00:00	24.139
25	986	07/14/2022 00:00:00	00:00:00	24.097
25	987	07/14/2022 01:00:00	01:00:00	24.097
25	988	07/14/2022 02:00:00	02:00:00	24.075
25	989	07/14/2022 03:00:00	03:00:00	24.032
25	990	07/14/2022 04:00:00	04:00:00	24.000
25	991	07/14/2022 05:00:00	05:00:00	24.000
25	992	07/14/2022 06:00:00	06:00:00	24.000
25	993	07/14/2022 07:00:00	07:00:00	23.957
25	994	07/14/2022 08:00:00	08:00:00	23.957
25	995	07/14/2022 09:00:00	09:00:00	23.753
25	996	07/14/2022 10:00:00	10:00:00	23.785
25	997	07/14/2022 11:00:00	11:00:00	23.871
25	998	07/14/2022 12:00:00	12:00:00	24.032
25	999	07/14/2022 13:00:00	13:00:00	24.247
25	1000	07/14/2022 14:00:00	14:00:00	24.440
25	1001	07/14/2022 15:00:00	15:00:00	24.504
25	1002	07/14/2022 16:00:00	16:00:00	24.611
25	1003	07/14/2022 17:00:00	17:00:00	24.772
25	1004	07/14/2022 18:00:00	18:00:00	24.901
25	1005	07/14/2022 19:00:00	19:00:00	24.997
25	1006	07/14/2022 20:00:00	20:00:00	25.008
25	1007	07/14/2022 21:00:00	21:00:00	24.944
25	1008	07/14/2022 22:00:00	22:00:00	24.847
25	1009	07/14/2022 23:00:00	23:00:00	24.729
25	1010	07/15/2022 00:00:00	00:00:00	24.633
25	1011	07/15/2022 01:00:00	01:00:00	24.536
25	1012	07/15/2022 02:00:00	02:00:00	24.440
25	1013	07/15/2022 03:00:00	03:00:00	24.354
25	1014	07/15/2022 04:00:00	04:00:00	24.268
25	1015	07/15/2022 05:00:00	05:00:00	24.225
25	1016	07/15/2022 06:00:00	06:00:00	24.193
25	1017	07/15/2022 07:00:00	07:00:00	24.161
25	1018	07/15/2022 08:00:00	08:00:00	24.150
25	1019	07/15/2022 09:00:00	09:00:00	24.118
25	1020	07/15/2022 10:00:00	10:00:00	24.107
25	1021	07/15/2022 11:00:00	11:00:00	24.129
25	1022	07/15/2022 12:00:00	12:00:00	24.129
25	1023	07/15/2022 13:00:00	13:00:00	24.118
25	1024	07/15/2022 14:00:00	14:00:00	24.097
25	1025	07/15/2022 15:00:00	15:00:00	24.118
25	1026	07/15/2022 16:00:00	16:00:00	24.129
25	1027	07/15/2022 17:00:00	17:00:00	24.150
25	1028	07/15/2022 18:00:00	18:00:00	24.161
25	1029	07/15/2022 19:00:00	19:00:00	24.182
25	1030	07/15/2022 20:00:00	20:00:00	24.182
25	1031	07/15/2022 21:00:00	21:00:00	24.204
25	1032	07/15/2022 22:00:00	22:00:00	24.225
25	1033	07/15/2022 23:00:00	23:00:00	24.247
25	1034	07/16/2022 00:00:00	00:00:00	24.257
25	1035	07/16/2022 01:00:00	01:00:00	24.257
25	1036	07/16/2022 02:00:00	02:00:00	24.279
25	1037	07/16/2022 03:00:00	03:00:00	24.268
25	1038	07/16/2022 04:00:00	04:00:00	24.279
25	1039	07/16/2022 05:00:00	05:00:00	24.290
25	1040	07/16/2022 06:00:00	06:00:00	24.268
25	1041	07/16/2022 07:00:00	07:00:00	24.290
25	1042	07/16/2022 08:00:00	08:00:00	24.300
25	1043	07/16/2022 09:00:00	09:00:00	24.300
25	1044	07/16/2022 10:00:00	10:00:00	24.300
25	1045	07/16/2022 11:00:00	11:00:00	24.300
25	1046	07/16/2022 12:00:00	12:00:00	24.300
25	1047	07/16/2022 13:00:00	13:00:00	24.322
25	1048	07/16/2022 14:00:00	14:00:00	24.343
25	1049	07/16/2022 15:00:00	15:00:00	24.332
25	1050	07/16/2022 16:00:00	16:00:00	24.354
25	1051	07/16/2022 17:00:00	17:00:00	24.365
25	1052	07/16/2022 18:00:00	18:00:00	24.386
25	1053	07/16/2022 19:00:00	19:00:00	24.418
25	1054	07/16/2022 20:00:00	20:00:00	24.397
25	1055	07/16/2022 21:00:00	21:00:00	24.429
25	1056	07/16/2022 22:00:00	22:00:00	24.418
25	1057	07/16/2022 23:00:00	23:00:00	24.429
25	1058	07/17/2022 00:00:00	00:00:00	24.429
25	1059	07/17/2022 01:00:00	01:00:00	24.450
25	1060	07/17/2022 02:00:00	02:00:00	24.440
25	1061	07/17/2022 03:00:00	03:00:00	24.461
25	1062	07/17/2022 04:00:00	04:00:00	24.472
25	1063	07/17/2022 05:00:00	05:00:00	24.483
25	1064	07/17/2022 06:00:00	06:00:00	24.504
25	1065	07/17/2022 07:00:00	07:00:00	24.504
25	1066	07/17/2022 08:00:00	08:00:00	24.504
25	1067	07/17/2022 09:00:00	09:00:00	24.536
25	1068	07/17/2022 10:00:00	10:00:00	24.515
25	1069	07/17/2022 11:00:00	11:00:00	24.547
25	1070	07/17/2022 12:00:00	12:00:00	24.547
25	1071	07/17/2022 13:00:00	13:00:00	24.590
25	1072	07/17/2022 14:00:00	14:00:00	24.590
25	1073	07/17/2022 15:00:00	15:00:00	24.622
25	1074	07/17/2022 16:00:00	16:00:00	24.665
25	1075	07/17/2022 17:00:00	17:00:00	24.686
25	1076	07/17/2022 18:00:00	18:00:00	24.719
25	1077	07/17/2022 19:00:00	19:00:00	24.719
25	1078	07/17/2022 20:00:00	20:00:00	24.761
25	1079	07/17/2022 21:00:00	21:00:00	24.772
25	1080	07/17/2022 22:00:00	22:00:00	24.772
25	1081	07/17/2022 23:00:00	23:00:00	24.772
25	1082	07/18/2022 00:00:00	00:00:00	24.815
25	1083	07/18/2022 01:00:00	01:00:00	24.826
25	1084	07/18/2022 02:00:00	02:00:00	24.815
25	1085	07/18/2022 03:00:00	03:00:00	24.837
25	1086	07/18/2022 04:00:00	04:00:00	24.826
25	1087	07/18/2022 05:00:00	05:00:00	24.847
25	1088	07/18/2022 06:00:00	06:00:00	24.858
25	1089	07/18/2022 07:00:00	07:00:00	24.847
25	1090	07/18/2022 08:00:00	08:00:00	24.869
25	1091	07/18/2022 09:00:00	09:00:00	24.955
25	1092	07/18/2022 10:00:00	10:00:00	25.137
25	1093	07/18/2022 11:00:00	11:00:00	25.298
25	1094	07/18/2022 12:00:00	12:00:00	25.480
25	1095	07/18/2022 13:00:00	13:00:00	25.577
25	1096	07/18/2022 14:00:00	14:00:00	25.727
25	1097	07/18/2022 15:00:00	15:00:00	25.737
25	1098	07/18/2022 16:00:00	16:00:00	25.598
25	1099	07/18/2022 17:00:00	17:00:00	25.566
25	1100	07/18/2022 18:00:00	18:00:00	25.544
25	1101	07/18/2022 19:00:00	19:00:00	25.523
25	1102	07/18/2022 20:00:00	20:00:00	25.544
25	1103	07/18/2022 21:00:00	21:00:00	25.512
25	1104	07/18/2022 22:00:00	22:00:00	25.469
25	1105	07/18/2022 23:00:00	23:00:00	25.448
25	1106	07/19/2022 00:00:00	00:00:00	25.362
25	1107	07/19/2022 01:00:00	01:00:00	25.319
25	1108	07/19/2022 02:00:00	02:00:00	25.266
25	1109	07/19/2022 03:00:00	03:00:00	25.158
25	1110	07/19/2022 04:00:00	04:00:00	25.115
25	1111	07/19/2022 05:00:00	05:00:00	25.040
25	1112	07/19/2022 06:00:00	06:00:00	24.997
25	1113	07/19/2022 07:00:00	07:00:00	24.976
25	1114	07/19/2022 08:00:00	08:00:00	24.965
25	1115	07/19/2022 09:00:00	09:00:00	24.933
25	1116	07/19/2022 10:00:00	10:00:00	25.008
25	1117	07/19/2022 11:00:00	11:00:00	25.115
25	1118	07/19/2022 12:00:00	12:00:00	25.244
25	1119	07/19/2022 13:00:00	13:00:00	25.362
25	1120	07/19/2022 14:00:00	14:00:00	25.534
25	1121	07/19/2022 15:00:00	15:00:00	25.716
25	1122	07/19/2022 16:00:00	16:00:00	25.855
25	1123	07/19/2022 17:00:00	17:00:00	25.963
25	1124	07/19/2022 18:00:00	18:00:00	25.909
25	1125	07/19/2022 19:00:00	19:00:00	25.888
25	1126	07/19/2022 20:00:00	20:00:00	25.845
25	1127	07/19/2022 21:00:00	21:00:00	25.780
25	1128	07/19/2022 22:00:00	22:00:00	25.716
25	1129	07/19/2022 23:00:00	23:00:00	25.673
25	1130	07/20/2022 00:00:00	00:00:00	25.619
25	1131	07/20/2022 01:00:00	01:00:00	25.609
25	1132	07/20/2022 02:00:00	02:00:00	25.566
25	1133	07/20/2022 03:00:00	03:00:00	25.534
25	1134	07/20/2022 04:00:00	04:00:00	25.480
25	1135	07/20/2022 05:00:00	05:00:00	25.437
25	1136	07/20/2022 06:00:00	06:00:00	25.384
25	1137	07/20/2022 07:00:00	07:00:00	25.298
25	1138	07/20/2022 08:00:00	08:00:00	25.255
25	1139	07/20/2022 09:00:00	09:00:00	25.190
25	1140	07/20/2022 10:00:00	10:00:00	25.233
25	1141	07/20/2022 11:00:00	11:00:00	25.394
25	1142	07/20/2022 12:00:00	12:00:00	25.566
25	1143	07/20/2022 13:00:00	13:00:00	25.791
25	1144	07/20/2022 14:00:00	14:00:00	25.941
25	1145	07/20/2022 15:00:00	15:00:00	25.952
25	1146	07/20/2022 16:00:00	16:00:00	25.931
25	1147	07/20/2022 17:00:00	17:00:00	25.888
25	1148	07/20/2022 18:00:00	18:00:00	25.823
25	1149	07/20/2022 19:00:00	19:00:00	25.802
25	1150	07/20/2022 20:00:00	20:00:00	25.748
25	1151	07/20/2022 21:00:00	21:00:00	25.716
25	1152	07/20/2022 22:00:00	22:00:00	25.705
25	1153	07/20/2022 23:00:00	23:00:00	25.673
25	1154	07/21/2022 00:00:00	00:00:00	25.673
25	1155	07/21/2022 01:00:00	01:00:00	25.609
25	1156	07/21/2022 02:00:00	02:00:00	25.598
25	1157	07/21/2022 03:00:00	03:00:00	25.598
25	1158	07/21/2022 04:00:00	04:00:00	25.566
25	1159	07/21/2022 05:00:00	05:00:00	25.566
25	1160	07/21/2022 06:00:00	06:00:00	25.555
25	1161	07/21/2022 07:00:00	07:00:00	25.523
25	1162	07/21/2022 08:00:00	08:00:00	25.491
25	1163	07/21/2022 09:00:00	09:00:00	25.469
25	1164	07/21/2022 10:00:00	10:00:00	25.480
25	1165	07/21/2022 11:00:00	11:00:00	25.426
25	1166	07/21/2022 12:00:00	12:00:00	25.394
25	1167	07/21/2022 13:00:00	13:00:00	25.416
25	1168	07/21/2022 14:00:00	14:00:00	25.437
25	1169	07/21/2022 15:00:00	15:00:00	25.448
25	1170	07/21/2022 16:00:00	16:00:00	25.512
25	1171	07/21/2022 17:00:00	17:00:00	25.534
25	1172	07/21/2022 18:00:00	18:00:00	25.619
25	1173	07/21/2022 19:00:00	19:00:00	25.652
25	1174	07/21/2022 20:00:00	20:00:00	25.641
25	1175	07/21/2022 21:00:00	21:00:00	25.652
25	1176	07/21/2022 22:00:00	22:00:00	25.695
25	1177	07/21/2022 23:00:00	23:00:00	25.673
25	1178	07/22/2022 00:00:00	00:00:00	25.673
25	1179	07/22/2022 01:00:00	01:00:00	25.673
25	1180	07/22/2022 02:00:00	02:00:00	25.673
25	1181	07/22/2022 03:00:00	03:00:00	25.673
25	1182	07/22/2022 04:00:00	04:00:00	25.684
25	1183	07/22/2022 05:00:00	05:00:00	25.673
25	1184	07/22/2022 06:00:00	06:00:00	25.662
25	1185	07/22/2022 07:00:00	07:00:00	25.662
25	1186	07/22/2022 08:00:00	08:00:00	25.662
25	1187	07/22/2022 09:00:00	09:00:00	25.652
25	1188	07/22/2022 10:00:00	10:00:00	25.780
25	1189	07/22/2022 11:00:00	11:00:00	25.984
25	1190	07/22/2022 12:00:00	12:00:00	26.231
25	1191	07/22/2022 13:00:00	13:00:00	26.510
25	1192	07/22/2022 14:00:00	14:00:00	26.767
25	1193	07/22/2022 15:00:00	15:00:00	26.831
25	1194	07/22/2022 16:00:00	16:00:00	26.746
25	1195	07/22/2022 17:00:00	17:00:00	26.671
25	1196	07/22/2022 18:00:00	18:00:00	26.585
25	1197	07/22/2022 19:00:00	19:00:00	26.520
25	1198	07/22/2022 20:00:00	20:00:00	26.456
25	1199	07/22/2022 21:00:00	21:00:00	26.435
25	1200	07/22/2022 22:00:00	22:00:00	26.392
25	1201	07/22/2022 23:00:00	23:00:00	26.360
25	1202	07/23/2022 00:00:00	00:00:00	26.360
25	1203	07/23/2022 01:00:00	01:00:00	26.317
25	1204	07/23/2022 02:00:00	02:00:00	26.284
25	1205	07/23/2022 03:00:00	03:00:00	26.263
25	1206	07/23/2022 04:00:00	04:00:00	26.231
25	1207	07/23/2022 05:00:00	05:00:00	26.242
25	1208	07/23/2022 06:00:00	06:00:00	26.209
25	1209	07/23/2022 07:00:00	07:00:00	26.209
25	1210	07/23/2022 08:00:00	08:00:00	26.188
25	1211	07/23/2022 09:00:00	09:00:00	26.188
25	1212	07/23/2022 10:00:00	10:00:00	26.177
25	1213	07/23/2022 11:00:00	11:00:00	26.124
25	1214	07/23/2022 12:00:00	12:00:00	26.145
25	1215	07/23/2022 13:00:00	13:00:00	26.134
25	1216	07/23/2022 14:00:00	14:00:00	26.124
25	1217	07/23/2022 15:00:00	15:00:00	26.102
25	1218	07/23/2022 16:00:00	16:00:00	26.124
25	1219	07/23/2022 17:00:00	17:00:00	26.124
25	1220	07/23/2022 18:00:00	18:00:00	26.124
25	1221	07/23/2022 19:00:00	19:00:00	26.102
25	1222	07/23/2022 20:00:00	20:00:00	26.124
25	1223	07/23/2022 21:00:00	21:00:00	26.145
25	1224	07/23/2022 22:00:00	22:00:00	26.145
25	1225	07/23/2022 23:00:00	23:00:00	26.134
25	1226	07/24/2022 00:00:00	00:00:00	26.145
25	1227	07/24/2022 01:00:00	01:00:00	26.166
25	1228	07/24/2022 02:00:00	02:00:00	26.177
25	1229	07/24/2022 03:00:00	03:00:00	26.177
25	1230	07/24/2022 04:00:00	04:00:00	26.188
25	1231	07/24/2022 05:00:00	05:00:00	26.199
25	1232	07/24/2022 06:00:00	06:00:00	26.199
25	1233	07/24/2022 07:00:00	07:00:00	26.231
25	1234	07/24/2022 08:00:00	08:00:00	26.231
25	1235	07/24/2022 09:00:00	09:00:00	26.252
25	1236	07/24/2022 10:00:00	10:00:00	26.242
25	1237	07/24/2022 11:00:00	11:00:00	26.252
25	1238	07/24/2022 12:00:00	12:00:00	26.263
25	1239	07/24/2022 13:00:00	13:00:00	26.263
25	1240	07/24/2022 14:00:00	14:00:00	26.284
25	1241	07/24/2022 15:00:00	15:00:00	26.295
25	1242	07/24/2022 16:00:00	16:00:00	26.317
25	1243	07/24/2022 17:00:00	17:00:00	26.360
25	1244	07/24/2022 18:00:00	18:00:00	26.370
25	1245	07/24/2022 19:00:00	19:00:00	26.392
25	1246	07/24/2022 20:00:00	20:00:00	26.402
25	1247	07/24/2022 21:00:00	21:00:00	26.435
25	1248	07/24/2022 22:00:00	22:00:00	26.445
25	1249	07/24/2022 23:00:00	23:00:00	26.467
25	1250	07/25/2022 00:00:00	00:00:00	26.467
25	1251	07/25/2022 01:00:00	01:00:00	26.499
25	1252	07/25/2022 02:00:00	02:00:00	26.488
25	1253	07/25/2022 03:00:00	03:00:00	26.477
25	1254	07/25/2022 04:00:00	04:00:00	26.510
25	1255	07/25/2022 05:00:00	05:00:00	26.477
25	1256	07/25/2022 06:00:00	06:00:00	26.510
25	1257	07/25/2022 07:00:00	07:00:00	26.488
25	1258	07/25/2022 08:00:00	08:00:00	26.488
25	1259	07/25/2022 09:00:00	09:00:00	26.542
25	1260	07/25/2022 10:00:00	10:00:00	26.703
25	1261	07/25/2022 11:00:00	11:00:00	26.864
25	1262	07/25/2022 12:00:00	12:00:00	27.046
25	1263	07/25/2022 13:00:00	13:00:00	27.260
25	1264	07/25/2022 14:00:00	14:00:00	27.475
25	1265	07/25/2022 15:00:00	15:00:00	27.571
25	1266	07/25/2022 16:00:00	16:00:00	27.561
25	1267	07/25/2022 17:00:00	17:00:00	27.539
25	1268	07/25/2022 18:00:00	18:00:00	27.496
25	1269	07/25/2022 19:00:00	19:00:00	27.529
25	1270	07/25/2022 20:00:00	20:00:00	27.518
25	1271	07/25/2022 21:00:00	21:00:00	27.475
25	1272	07/25/2022 22:00:00	22:00:00	27.453
25	1273	07/25/2022 23:00:00	23:00:00	27.400
25	1274	07/26/2022 00:00:00	00:00:00	27.357
25	1275	07/26/2022 01:00:00	01:00:00	27.336
25	1276	07/26/2022 02:00:00	02:00:00	27.314
25	1277	07/26/2022 03:00:00	03:00:00	27.293
25	1278	07/26/2022 04:00:00	04:00:00	27.293
25	1279	07/26/2022 05:00:00	05:00:00	27.282
25	1280	07/26/2022 06:00:00	06:00:00	27.271
25	1281	07/26/2022 07:00:00	07:00:00	27.260
25	1282	07/26/2022 08:00:00	08:00:00	27.260
25	1283	07/26/2022 09:00:00	09:00:00	27.282
25	1284	07/26/2022 10:00:00	10:00:00	27.260
25	1285	07/26/2022 11:00:00	11:00:00	27.346
25	1286	07/26/2022 12:00:00	12:00:00	27.357
25	1287	07/26/2022 13:00:00	13:00:00	27.368
25	1288	07/26/2022 14:00:00	14:00:00	27.368
25	1289	07/26/2022 15:00:00	15:00:00	27.368
25	1290	07/26/2022 16:00:00	16:00:00	27.368
25	1291	07/26/2022 17:00:00	17:00:00	27.400
25	1292	07/26/2022 18:00:00	18:00:00	27.496
25	1293	07/26/2022 19:00:00	19:00:00	27.550
25	1294	07/26/2022 20:00:00	20:00:00	27.582
25	1295	07/26/2022 21:00:00	21:00:00	27.550
25	1296	07/26/2022 22:00:00	22:00:00	27.529
25	1297	07/26/2022 23:00:00	23:00:00	27.507
25	1298	07/27/2022 00:00:00	00:00:00	27.529
25	1299	07/27/2022 01:00:00	01:00:00	27.518
25	1300	07/27/2022 02:00:00	02:00:00	27.507
25	1301	07/27/2022 03:00:00	03:00:00	27.475
25	1302	07/27/2022 04:00:00	04:00:00	27.464
25	1303	07/27/2022 05:00:00	05:00:00	27.453
25	1304	07/27/2022 06:00:00	06:00:00	27.421
25	1305	07/27/2022 07:00:00	07:00:00	27.389
25	1306	07/27/2022 08:00:00	08:00:00	27.357
25	1307	07/27/2022 09:00:00	09:00:00	27.357
25	1308	07/27/2022 10:00:00	10:00:00	27.368
25	1309	07/27/2022 11:00:00	11:00:00	27.368
25	1310	07/27/2022 12:00:00	12:00:00	27.400
25	1311	07/27/2022 13:00:00	13:00:00	27.421
25	1312	07/27/2022 14:00:00	14:00:00	27.443
25	1313	07/27/2022 15:00:00	15:00:00	27.475
25	1314	07/27/2022 16:00:00	16:00:00	27.453
25	1315	07/27/2022 17:00:00	17:00:00	27.486
25	1316	07/27/2022 18:00:00	18:00:00	27.464
25	1317	07/27/2022 19:00:00	19:00:00	27.475
25	1318	07/27/2022 20:00:00	20:00:00	27.464
25	1319	07/27/2022 21:00:00	21:00:00	27.443
25	1320	07/27/2022 22:00:00	22:00:00	27.421
25	1321	07/27/2022 23:00:00	23:00:00	27.400
25	1322	07/28/2022 00:00:00	00:00:00	27.368
25	1323	07/28/2022 01:00:00	01:00:00	27.346
25	1324	07/28/2022 02:00:00	02:00:00	27.314
25	1325	07/28/2022 03:00:00	03:00:00	27.293
25	1326	07/28/2022 04:00:00	04:00:00	27.260
25	1327	07/28/2022 05:00:00	05:00:00	27.250
25	1328	07/28/2022 06:00:00	06:00:00	27.228
25	1329	07/28/2022 07:00:00	07:00:00	27.196
25	1330	07/28/2022 08:00:00	08:00:00	27.196
25	1331	07/28/2022 09:00:00	09:00:00	27.132
25	1332	07/28/2022 10:00:00	10:00:00	27.089
25	1333	07/28/2022 11:00:00	11:00:00	27.110
25	1334	07/28/2022 12:00:00	12:00:00	27.132
25	1335	07/28/2022 13:00:00	13:00:00	27.228
25	1336	07/28/2022 14:00:00	14:00:00	27.293
25	1337	07/28/2022 15:00:00	15:00:00	27.453
25	1338	07/28/2022 16:00:00	16:00:00	27.604
25	1339	07/28/2022 17:00:00	17:00:00	27.679
25	1340	07/28/2022 18:00:00	18:00:00	27.679
25	1341	07/28/2022 19:00:00	19:00:00	27.679
25	1342	07/28/2022 20:00:00	20:00:00	27.636
25	1343	07/28/2022 21:00:00	21:00:00	27.614
25	1344	07/28/2022 22:00:00	22:00:00	27.582
25	1345	07/28/2022 23:00:00	23:00:00	27.539
25	1346	07/29/2022 00:00:00	00:00:00	27.496
25	1347	07/29/2022 01:00:00	01:00:00	27.464
25	1348	07/29/2022 02:00:00	02:00:00	27.443
25	1349	07/29/2022 03:00:00	03:00:00	27.389
25	1350	07/29/2022 04:00:00	04:00:00	27.368
25	1351	07/29/2022 05:00:00	05:00:00	27.325
25	1352	07/29/2022 06:00:00	06:00:00	27.314
25	1353	07/29/2022 07:00:00	07:00:00	27.293
25	1354	07/29/2022 08:00:00	08:00:00	27.282
25	1355	07/29/2022 09:00:00	09:00:00	27.260
25	1356	07/29/2022 10:00:00	10:00:00	27.228
25	1357	07/29/2022 11:00:00	11:00:00	27.250
25	1358	07/29/2022 12:00:00	12:00:00	27.260
25	1359	07/29/2022 13:00:00	13:00:00	27.228
25	1360	07/29/2022 14:00:00	14:00:00	27.260
25	1361	07/29/2022 15:00:00	15:00:00	27.260
25	1362	07/29/2022 16:00:00	16:00:00	27.282
25	1363	07/29/2022 17:00:00	17:00:00	27.357
25	1364	07/29/2022 18:00:00	18:00:00	27.486
25	1365	07/29/2022 19:00:00	19:00:00	27.550
25	1366	07/29/2022 20:00:00	20:00:00	27.529
25	1367	07/29/2022 21:00:00	21:00:00	27.529
25	1368	07/29/2022 22:00:00	22:00:00	27.496
25	1369	07/29/2022 23:00:00	23:00:00	27.453
25	1370	07/30/2022 00:00:00	00:00:00	27.432
25	1371	07/30/2022 01:00:00	01:00:00	27.400
25	1372	07/30/2022 02:00:00	02:00:00	27.378
25	1373	07/30/2022 03:00:00	03:00:00	27.336
25	1374	07/30/2022 04:00:00	04:00:00	27.303
25	1375	07/30/2022 05:00:00	05:00:00	27.271
25	1376	07/30/2022 06:00:00	06:00:00	27.250
25	1377	07/30/2022 07:00:00	07:00:00	27.228
25	1378	07/30/2022 08:00:00	08:00:00	27.228
25	1379	07/30/2022 09:00:00	09:00:00	27.185
25	1380	07/30/2022 10:00:00	10:00:00	27.185
25	1381	07/30/2022 11:00:00	11:00:00	27.196
25	1382	07/30/2022 12:00:00	12:00:00	27.196
25	1383	07/30/2022 13:00:00	13:00:00	27.196
25	1384	07/30/2022 14:00:00	14:00:00	27.218
25	1385	07/30/2022 15:00:00	15:00:00	27.239
25	1386	07/30/2022 16:00:00	16:00:00	27.239
25	1387	07/30/2022 17:00:00	17:00:00	27.250
25	1388	07/30/2022 18:00:00	18:00:00	27.239
25	1389	07/30/2022 19:00:00	19:00:00	27.260
25	1390	07/30/2022 20:00:00	20:00:00	27.260
25	1391	07/30/2022 21:00:00	21:00:00	27.260
25	1392	07/30/2022 22:00:00	22:00:00	27.250
25	1393	07/30/2022 23:00:00	23:00:00	27.228
25	1394	07/31/2022 00:00:00	00:00:00	27.250
25	1395	07/31/2022 01:00:00	01:00:00	27.218
25	1396	07/31/2022 02:00:00	02:00:00	27.196
25	1397	07/31/2022 03:00:00	03:00:00	27.207
25	1398	07/31/2022 04:00:00	04:00:00	27.175
25	1399	07/31/2022 05:00:00	05:00:00	27.153
25	1400	07/31/2022 06:00:00	06:00:00	27.164
25	1401	07/31/2022 07:00:00	07:00:00	27.121
25	1402	07/31/2022 08:00:00	08:00:00	27.100
25	1403	07/31/2022 09:00:00	09:00:00	27.057
25	1404	07/31/2022 10:00:00	10:00:00	26.992
25	1405	07/31/2022 11:00:00	11:00:00	26.971
25	1406	07/31/2022 12:00:00	12:00:00	26.928
25	1407	07/31/2022 13:00:00	13:00:00	26.864
25	1408	07/31/2022 14:00:00	14:00:00	26.810
25	1409	07/31/2022 15:00:00	15:00:00	26.735
25	1410	07/31/2022 16:00:00	16:00:00	26.671
25	1411	07/31/2022 17:00:00	17:00:00	26.671
25	1412	07/31/2022 18:00:00	18:00:00	26.638
25	1413	07/31/2022 19:00:00	19:00:00	26.574
25	1414	07/31/2022 20:00:00	20:00:00	26.595
25	1415	07/31/2022 21:00:00	21:00:00	26.563
25	1416	07/31/2022 22:00:00	22:00:00	26.542
25	1417	07/31/2022 23:00:00	23:00:00	26.585
25	1418	08/01/2022 00:00:00	00:00:00	26.553
25	1419	08/01/2022 01:00:00	01:00:00	26.542
25	1420	08/01/2022 02:00:00	02:00:00	26.542
25	1421	08/01/2022 03:00:00	03:00:00	26.531
25	1422	08/01/2022 04:00:00	04:00:00	26.510
25	1423	08/01/2022 05:00:00	05:00:00	26.499
25	1424	08/01/2022 06:00:00	06:00:00	26.510
25	1425	08/01/2022 07:00:00	07:00:00	26.477
25	1426	08/01/2022 08:00:00	08:00:00	26.456
25	1427	08/01/2022 09:00:00	09:00:00	26.263
25	1428	08/01/2022 10:00:00	10:00:00	26.124
25	1429	08/01/2022 11:00:00	11:00:00	26.070
25	1430	08/01/2022 12:00:00	12:00:00	26.059
25	1431	08/01/2022 13:00:00	13:00:00	26.059
25	1432	08/01/2022 14:00:00	14:00:00	26.102
25	1433	08/01/2022 15:00:00	15:00:00	26.166
25	1434	08/01/2022 16:00:00	16:00:00	26.188
25	1435	08/01/2022 17:00:00	17:00:00	26.199
25	1436	08/01/2022 18:00:00	18:00:00	26.188
25	1437	08/01/2022 19:00:00	19:00:00	26.156
25	1438	08/01/2022 20:00:00	20:00:00	26.124
25	1439	08/01/2022 21:00:00	21:00:00	26.091
25	1440	08/01/2022 22:00:00	22:00:00	26.027
25	1441	08/01/2022 23:00:00	23:00:00	25.973
25	1442	08/02/2022 00:00:00	00:00:00	25.941
25	1443	08/02/2022 01:00:00	01:00:00	25.888
25	1444	08/02/2022 02:00:00	02:00:00	25.877
25	1445	08/02/2022 03:00:00	03:00:00	25.898
25	1446	08/02/2022 04:00:00	04:00:00	25.866
25	1447	08/02/2022 05:00:00	05:00:00	25.866
25	1448	08/02/2022 06:00:00	06:00:00	25.845
25	1449	08/02/2022 07:00:00	07:00:00	25.845
25	1450	08/02/2022 08:00:00	08:00:00	25.845
25	1451	08/02/2022 09:00:00	09:00:00	25.845
25	1452	08/02/2022 10:00:00	10:00:00	25.952
25	1453	08/02/2022 11:00:00	11:00:00	26.048
25	1454	08/02/2022 12:00:00	12:00:00	26.242
25	1455	08/02/2022 13:00:00	13:00:00	26.392
25	1456	08/02/2022 14:00:00	14:00:00	26.488
25	1457	08/02/2022 15:00:00	15:00:00	26.585
25	1458	08/02/2022 16:00:00	16:00:00	26.681
25	1459	08/02/2022 17:00:00	17:00:00	26.713
25	1460	08/02/2022 18:00:00	18:00:00	26.799
25	1461	08/02/2022 19:00:00	19:00:00	26.864
25	1462	08/02/2022 20:00:00	20:00:00	26.810
25	1463	08/02/2022 21:00:00	21:00:00	26.756
25	1464	08/02/2022 22:00:00	22:00:00	26.638
25	1465	08/02/2022 23:00:00	23:00:00	26.638
25	1466	08/03/2022 00:00:00	00:00:00	26.542
25	1467	08/03/2022 01:00:00	01:00:00	26.435
25	1468	08/03/2022 02:00:00	02:00:00	26.349
25	1469	08/03/2022 03:00:00	03:00:00	26.338
25	1470	08/03/2022 04:00:00	04:00:00	26.306
25	1471	08/03/2022 05:00:00	05:00:00	26.338
25	1472	08/03/2022 06:00:00	06:00:00	26.370
25	1473	08/03/2022 07:00:00	07:00:00	26.360
25	1474	08/03/2022 08:00:00	08:00:00	26.349
25	1475	08/03/2022 09:00:00	09:00:00	26.317
25	1476	08/03/2022 10:00:00	10:00:00	26.295
25	1477	08/03/2022 11:00:00	11:00:00	26.381
25	1478	08/03/2022 12:00:00	12:00:00	26.381
25	1479	08/03/2022 13:00:00	13:00:00	26.370
25	1480	08/03/2022 14:00:00	14:00:00	26.435
25	1481	08/03/2022 15:00:00	15:00:00	26.499
25	1482	08/03/2022 16:00:00	16:00:00	26.488
25	1483	08/03/2022 17:00:00	17:00:00	26.445
25	1484	08/03/2022 18:00:00	18:00:00	26.413
25	1485	08/03/2022 19:00:00	19:00:00	26.402
25	1486	08/03/2022 20:00:00	20:00:00	26.381
25	1487	08/03/2022 21:00:00	21:00:00	26.349
25	1488	08/03/2022 22:00:00	22:00:00	26.317
25	1489	08/03/2022 23:00:00	23:00:00	26.284
25	1490	08/04/2022 00:00:00	00:00:00	26.263
25	1491	08/04/2022 01:00:00	01:00:00	26.220
25	1492	08/04/2022 02:00:00	02:00:00	26.199
25	1493	08/04/2022 03:00:00	03:00:00	26.156
25	1494	08/04/2022 04:00:00	04:00:00	26.124
25	1495	08/04/2022 05:00:00	05:00:00	26.081
25	1496	08/04/2022 06:00:00	06:00:00	26.070
25	1497	08/04/2022 07:00:00	07:00:00	26.038
25	1498	08/04/2022 08:00:00	08:00:00	26.016
25	1499	08/04/2022 09:00:00	09:00:00	25.909
25	1500	08/04/2022 10:00:00	10:00:00	25.952
25	1501	08/04/2022 11:00:00	11:00:00	26.081
25	1502	08/04/2022 12:00:00	12:00:00	26.284
25	1503	08/04/2022 13:00:00	13:00:00	26.445
25	1504	08/04/2022 14:00:00	14:00:00	26.617
25	1505	08/04/2022 15:00:00	15:00:00	26.756
25	1506	08/04/2022 16:00:00	16:00:00	26.874
25	1507	08/04/2022 17:00:00	17:00:00	27.035
25	1508	08/04/2022 18:00:00	18:00:00	27.175
25	1509	08/04/2022 19:00:00	19:00:00	27.271
25	1510	08/04/2022 20:00:00	20:00:00	27.228
25	1511	08/04/2022 21:00:00	21:00:00	27.175
25	1512	08/04/2022 22:00:00	22:00:00	27.100
25	1513	08/04/2022 23:00:00	23:00:00	27.035
25	1514	08/05/2022 00:00:00	00:00:00	26.960
25	1515	08/05/2022 01:00:00	01:00:00	26.896
25	1516	08/05/2022 02:00:00	02:00:00	26.831
25	1517	08/05/2022 03:00:00	03:00:00	26.799
25	1518	08/05/2022 04:00:00	04:00:00	26.735
25	1519	08/05/2022 05:00:00	05:00:00	26.671
25	1520	08/05/2022 06:00:00	06:00:00	26.649
25	1521	08/05/2022 07:00:00	07:00:00	26.595
25	1522	08/05/2022 08:00:00	08:00:00	26.563
25	1523	08/05/2022 09:00:00	09:00:00	26.467
25	1524	08/05/2022 10:00:00	10:00:00	26.510
25	1525	08/05/2022 11:00:00	11:00:00	26.617
25	1526	08/05/2022 12:00:00	12:00:00	26.778
25	1527	08/05/2022 13:00:00	13:00:00	26.917
25	1528	08/05/2022 14:00:00	14:00:00	27.089
25	1529	08/05/2022 15:00:00	15:00:00	27.121
25	1530	08/05/2022 16:00:00	16:00:00	27.078
25	1531	08/05/2022 17:00:00	17:00:00	27.014
25	1532	08/05/2022 18:00:00	18:00:00	26.960
25	1533	08/05/2022 19:00:00	19:00:00	26.906
25	1534	08/05/2022 20:00:00	20:00:00	26.896
25	1535	08/05/2022 21:00:00	21:00:00	26.842
25	1536	08/05/2022 22:00:00	22:00:00	26.810
25	1537	08/05/2022 23:00:00	23:00:00	26.767
25	1538	08/06/2022 00:00:00	00:00:00	26.735
25	1539	08/06/2022 01:00:00	01:00:00	26.724
25	1540	08/06/2022 02:00:00	02:00:00	26.692
25	1541	08/06/2022 03:00:00	03:00:00	26.671
25	1542	08/06/2022 04:00:00	04:00:00	26.628
25	1543	08/06/2022 05:00:00	05:00:00	26.628
25	1544	08/06/2022 06:00:00	06:00:00	26.585
25	1545	08/06/2022 07:00:00	07:00:00	26.585
25	1546	08/06/2022 08:00:00	08:00:00	26.574
25	1547	08/06/2022 09:00:00	09:00:00	26.531
25	1548	08/06/2022 10:00:00	10:00:00	26.531
25	1549	08/06/2022 11:00:00	11:00:00	26.510
25	1550	08/06/2022 12:00:00	12:00:00	26.520
25	1551	08/06/2022 13:00:00	13:00:00	26.488
25	1552	08/06/2022 14:00:00	14:00:00	26.488
25	1553	08/06/2022 15:00:00	15:00:00	26.499
25	1554	08/06/2022 16:00:00	16:00:00	26.488
25	1555	08/06/2022 17:00:00	17:00:00	26.445
25	1556	08/06/2022 18:00:00	18:00:00	26.445
25	1557	08/06/2022 19:00:00	19:00:00	26.424
25	1558	08/06/2022 20:00:00	20:00:00	26.424
25	1559	08/06/2022 21:00:00	21:00:00	26.445
25	1560	08/06/2022 22:00:00	22:00:00	26.424
25	1561	08/06/2022 23:00:00	23:00:00	26.424
25	1562	08/07/2022 00:00:00	00:00:00	26.402
25	1563	08/07/2022 01:00:00	01:00:00	26.413
25	1564	08/07/2022 02:00:00	02:00:00	26.381
25	1565	08/07/2022 03:00:00	03:00:00	26.392
25	1566	08/07/2022 04:00:00	04:00:00	26.392
25	1567	08/07/2022 05:00:00	05:00:00	26.392
25	1568	08/07/2022 06:00:00	06:00:00	26.381
25	1569	08/07/2022 07:00:00	07:00:00	26.381
25	1570	08/07/2022 08:00:00	08:00:00	26.370
25	1571	08/07/2022 09:00:00	09:00:00	26.360
25	1572	08/07/2022 10:00:00	10:00:00	26.349
25	1573	08/07/2022 11:00:00	11:00:00	26.360
25	1574	08/07/2022 12:00:00	12:00:00	26.381
25	1575	08/07/2022 13:00:00	13:00:00	26.381
25	1576	08/07/2022 14:00:00	14:00:00	26.381
25	1577	08/07/2022 15:00:00	15:00:00	26.381
25	1578	08/07/2022 16:00:00	16:00:00	26.402
25	1579	08/07/2022 17:00:00	17:00:00	26.392
25	1580	08/07/2022 18:00:00	18:00:00	26.413
25	1581	08/07/2022 19:00:00	19:00:00	26.424
25	1582	08/07/2022 20:00:00	20:00:00	26.435
25	1583	08/07/2022 21:00:00	21:00:00	26.445
25	1584	08/07/2022 22:00:00	22:00:00	26.467
25	1585	08/07/2022 23:00:00	23:00:00	26.488
25	1586	08/08/2022 00:00:00	00:00:00	26.499
25	1587	08/08/2022 01:00:00	01:00:00	26.499
25	1588	08/08/2022 02:00:00	02:00:00	26.477
25	1589	08/08/2022 03:00:00	03:00:00	26.467
25	1590	08/08/2022 04:00:00	04:00:00	26.456
25	1591	08/08/2022 05:00:00	05:00:00	26.467
25	1592	08/08/2022 06:00:00	06:00:00	26.477
25	1593	08/08/2022 07:00:00	07:00:00	26.456
25	1594	08/08/2022 08:00:00	08:00:00	26.467
25	1595	08/08/2022 09:00:00	09:00:00	26.467
25	1596	08/08/2022 10:00:00	10:00:00	26.467
25	1597	08/08/2022 11:00:00	11:00:00	26.574
25	1598	08/08/2022 12:00:00	12:00:00	26.724
25	1599	08/08/2022 13:00:00	13:00:00	26.906
25	1600	08/08/2022 14:00:00	14:00:00	27.089
25	1601	08/08/2022 15:00:00	15:00:00	27.164
25	1602	08/08/2022 16:00:00	16:00:00	27.185
25	1603	08/08/2022 17:00:00	17:00:00	27.132
25	1604	08/08/2022 18:00:00	18:00:00	27.078
25	1605	08/08/2022 19:00:00	19:00:00	27.057
25	1606	08/08/2022 20:00:00	20:00:00	26.992
25	1607	08/08/2022 21:00:00	21:00:00	26.949
25	1608	08/08/2022 22:00:00	22:00:00	26.906
25	1609	08/08/2022 23:00:00	23:00:00	26.917
25	1610	08/09/2022 00:00:00	00:00:00	26.842
25	1611	08/09/2022 01:00:00	01:00:00	26.810
25	1612	08/09/2022 02:00:00	02:00:00	26.767
25	1613	08/09/2022 03:00:00	03:00:00	26.724
25	1614	08/09/2022 04:00:00	04:00:00	26.703
25	1615	08/09/2022 05:00:00	05:00:00	26.671
25	1616	08/09/2022 06:00:00	06:00:00	26.638
25	1617	08/09/2022 07:00:00	07:00:00	26.628
25	1618	08/09/2022 08:00:00	08:00:00	26.574
25	1619	08/09/2022 09:00:00	09:00:00	26.510
25	1620	08/09/2022 10:00:00	10:00:00	26.456
25	1621	08/09/2022 11:00:00	11:00:00	26.402
25	1622	08/09/2022 12:00:00	12:00:00	26.456
25	1623	08/09/2022 13:00:00	13:00:00	26.531
25	1624	08/09/2022 14:00:00	14:00:00	26.595
25	1625	08/09/2022 15:00:00	15:00:00	26.574
25	1626	08/09/2022 16:00:00	16:00:00	26.542
25	1627	08/09/2022 17:00:00	17:00:00	26.638
25	1628	08/09/2022 18:00:00	18:00:00	26.724
25	1629	08/09/2022 19:00:00	19:00:00	26.767
25	1630	08/09/2022 20:00:00	20:00:00	26.799
25	1631	08/09/2022 21:00:00	21:00:00	26.767
25	1632	08/09/2022 22:00:00	22:00:00	26.713
25	1633	08/09/2022 23:00:00	23:00:00	26.671
25	1634	08/10/2022 00:00:00	00:00:00	26.595
25	1635	08/10/2022 01:00:00	01:00:00	26.542
25	1636	08/10/2022 02:00:00	02:00:00	26.499
25	1637	08/10/2022 03:00:00	03:00:00	26.467
25	1638	08/10/2022 04:00:00	04:00:00	26.392
25	1639	08/10/2022 05:00:00	05:00:00	26.381
25	1640	08/10/2022 06:00:00	06:00:00	26.317
25	1641	08/10/2022 07:00:00	07:00:00	26.317
25	1642	08/10/2022 08:00:00	08:00:00	26.252
25	1643	08/10/2022 09:00:00	09:00:00	26.038
25	1644	08/10/2022 10:00:00	10:00:00	25.941
25	1645	08/10/2022 11:00:00	11:00:00	25.909
25	1646	08/10/2022 12:00:00	12:00:00	25.920
25	1647	08/10/2022 13:00:00	13:00:00	25.952
25	1648	08/10/2022 14:00:00	14:00:00	26.027
25	1649	08/10/2022 15:00:00	15:00:00	26.081
25	1650	08/10/2022 16:00:00	16:00:00	26.091
25	1651	08/10/2022 17:00:00	17:00:00	26.048
25	1652	08/10/2022 18:00:00	18:00:00	26.006
25	1653	08/10/2022 19:00:00	19:00:00	25.973
25	1654	08/10/2022 20:00:00	20:00:00	25.941
25	1655	08/10/2022 21:00:00	21:00:00	25.866
25	1656	08/10/2022 22:00:00	22:00:00	25.813
25	1657	08/10/2022 23:00:00	23:00:00	25.791
25	1658	08/11/2022 00:00:00	00:00:00	25.748
25	1659	08/11/2022 01:00:00	01:00:00	25.662
25	1660	08/11/2022 02:00:00	02:00:00	25.641
25	1661	08/11/2022 03:00:00	03:00:00	25.587
25	1662	08/11/2022 04:00:00	04:00:00	25.544
25	1663	08/11/2022 05:00:00	05:00:00	25.502
25	1664	08/11/2022 06:00:00	06:00:00	25.459
25	1665	08/11/2022 07:00:00	07:00:00	25.437
25	1666	08/11/2022 08:00:00	08:00:00	25.373
25	1667	08/11/2022 09:00:00	09:00:00	25.190
25	1668	08/11/2022 10:00:00	10:00:00	25.115
25	1669	08/11/2022 11:00:00	11:00:00	25.094
25	1670	08/11/2022 12:00:00	12:00:00	25.137
25	1671	08/11/2022 13:00:00	13:00:00	25.255
25	1672	08/11/2022 14:00:00	14:00:00	25.384
25	1673	08/11/2022 15:00:00	15:00:00	25.437
25	1674	08/11/2022 16:00:00	16:00:00	25.416
25	1675	08/11/2022 17:00:00	17:00:00	25.416
25	1676	08/11/2022 18:00:00	18:00:00	25.405
25	1677	08/11/2022 19:00:00	19:00:00	25.480
25	1678	08/11/2022 20:00:00	20:00:00	25.502
25	1679	08/11/2022 21:00:00	21:00:00	25.534
25	1680	08/11/2022 22:00:00	22:00:00	25.534
25	1681	08/11/2022 23:00:00	23:00:00	25.566
25	1682	08/12/2022 00:00:00	00:00:00	25.577
25	1683	08/12/2022 01:00:00	01:00:00	25.566
25	1684	08/12/2022 02:00:00	02:00:00	25.566
25	1685	08/12/2022 03:00:00	03:00:00	25.555
25	1686	08/12/2022 04:00:00	04:00:00	25.555
25	1687	08/12/2022 05:00:00	05:00:00	25.534
25	1688	08/12/2022 06:00:00	06:00:00	25.523
25	1689	08/12/2022 07:00:00	07:00:00	25.502
25	1690	08/12/2022 08:00:00	08:00:00	25.502
25	1691	08/12/2022 09:00:00	09:00:00	25.459
25	1692	08/12/2022 10:00:00	10:00:00	25.233
25	1693	08/12/2022 11:00:00	11:00:00	25.008
25	1694	08/12/2022 12:00:00	12:00:00	25.019
25	1695	08/12/2022 13:00:00	13:00:00	25.094
25	1696	08/12/2022 14:00:00	14:00:00	25.276
25	1697	08/12/2022 15:00:00	15:00:00	25.351
25	1698	08/12/2022 16:00:00	16:00:00	25.341
25	1699	08/12/2022 17:00:00	17:00:00	25.341
25	1700	08/12/2022 18:00:00	18:00:00	25.362
25	1701	08/12/2022 19:00:00	19:00:00	25.330
25	1702	08/12/2022 20:00:00	20:00:00	25.255
25	1703	08/12/2022 21:00:00	21:00:00	25.190
25	1704	08/12/2022 22:00:00	22:00:00	25.148
25	1705	08/12/2022 23:00:00	23:00:00	25.126
25	1706	08/13/2022 00:00:00	00:00:00	25.083
25	1707	08/13/2022 01:00:00	01:00:00	25.040
25	1708	08/13/2022 02:00:00	02:00:00	24.987
25	1709	08/13/2022 03:00:00	03:00:00	24.965
25	1710	08/13/2022 04:00:00	04:00:00	24.922
25	1711	08/13/2022 05:00:00	05:00:00	24.901
25	1712	08/13/2022 06:00:00	06:00:00	24.837
25	1713	08/13/2022 07:00:00	07:00:00	24.826
25	1714	08/13/2022 08:00:00	08:00:00	24.783
25	1715	08/13/2022 09:00:00	09:00:00	24.761
25	1716	08/13/2022 10:00:00	10:00:00	24.708
25	1717	08/13/2022 11:00:00	11:00:00	24.697
25	1718	08/13/2022 12:00:00	12:00:00	24.697
25	1719	08/13/2022 13:00:00	13:00:00	24.665
25	1720	08/13/2022 14:00:00	14:00:00	24.633
25	1721	08/13/2022 15:00:00	15:00:00	24.622
25	1722	08/13/2022 16:00:00	16:00:00	24.622
25	1723	08/13/2022 17:00:00	17:00:00	24.579
25	1724	08/13/2022 18:00:00	18:00:00	24.590
25	1725	08/13/2022 19:00:00	19:00:00	24.568
25	1726	08/13/2022 20:00:00	20:00:00	24.547
25	1727	08/13/2022 21:00:00	21:00:00	24.504
25	1728	08/13/2022 22:00:00	22:00:00	24.483
25	1729	08/13/2022 23:00:00	23:00:00	24.461
25	1730	08/14/2022 00:00:00	00:00:00	24.429
25	1731	08/14/2022 01:00:00	01:00:00	24.386
25	1732	08/14/2022 02:00:00	02:00:00	24.375
25	1733	08/14/2022 03:00:00	03:00:00	24.332
25	1734	08/14/2022 04:00:00	04:00:00	24.279
25	1735	08/14/2022 05:00:00	05:00:00	24.257
25	1736	08/14/2022 06:00:00	06:00:00	24.247
25	1737	08/14/2022 07:00:00	07:00:00	24.247
25	1738	08/14/2022 08:00:00	08:00:00	24.214
25	1739	08/14/2022 09:00:00	09:00:00	24.182
25	1740	08/14/2022 10:00:00	10:00:00	24.150
25	1741	08/14/2022 11:00:00	11:00:00	24.150
25	1742	08/14/2022 12:00:00	12:00:00	24.118
25	1743	08/14/2022 13:00:00	13:00:00	24.086
25	1744	08/14/2022 14:00:00	14:00:00	24.043
25	1745	08/14/2022 15:00:00	15:00:00	24.032
25	1746	08/14/2022 16:00:00	16:00:00	23.979
25	1747	08/14/2022 17:00:00	17:00:00	23.979
25	1748	08/14/2022 18:00:00	18:00:00	23.946
25	1749	08/14/2022 19:00:00	19:00:00	23.936
25	1750	08/14/2022 20:00:00	20:00:00	23.914
25	1751	08/14/2022 21:00:00	21:00:00	23.903
25	1752	08/14/2022 22:00:00	22:00:00	23.893
25	1753	08/14/2022 23:00:00	23:00:00	23.871
25	1754	08/15/2022 00:00:00	00:00:00	23.828
25	1755	08/15/2022 01:00:00	01:00:00	23.828
25	1756	08/15/2022 02:00:00	02:00:00	23.818
25	1757	08/15/2022 03:00:00	03:00:00	23.785
25	1758	08/15/2022 04:00:00	04:00:00	23.753
25	1759	08/15/2022 05:00:00	05:00:00	23.721
25	1760	08/15/2022 06:00:00	06:00:00	23.700
25	1761	08/15/2022 07:00:00	07:00:00	23.668
25	1762	08/15/2022 08:00:00	08:00:00	23.646
25	1763	08/15/2022 09:00:00	09:00:00	23.668
25	1764	08/15/2022 10:00:00	10:00:00	23.689
25	1765	08/15/2022 11:00:00	11:00:00	23.721
25	1766	08/15/2022 12:00:00	12:00:00	23.700
25	1767	08/15/2022 13:00:00	13:00:00	23.710
25	1768	08/15/2022 14:00:00	14:00:00	23.721
25	1769	08/15/2022 15:00:00	15:00:00	23.743
25	1770	08/15/2022 16:00:00	16:00:00	23.764
25	1771	08/15/2022 17:00:00	17:00:00	23.785
25	1772	08/15/2022 18:00:00	18:00:00	23.807
25	1773	08/15/2022 19:00:00	19:00:00	23.828
25	1774	08/15/2022 20:00:00	20:00:00	23.850
25	1775	08/15/2022 21:00:00	21:00:00	23.818
25	1776	08/15/2022 22:00:00	22:00:00	23.785
25	1777	08/15/2022 23:00:00	23:00:00	23.807
25	1778	08/16/2022 00:00:00	00:00:00	23.807
25	1779	08/16/2022 01:00:00	01:00:00	23.818
25	1780	08/16/2022 02:00:00	02:00:00	23.839
25	1781	08/16/2022 03:00:00	03:00:00	23.871
25	1782	08/16/2022 04:00:00	04:00:00	23.850
25	1783	08/16/2022 05:00:00	05:00:00	23.828
25	1784	08/16/2022 06:00:00	06:00:00	23.818
25	1785	08/16/2022 07:00:00	07:00:00	23.818
25	1786	08/16/2022 08:00:00	08:00:00	23.807
25	1787	08/16/2022 09:00:00	09:00:00	23.785
25	1788	08/16/2022 10:00:00	10:00:00	23.753
25	1789	08/16/2022 11:00:00	11:00:00	23.775
25	1790	08/16/2022 12:00:00	12:00:00	23.807
25	1791	08/16/2022 13:00:00	13:00:00	23.818
25	1792	08/16/2022 14:00:00	14:00:00	23.861
25	1793	08/16/2022 15:00:00	15:00:00	23.871
25	1794	08/16/2022 16:00:00	16:00:00	23.946
25	1795	08/16/2022 17:00:00	17:00:00	23.968
25	1796	08/16/2022 18:00:00	18:00:00	24.000
25	1797	08/16/2022 19:00:00	19:00:00	24.075
25	1798	08/16/2022 20:00:00	20:00:00	24.086
25	1799	08/16/2022 21:00:00	21:00:00	24.129
25	1800	08/16/2022 22:00:00	22:00:00	24.118
25	1801	08/16/2022 23:00:00	23:00:00	24.107
25	1802	08/17/2022 00:00:00	00:00:00	24.097
25	1803	08/17/2022 01:00:00	01:00:00	24.097
25	1804	08/17/2022 02:00:00	02:00:00	24.086
25	1805	08/17/2022 03:00:00	03:00:00	24.064
25	1806	08/17/2022 04:00:00	04:00:00	24.064
25	1807	08/17/2022 05:00:00	05:00:00	24.054
25	1808	08/17/2022 06:00:00	06:00:00	24.043
25	1809	08/17/2022 07:00:00	07:00:00	24.064
25	1810	08/17/2022 08:00:00	08:00:00	24.075
25	1811	08/17/2022 09:00:00	09:00:00	24.054
25	1812	08/17/2022 10:00:00	10:00:00	24.075
25	1813	08/17/2022 11:00:00	11:00:00	24.054
25	1814	08/17/2022 12:00:00	12:00:00	24.086
25	1815	08/17/2022 13:00:00	13:00:00	24.097
25	1816	08/17/2022 14:00:00	14:00:00	24.107
25	1817	08/17/2022 15:00:00	15:00:00	24.107
25	1818	08/17/2022 16:00:00	16:00:00	24.139
25	1819	08/17/2022 17:00:00	17:00:00	24.172
25	1820	08/17/2022 18:00:00	18:00:00	24.193
25	1821	08/17/2022 19:00:00	19:00:00	24.204
25	1822	08/17/2022 20:00:00	20:00:00	24.214
25	1823	08/17/2022 21:00:00	21:00:00	24.225
25	1824	08/17/2022 22:00:00	22:00:00	24.225
25	1825	08/17/2022 23:00:00	23:00:00	24.257
25	1826	08/18/2022 00:00:00	00:00:00	24.225
25	1827	08/18/2022 01:00:00	01:00:00	24.247
25	1828	08/18/2022 02:00:00	02:00:00	24.257
25	1829	08/18/2022 03:00:00	03:00:00	24.257
25	1830	08/18/2022 04:00:00	04:00:00	24.257
25	1831	08/18/2022 05:00:00	05:00:00	24.268
25	1832	08/18/2022 06:00:00	06:00:00	24.290
25	1833	08/18/2022 07:00:00	07:00:00	24.279
25	1834	08/18/2022 08:00:00	08:00:00	24.279
25	1835	08/18/2022 09:00:00	09:00:00	24.290
25	1836	08/18/2022 10:00:00	10:00:00	24.300
25	1837	08/18/2022 11:00:00	11:00:00	24.279
25	1838	08/18/2022 12:00:00	12:00:00	24.311
25	1839	08/18/2022 13:00:00	13:00:00	24.332
25	1840	08/18/2022 14:00:00	14:00:00	24.322
25	1841	08/18/2022 15:00:00	15:00:00	24.322
25	1842	08/18/2022 16:00:00	16:00:00	24.332
25	1843	08/18/2022 17:00:00	17:00:00	24.375
25	1844	08/18/2022 18:00:00	18:00:00	24.375
25	1845	08/18/2022 19:00:00	19:00:00	24.397
25	1846	08/18/2022 20:00:00	20:00:00	24.408
25	1847	08/18/2022 21:00:00	21:00:00	24.418
25	1848	08/18/2022 22:00:00	22:00:00	24.440
25	1849	08/18/2022 23:00:00	23:00:00	24.450
25	1850	08/19/2022 00:00:00	00:00:00	24.461
25	1851	08/19/2022 01:00:00	01:00:00	24.483
25	1852	08/19/2022 02:00:00	02:00:00	24.493
25	1853	08/19/2022 03:00:00	03:00:00	24.504
25	1854	08/19/2022 04:00:00	04:00:00	24.526
25	1855	08/19/2022 05:00:00	05:00:00	24.547
25	1856	08/19/2022 06:00:00	06:00:00	24.547
25	1857	08/19/2022 07:00:00	07:00:00	24.547
25	1858	08/19/2022 08:00:00	08:00:00	24.547
25	1859	08/19/2022 09:00:00	09:00:00	24.568
25	1860	08/19/2022 10:00:00	10:00:00	24.579
25	1861	08/19/2022 11:00:00	11:00:00	24.590
25	1862	08/19/2022 12:00:00	12:00:00	24.611
25	1863	08/19/2022 13:00:00	13:00:00	24.654
25	1864	08/19/2022 14:00:00	14:00:00	24.644
25	1865	08/19/2022 15:00:00	15:00:00	24.644
25	1866	08/19/2022 16:00:00	16:00:00	24.654
25	1867	08/19/2022 17:00:00	17:00:00	24.676
25	1868	08/19/2022 18:00:00	18:00:00	24.697
25	1869	08/19/2022 19:00:00	19:00:00	24.697
25	1870	08/19/2022 20:00:00	20:00:00	24.686
25	1871	08/19/2022 21:00:00	21:00:00	24.697
25	1872	08/19/2022 22:00:00	22:00:00	24.686
25	1873	08/19/2022 23:00:00	23:00:00	24.676
25	1874	08/20/2022 00:00:00	00:00:00	24.686
25	1875	08/20/2022 01:00:00	01:00:00	24.676
25	1876	08/20/2022 02:00:00	02:00:00	24.676
25	1877	08/20/2022 03:00:00	03:00:00	24.665
25	1878	08/20/2022 04:00:00	04:00:00	24.686
25	1879	08/20/2022 05:00:00	05:00:00	24.654
25	1880	08/20/2022 06:00:00	06:00:00	24.654
25	1881	08/20/2022 07:00:00	07:00:00	24.633
25	1882	08/20/2022 08:00:00	08:00:00	24.644
25	1883	08/20/2022 09:00:00	09:00:00	24.633
25	1884	08/20/2022 10:00:00	10:00:00	24.633
25	1885	08/20/2022 11:00:00	11:00:00	24.611
25	1886	08/20/2022 12:00:00	12:00:00	24.601
25	1887	08/20/2022 13:00:00	13:00:00	24.590
25	1888	08/20/2022 14:00:00	14:00:00	24.579
25	1889	08/20/2022 15:00:00	15:00:00	24.547
25	1890	08/20/2022 16:00:00	16:00:00	24.536
25	1891	08/20/2022 17:00:00	17:00:00	24.526
25	1892	08/20/2022 18:00:00	18:00:00	24.483
25	1893	08/20/2022 19:00:00	19:00:00	24.450
25	1894	08/20/2022 20:00:00	20:00:00	24.472
25	1895	08/20/2022 21:00:00	21:00:00	24.418
25	1896	08/20/2022 22:00:00	22:00:00	24.418
25	1897	08/20/2022 23:00:00	23:00:00	24.408
25	1898	08/21/2022 00:00:00	00:00:00	24.375
25	1899	08/21/2022 01:00:00	01:00:00	24.386
25	1900	08/21/2022 02:00:00	02:00:00	24.365
25	1901	08/21/2022 03:00:00	03:00:00	24.386
25	1902	08/21/2022 04:00:00	04:00:00	24.375
25	1903	08/21/2022 05:00:00	05:00:00	24.375
25	1904	08/21/2022 06:00:00	06:00:00	24.354
25	1905	08/21/2022 07:00:00	07:00:00	24.332
25	1906	08/21/2022 08:00:00	08:00:00	24.322
25	1907	08/21/2022 09:00:00	09:00:00	24.322
25	1908	08/21/2022 10:00:00	10:00:00	24.322
25	1909	08/21/2022 11:00:00	11:00:00	24.311
25	1910	08/21/2022 12:00:00	12:00:00	24.290
25	1911	08/21/2022 13:00:00	13:00:00	24.257
25	1912	08/21/2022 14:00:00	14:00:00	24.214
25	1913	08/21/2022 15:00:00	15:00:00	24.214
25	1914	08/21/2022 16:00:00	16:00:00	24.193
25	1915	08/21/2022 17:00:00	17:00:00	24.193
25	1916	08/21/2022 18:00:00	18:00:00	24.150
25	1917	08/21/2022 19:00:00	19:00:00	24.161
25	1918	08/21/2022 20:00:00	20:00:00	24.161
25	1919	08/21/2022 21:00:00	21:00:00	24.150
25	1920	08/21/2022 22:00:00	22:00:00	24.129
25	1921	08/21/2022 23:00:00	23:00:00	24.129
25	1922	08/22/2022 00:00:00	00:00:00	24.129
25	1923	08/22/2022 01:00:00	01:00:00	24.129
25	1924	08/22/2022 02:00:00	02:00:00	24.139
25	1925	08/22/2022 03:00:00	03:00:00	24.129
25	1926	08/22/2022 04:00:00	04:00:00	24.118
25	1927	08/22/2022 05:00:00	05:00:00	24.118
25	1928	08/22/2022 06:00:00	06:00:00	24.097
25	1929	08/22/2022 07:00:00	07:00:00	24.097
25	1930	08/22/2022 08:00:00	08:00:00	24.054
25	1931	08/22/2022 09:00:00	09:00:00	23.796
25	1932	08/22/2022 10:00:00	10:00:00	23.732
25	1933	08/22/2022 11:00:00	11:00:00	23.700
25	1934	08/22/2022 12:00:00	12:00:00	23.721
25	1935	08/22/2022 13:00:00	13:00:00	23.775
25	1936	08/22/2022 14:00:00	14:00:00	23.839
25	1937	08/22/2022 15:00:00	15:00:00	24.000
25	1938	08/22/2022 16:00:00	16:00:00	24.118
25	1939	08/22/2022 17:00:00	17:00:00	24.139
25	1940	08/22/2022 18:00:00	18:00:00	24.172
25	1941	08/22/2022 19:00:00	19:00:00	24.150
25	1942	08/22/2022 20:00:00	20:00:00	24.129
25	1943	08/22/2022 21:00:00	21:00:00	24.107
25	1944	08/22/2022 22:00:00	22:00:00	24.129
25	1945	08/22/2022 23:00:00	23:00:00	24.097
25	1946	08/23/2022 00:00:00	00:00:00	24.097
25	1947	08/23/2022 01:00:00	01:00:00	24.075
25	1948	08/23/2022 02:00:00	02:00:00	24.043
25	1949	08/23/2022 03:00:00	03:00:00	24.054
25	1950	08/23/2022 04:00:00	04:00:00	24.021
25	1951	08/23/2022 05:00:00	05:00:00	24.000
25	1952	08/23/2022 06:00:00	06:00:00	24.011
25	1953	08/23/2022 07:00:00	07:00:00	23.989
25	1954	08/23/2022 08:00:00	08:00:00	23.989
25	1955	08/23/2022 09:00:00	09:00:00	23.882
25	1956	08/23/2022 10:00:00	10:00:00	23.689
25	1957	08/23/2022 11:00:00	11:00:00	23.592
25	1958	08/23/2022 12:00:00	12:00:00	23.410
25	1959	08/23/2022 13:00:00	13:00:00	23.206
25	1960	08/23/2022 14:00:00	14:00:00	23.099
25	1961	08/23/2022 15:00:00	15:00:00	23.067
25	1962	08/23/2022 16:00:00	16:00:00	23.217
25	1963	08/23/2022 17:00:00	17:00:00	23.249
25	1964	08/23/2022 18:00:00	18:00:00	23.228
25	1965	08/23/2022 19:00:00	19:00:00	23.378
25	1966	08/23/2022 20:00:00	20:00:00	23.517
25	1967	08/23/2022 21:00:00	21:00:00	23.625
25	1968	08/23/2022 22:00:00	22:00:00	23.657
25	1969	08/23/2022 23:00:00	23:00:00	23.668
25	1970	08/24/2022 00:00:00	00:00:00	23.689
25	1971	08/24/2022 01:00:00	01:00:00	23.668
25	1972	08/24/2022 02:00:00	02:00:00	23.657
25	1973	08/24/2022 03:00:00	03:00:00	23.668
25	1974	08/24/2022 04:00:00	04:00:00	23.657
25	1975	08/24/2022 05:00:00	05:00:00	23.657
25	1976	08/24/2022 06:00:00	06:00:00	23.646
25	1977	08/24/2022 07:00:00	07:00:00	23.614
25	1978	08/24/2022 08:00:00	08:00:00	23.592
25	1979	08/24/2022 09:00:00	09:00:00	23.485
25	1980	08/24/2022 10:00:00	10:00:00	23.421
25	1981	08/24/2022 11:00:00	11:00:00	23.399
25	1982	08/24/2022 12:00:00	12:00:00	23.453
25	1983	08/24/2022 13:00:00	13:00:00	23.625
25	1984	08/24/2022 14:00:00	14:00:00	23.775
25	1985	08/24/2022 15:00:00	15:00:00	23.828
25	1986	08/24/2022 16:00:00	16:00:00	23.818
25	1987	08/24/2022 17:00:00	17:00:00	23.796
25	1988	08/24/2022 18:00:00	18:00:00	23.743
25	1989	08/24/2022 19:00:00	19:00:00	23.700
25	1990	08/24/2022 20:00:00	20:00:00	23.668
25	1991	08/24/2022 21:00:00	21:00:00	23.625
25	1992	08/24/2022 22:00:00	22:00:00	23.592
25	1993	08/24/2022 23:00:00	23:00:00	23.528
25	1994	08/25/2022 00:00:00	00:00:00	23.528
25	1995	08/25/2022 01:00:00	01:00:00	23.485
25	1996	08/25/2022 02:00:00	02:00:00	23.453
25	1997	08/25/2022 03:00:00	03:00:00	23.442
25	1998	08/25/2022 04:00:00	04:00:00	23.432
25	1999	08/25/2022 05:00:00	05:00:00	23.410
[truncated: 15,634 more rows]
