# Supplementary material for: Grounds, Beds, and Reefs of the Endangered Coral Cladocora caespitosa With Description of the Tremiti Reef
Source: Ecol Evol. 2026 Feb 24;16(2):e72871. doi: 10.1002/ece3.72871 (PMC12930217; doi:10.1002/ece3.72871)
Supplement: Supplementary file 1 — Appendix S1: ece372871‐sup‐0001‐AppendixS1.zip. [file ECE3-16-e72871-s001.zip › ece372871-sup-0017-AppendixS17.csv]

Depth	ID	Date-Time	Time	Temperature
30	1	05/02/2022 23:00:00	23:00:00	20.311
30	2	05/03/2022 00:00:00	00:00:00	20.257
30	3	05/03/2022 01:00:00	01:00:00	20.193
30	4	05/03/2022 02:00:00	02:00:00	20.085
30	5	05/03/2022 03:00:00	03:00:00	19.978
30	6	05/03/2022 04:00:00	04:00:00	19.882
30	7	05/03/2022 05:00:00	05:00:00	19.710
30	8	05/03/2022 06:00:00	06:00:00	19.453
30	9	05/03/2022 07:00:00	07:00:00	18.562
30	10	05/03/2022 08:00:00	08:00:00	17.962
30	11	05/03/2022 09:00:00	09:00:00	18.316
30	12	05/03/2022 10:00:00	10:00:00	19.045
30	13	05/03/2022 11:00:00	11:00:00	19.828
30	14	05/03/2022 12:00:00	12:00:00	20.214
30	15	05/03/2022 13:00:00	13:00:00	19.774
30	16	05/03/2022 14:00:00	14:00:00	19.367
30	17	05/03/2022 15:00:00	15:00:00	18.573
30	18	05/03/2022 16:00:00	16:00:00	18.005
30	19	05/03/2022 17:00:00	17:00:00	19.002
30	20	05/03/2022 18:00:00	18:00:00	19.603
30	21	05/03/2022 19:00:00	19:00:00	19.463
30	22	05/03/2022 20:00:00	20:00:00	19.109
30	23	05/03/2022 21:00:00	21:00:00	18.927
30	24	05/03/2022 22:00:00	22:00:00	17.790
30	25	05/03/2022 23:00:00	23:00:00	17.308
30	26	05/04/2022 00:00:00	00:00:00	16.793
30	27	05/04/2022 01:00:00	01:00:00	16.214
30	28	05/04/2022 02:00:00	02:00:00	15.699
30	29	05/04/2022 03:00:00	03:00:00	15.238
30	30	05/04/2022 04:00:00	04:00:00	14.776
30	31	05/04/2022 05:00:00	05:00:00	14.337
30	32	05/04/2022 06:00:00	06:00:00	14.026
30	33	05/04/2022 07:00:00	07:00:00	13.779
30	34	05/04/2022 08:00:00	08:00:00	13.993
30	35	05/04/2022 09:00:00	09:00:00	15.688
30	36	05/04/2022 10:00:00	10:00:00	17.501
30	37	05/04/2022 11:00:00	11:00:00	20.021
30	38	05/04/2022 12:00:00	12:00:00	21.480
30	39	05/04/2022 13:00:00	13:00:00	21.319
30	40	05/04/2022 14:00:00	14:00:00	20.782
30	41	05/04/2022 15:00:00	15:00:00	21.072
30	42	05/04/2022 16:00:00	16:00:00	20.632
30	43	05/04/2022 17:00:00	17:00:00	20.032
30	44	05/04/2022 18:00:00	18:00:00	21.008
30	45	05/04/2022 19:00:00	19:00:00	21.447
30	46	05/04/2022 20:00:00	20:00:00	20.890
30	47	05/04/2022 21:00:00	21:00:00	20.010
30	48	05/04/2022 22:00:00	22:00:00	19.463
30	49	05/04/2022 23:00:00	23:00:00	18.863
30	50	05/05/2022 00:00:00	00:00:00	18.294
30	51	05/05/2022 01:00:00	01:00:00	17.737
30	52	05/05/2022 02:00:00	02:00:00	17.222
30	53	05/05/2022 03:00:00	03:00:00	16.643
30	54	05/05/2022 04:00:00	04:00:00	16.096
30	55	05/05/2022 05:00:00	05:00:00	15.549
30	56	05/05/2022 06:00:00	06:00:00	15.109
30	57	05/05/2022 07:00:00	07:00:00	14.734
30	58	05/05/2022 08:00:00	08:00:00	15.023
30	59	05/05/2022 09:00:00	09:00:00	15.441
30	60	05/05/2022 10:00:00	10:00:00	16.460
30	61	05/05/2022 11:00:00	11:00:00	18.273
30	62	05/05/2022 12:00:00	12:00:00	19.217
30	63	05/05/2022 13:00:00	13:00:00	19.377
30	64	05/05/2022 14:00:00	14:00:00	19.453
30	65	05/05/2022 15:00:00	15:00:00	20.815
30	66	05/05/2022 16:00:00	16:00:00	22.627
30	67	05/05/2022 17:00:00	17:00:00	22.949
30	68	05/05/2022 18:00:00	18:00:00	22.970
30	69	05/05/2022 19:00:00	19:00:00	22.949
30	70	05/05/2022 20:00:00	20:00:00	22.874
30	71	05/05/2022 21:00:00	21:00:00	22.788
30	72	05/05/2022 22:00:00	22:00:00	22.681
30	73	05/05/2022 23:00:00	23:00:00	22.584
30	74	05/06/2022 00:00:00	00:00:00	22.498
30	75	05/06/2022 01:00:00	01:00:00	22.402
30	76	05/06/2022 02:00:00	02:00:00	22.273
30	77	05/06/2022 03:00:00	03:00:00	22.198
30	78	05/06/2022 04:00:00	04:00:00	22.112
30	79	05/06/2022 05:00:00	05:00:00	22.027
30	80	05/06/2022 06:00:00	06:00:00	21.930
30	81	05/06/2022 07:00:00	07:00:00	21.887
30	82	05/06/2022 08:00:00	08:00:00	21.834
30	83	05/06/2022 09:00:00	09:00:00	21.823
30	84	05/06/2022 10:00:00	10:00:00	21.898
30	85	05/06/2022 11:00:00	11:00:00	21.930
30	86	05/06/2022 12:00:00	12:00:00	22.005
30	87	05/06/2022 13:00:00	13:00:00	22.134
30	88	05/06/2022 14:00:00	14:00:00	22.198
30	89	05/06/2022 15:00:00	15:00:00	22.241
30	90	05/06/2022 16:00:00	16:00:00	22.155
30	91	05/06/2022 17:00:00	17:00:00	22.048
30	92	05/06/2022 18:00:00	18:00:00	21.994
30	93	05/06/2022 19:00:00	19:00:00	21.898
30	94	05/06/2022 20:00:00	20:00:00	21.812
30	95	05/06/2022 21:00:00	21:00:00	21.748
30	96	05/06/2022 22:00:00	22:00:00	21.705
30	97	05/06/2022 23:00:00	23:00:00	21.640
30	98	05/07/2022 00:00:00	00:00:00	21.555
30	99	05/07/2022 01:00:00	01:00:00	21.522
30	100	05/07/2022 02:00:00	02:00:00	21.447
30	101	05/07/2022 03:00:00	03:00:00	21.394
30	102	05/07/2022 04:00:00	04:00:00	21.329
30	103	05/07/2022 05:00:00	05:00:00	21.308
30	104	05/07/2022 06:00:00	06:00:00	21.265
30	105	05/07/2022 07:00:00	07:00:00	21.233
30	106	05/07/2022 08:00:00	08:00:00	21.211
30	107	05/07/2022 09:00:00	09:00:00	21.169
30	108	05/07/2022 10:00:00	10:00:00	21.147
30	109	05/07/2022 11:00:00	11:00:00	21.115
30	110	05/07/2022 12:00:00	12:00:00	21.115
30	111	05/07/2022 13:00:00	13:00:00	21.072
30	112	05/07/2022 14:00:00	14:00:00	21.040
30	113	05/07/2022 15:00:00	15:00:00	21.029
30	114	05/07/2022 16:00:00	16:00:00	21.008
30	115	05/07/2022 17:00:00	17:00:00	20.976
30	116	05/07/2022 18:00:00	18:00:00	20.954
30	117	05/07/2022 19:00:00	19:00:00	20.922
30	118	05/07/2022 20:00:00	20:00:00	20.900
30	119	05/07/2022 21:00:00	21:00:00	20.847
30	120	05/07/2022 22:00:00	22:00:00	20.804
30	121	05/07/2022 23:00:00	23:00:00	20.761
30	122	05/08/2022 00:00:00	00:00:00	20.686
30	123	05/08/2022 01:00:00	01:00:00	20.643
30	124	05/08/2022 02:00:00	02:00:00	20.589
30	125	05/08/2022 03:00:00	03:00:00	20.547
30	126	05/08/2022 04:00:00	04:00:00	20.482
30	127	05/08/2022 05:00:00	05:00:00	20.482
30	128	05/08/2022 06:00:00	06:00:00	20.439
30	129	05/08/2022 07:00:00	07:00:00	20.439
30	130	05/08/2022 08:00:00	08:00:00	20.450
30	131	05/08/2022 09:00:00	09:00:00	20.429
30	132	05/08/2022 10:00:00	10:00:00	20.471
30	133	05/08/2022 11:00:00	11:00:00	20.482
30	134	05/08/2022 12:00:00	12:00:00	20.493
30	135	05/08/2022 13:00:00	13:00:00	20.482
30	136	05/08/2022 14:00:00	14:00:00	20.471
30	137	05/08/2022 15:00:00	15:00:00	20.461
30	138	05/08/2022 16:00:00	16:00:00	20.450
30	139	05/08/2022 17:00:00	17:00:00	20.471
30	140	05/08/2022 18:00:00	18:00:00	20.461
30	141	05/08/2022 19:00:00	19:00:00	20.418
30	142	05/08/2022 20:00:00	20:00:00	20.450
30	143	05/08/2022 21:00:00	21:00:00	20.407
30	144	05/08/2022 22:00:00	22:00:00	20.396
30	145	05/08/2022 23:00:00	23:00:00	20.364
30	146	05/09/2022 00:00:00	00:00:00	20.311
30	147	05/09/2022 01:00:00	01:00:00	20.235
30	148	05/09/2022 02:00:00	02:00:00	20.193
30	149	05/09/2022 03:00:00	03:00:00	20.118
30	150	05/09/2022 04:00:00	04:00:00	20.042
30	151	05/09/2022 05:00:00	05:00:00	20.010
30	152	05/09/2022 06:00:00	06:00:00	19.957
30	153	05/09/2022 07:00:00	07:00:00	19.892
30	154	05/09/2022 08:00:00	08:00:00	19.849
30	155	05/09/2022 09:00:00	09:00:00	19.849
30	156	05/09/2022 10:00:00	10:00:00	19.892
30	157	05/09/2022 11:00:00	11:00:00	20.000
30	158	05/09/2022 12:00:00	12:00:00	20.096
30	159	05/09/2022 13:00:00	13:00:00	20.353
30	160	05/09/2022 14:00:00	14:00:00	20.568
30	161	05/09/2022 15:00:00	15:00:00	20.718
30	162	05/09/2022 16:00:00	16:00:00	20.825
30	163	05/09/2022 17:00:00	17:00:00	20.868
30	164	05/09/2022 18:00:00	18:00:00	20.879
30	165	05/09/2022 19:00:00	19:00:00	20.900
30	166	05/09/2022 20:00:00	20:00:00	20.900
30	167	05/09/2022 21:00:00	21:00:00	20.900
30	168	05/09/2022 22:00:00	22:00:00	20.879
30	169	05/09/2022 23:00:00	23:00:00	20.879
30	170	05/10/2022 00:00:00	00:00:00	20.868
30	171	05/10/2022 01:00:00	01:00:00	20.836
30	172	05/10/2022 02:00:00	02:00:00	20.793
30	173	05/10/2022 03:00:00	03:00:00	20.772
30	174	05/10/2022 04:00:00	04:00:00	20.772
30	175	05/10/2022 05:00:00	05:00:00	20.750
30	176	05/10/2022 06:00:00	06:00:00	20.729
30	177	05/10/2022 07:00:00	07:00:00	20.729
30	178	05/10/2022 08:00:00	08:00:00	20.697
30	179	05/10/2022 09:00:00	09:00:00	20.632
30	180	05/10/2022 10:00:00	10:00:00	20.514
30	181	05/10/2022 11:00:00	11:00:00	20.514
30	182	05/10/2022 12:00:00	12:00:00	21.093
30	183	05/10/2022 13:00:00	13:00:00	21.716
30	184	05/10/2022 14:00:00	14:00:00	22.080
30	185	05/10/2022 15:00:00	15:00:00	22.509
30	186	05/10/2022 16:00:00	16:00:00	22.541
30	187	05/10/2022 17:00:00	17:00:00	22.402
30	188	05/10/2022 18:00:00	18:00:00	22.263
30	189	05/10/2022 19:00:00	19:00:00	22.080
30	190	05/10/2022 20:00:00	20:00:00	22.059
30	191	05/10/2022 21:00:00	21:00:00	21.984
30	192	05/10/2022 22:00:00	22:00:00	21.909
30	193	05/10/2022 23:00:00	23:00:00	21.823
30	194	05/11/2022 00:00:00	00:00:00	21.737
30	195	05/11/2022 01:00:00	01:00:00	21.662
30	196	05/11/2022 02:00:00	02:00:00	21.608
30	197	05/11/2022 03:00:00	03:00:00	21.512
30	198	05/11/2022 04:00:00	04:00:00	21.447
30	199	05/11/2022 05:00:00	05:00:00	21.394
30	200	05/11/2022 06:00:00	06:00:00	21.329
30	201	05/11/2022 07:00:00	07:00:00	21.276
30	202	05/11/2022 08:00:00	08:00:00	21.254
30	203	05/11/2022 09:00:00	09:00:00	21.233
30	204	05/11/2022 10:00:00	10:00:00	21.147
30	205	05/11/2022 11:00:00	11:00:00	21.126
30	206	05/11/2022 12:00:00	12:00:00	21.265
30	207	05/11/2022 13:00:00	13:00:00	21.458
30	208	05/11/2022 14:00:00	14:00:00	21.640
30	209	05/11/2022 15:00:00	15:00:00	21.758
30	210	05/11/2022 16:00:00	16:00:00	21.758
30	211	05/11/2022 17:00:00	17:00:00	21.705
30	212	05/11/2022 18:00:00	18:00:00	21.651
30	213	05/11/2022 19:00:00	19:00:00	21.598
30	214	05/11/2022 20:00:00	20:00:00	21.587
30	215	05/11/2022 21:00:00	21:00:00	21.533
30	216	05/11/2022 22:00:00	22:00:00	21.512
30	217	05/11/2022 23:00:00	23:00:00	21.447
30	218	05/12/2022 00:00:00	00:00:00	21.426
30	219	05/12/2022 01:00:00	01:00:00	21.415
30	220	05/12/2022 02:00:00	02:00:00	21.351
30	221	05/12/2022 03:00:00	03:00:00	21.329
30	222	05/12/2022 04:00:00	04:00:00	21.308
30	223	05/12/2022 05:00:00	05:00:00	21.297
30	224	05/12/2022 06:00:00	06:00:00	21.276
30	225	05/12/2022 07:00:00	07:00:00	21.244
30	226	05/12/2022 08:00:00	08:00:00	21.265
30	227	05/12/2022 09:00:00	09:00:00	21.233
30	228	05/12/2022 10:00:00	10:00:00	21.351
30	229	05/12/2022 11:00:00	11:00:00	21.522
30	230	05/12/2022 12:00:00	12:00:00	21.694
30	231	05/12/2022 13:00:00	13:00:00	21.844
30	232	05/12/2022 14:00:00	14:00:00	21.909
30	233	05/12/2022 15:00:00	15:00:00	21.962
30	234	05/12/2022 16:00:00	16:00:00	21.984
30	235	05/12/2022 17:00:00	17:00:00	22.005
30	236	05/12/2022 18:00:00	18:00:00	21.994
30	237	05/12/2022 19:00:00	19:00:00	22.037
30	238	05/12/2022 20:00:00	20:00:00	22.005
30	239	05/12/2022 21:00:00	21:00:00	21.941
30	240	05/12/2022 22:00:00	22:00:00	21.855
30	241	05/12/2022 23:00:00	23:00:00	21.758
30	242	05/13/2022 00:00:00	00:00:00	21.683
30	243	05/13/2022 01:00:00	01:00:00	21.565
30	244	05/13/2022 02:00:00	02:00:00	21.512
30	245	05/13/2022 03:00:00	03:00:00	21.458
30	246	05/13/2022 04:00:00	04:00:00	21.394
30	247	05/13/2022 05:00:00	05:00:00	21.351
30	248	05/13/2022 06:00:00	06:00:00	21.287
30	249	05/13/2022 07:00:00	07:00:00	21.222
30	250	05/13/2022 08:00:00	08:00:00	21.179
30	251	05/13/2022 09:00:00	09:00:00	21.115
30	252	05/13/2022 10:00:00	10:00:00	21.115
30	253	05/13/2022 11:00:00	11:00:00	21.233
30	254	05/13/2022 12:00:00	12:00:00	21.383
30	255	05/13/2022 13:00:00	13:00:00	21.544
30	256	05/13/2022 14:00:00	14:00:00	21.673
30	257	05/13/2022 15:00:00	15:00:00	21.737
30	258	05/13/2022 16:00:00	16:00:00	21.705
30	259	05/13/2022 17:00:00	17:00:00	21.726
30	260	05/13/2022 18:00:00	18:00:00	21.791
30	261	05/13/2022 19:00:00	19:00:00	21.866
30	262	05/13/2022 20:00:00	20:00:00	21.866
30	263	05/13/2022 21:00:00	21:00:00	21.791
30	264	05/13/2022 22:00:00	22:00:00	21.694
30	265	05/13/2022 23:00:00	23:00:00	21.619
30	266	05/14/2022 00:00:00	00:00:00	21.533
30	267	05/14/2022 01:00:00	01:00:00	21.447
30	268	05/14/2022 02:00:00	02:00:00	21.405
30	269	05/14/2022 03:00:00	03:00:00	21.319
30	270	05/14/2022 04:00:00	04:00:00	21.254
30	271	05/14/2022 05:00:00	05:00:00	21.179
30	272	05/14/2022 06:00:00	06:00:00	21.136
30	273	05/14/2022 07:00:00	07:00:00	21.083
30	274	05/14/2022 08:00:00	08:00:00	21.008
30	275	05/14/2022 09:00:00	09:00:00	20.965
30	276	05/14/2022 10:00:00	10:00:00	20.943
30	277	05/14/2022 11:00:00	11:00:00	20.900
30	278	05/14/2022 12:00:00	12:00:00	20.879
30	279	05/14/2022 13:00:00	13:00:00	20.858
30	280	05/14/2022 14:00:00	14:00:00	20.825
30	281	05/14/2022 15:00:00	15:00:00	20.804
30	282	05/14/2022 16:00:00	16:00:00	20.772
30	283	05/14/2022 17:00:00	17:00:00	20.782
30	284	05/14/2022 18:00:00	18:00:00	20.750
30	285	05/14/2022 19:00:00	19:00:00	20.740
30	286	05/14/2022 20:00:00	20:00:00	20.718
30	287	05/14/2022 21:00:00	21:00:00	20.718
30	288	05/14/2022 22:00:00	22:00:00	20.707
30	289	05/14/2022 23:00:00	23:00:00	20.686
30	290	05/15/2022 00:00:00	00:00:00	20.654
30	291	05/15/2022 01:00:00	01:00:00	20.664
30	292	05/15/2022 02:00:00	02:00:00	20.643
30	293	05/15/2022 03:00:00	03:00:00	20.611
30	294	05/15/2022 04:00:00	04:00:00	20.600
30	295	05/15/2022 05:00:00	05:00:00	20.589
30	296	05/15/2022 06:00:00	06:00:00	20.579
30	297	05/15/2022 07:00:00	07:00:00	20.579
30	298	05/15/2022 08:00:00	08:00:00	20.557
30	299	05/15/2022 09:00:00	09:00:00	20.547
30	300	05/15/2022 10:00:00	10:00:00	20.536
30	301	05/15/2022 11:00:00	11:00:00	20.504
30	302	05/15/2022 12:00:00	12:00:00	20.514
30	303	05/15/2022 13:00:00	13:00:00	20.514
30	304	05/15/2022 14:00:00	14:00:00	20.536
30	305	05/15/2022 15:00:00	15:00:00	20.525
30	306	05/15/2022 16:00:00	16:00:00	20.525
30	307	05/15/2022 17:00:00	17:00:00	20.547
30	308	05/15/2022 18:00:00	18:00:00	20.557
30	309	05/15/2022 19:00:00	19:00:00	20.568
30	310	05/15/2022 20:00:00	20:00:00	20.579
30	311	05/15/2022 21:00:00	21:00:00	20.568
30	312	05/15/2022 22:00:00	22:00:00	20.579
30	313	05/15/2022 23:00:00	23:00:00	20.579
30	314	05/16/2022 00:00:00	00:00:00	20.579
30	315	05/16/2022 01:00:00	01:00:00	20.579
30	316	05/16/2022 02:00:00	02:00:00	20.579
30	317	05/16/2022 03:00:00	03:00:00	20.579
30	318	05/16/2022 04:00:00	04:00:00	20.579
30	319	05/16/2022 05:00:00	05:00:00	20.557
30	320	05/16/2022 06:00:00	06:00:00	20.557
30	321	05/16/2022 07:00:00	07:00:00	20.547
30	322	05/16/2022 08:00:00	08:00:00	20.536
30	323	05/16/2022 09:00:00	09:00:00	20.675
30	324	05/16/2022 10:00:00	10:00:00	20.879
30	325	05/16/2022 11:00:00	11:00:00	21.126
30	326	05/16/2022 12:00:00	12:00:00	21.372
30	327	05/16/2022 13:00:00	13:00:00	21.619
30	328	05/16/2022 14:00:00	14:00:00	21.823
30	329	05/16/2022 15:00:00	15:00:00	21.909
30	330	05/16/2022 16:00:00	16:00:00	21.887
30	331	05/16/2022 17:00:00	17:00:00	21.823
30	332	05/16/2022 18:00:00	18:00:00	21.780
30	333	05/16/2022 19:00:00	19:00:00	21.748
30	334	05/16/2022 20:00:00	20:00:00	21.683
30	335	05/16/2022 21:00:00	21:00:00	21.630
30	336	05/16/2022 22:00:00	22:00:00	21.555
30	337	05/16/2022 23:00:00	23:00:00	21.501
30	338	05/17/2022 00:00:00	00:00:00	21.458
30	339	05/17/2022 01:00:00	01:00:00	21.405
30	340	05/17/2022 02:00:00	02:00:00	21.351
30	341	05/17/2022 03:00:00	03:00:00	21.329
30	342	05/17/2022 04:00:00	04:00:00	21.265
30	343	05/17/2022 05:00:00	05:00:00	21.244
30	344	05/17/2022 06:00:00	06:00:00	21.233
30	345	05/17/2022 07:00:00	07:00:00	21.211
30	346	05/17/2022 08:00:00	08:00:00	21.211
30	347	05/17/2022 09:00:00	09:00:00	21.319
30	348	05/17/2022 10:00:00	10:00:00	21.533
30	349	05/17/2022 11:00:00	11:00:00	21.791
30	350	05/17/2022 12:00:00	12:00:00	22.037
30	351	05/17/2022 13:00:00	13:00:00	22.187
30	352	05/17/2022 14:00:00	14:00:00	22.348
30	353	05/17/2022 15:00:00	15:00:00	22.381
30	354	05/17/2022 16:00:00	16:00:00	22.370
30	355	05/17/2022 17:00:00	17:00:00	22.423
30	356	05/17/2022 18:00:00	18:00:00	22.498
30	357	05/17/2022 19:00:00	19:00:00	22.574
30	358	05/17/2022 20:00:00	20:00:00	22.541
30	359	05/17/2022 21:00:00	21:00:00	22.466
30	360	05/17/2022 22:00:00	22:00:00	22.370
30	361	05/17/2022 23:00:00	23:00:00	22.273
30	362	05/18/2022 00:00:00	00:00:00	22.145
30	363	05/18/2022 01:00:00	01:00:00	22.059
30	364	05/18/2022 02:00:00	02:00:00	21.973
30	365	05/18/2022 03:00:00	03:00:00	21.898
30	366	05/18/2022 04:00:00	04:00:00	21.823
30	367	05/18/2022 05:00:00	05:00:00	21.791
30	368	05/18/2022 06:00:00	06:00:00	21.683
30	369	05/18/2022 07:00:00	07:00:00	21.640
30	370	05/18/2022 08:00:00	08:00:00	21.598
30	371	05/18/2022 09:00:00	09:00:00	21.469
30	372	05/18/2022 10:00:00	10:00:00	21.437
30	373	05/18/2022 11:00:00	11:00:00	21.415
30	374	05/18/2022 12:00:00	12:00:00	21.565
30	375	05/18/2022 13:00:00	13:00:00	21.694
30	376	05/18/2022 14:00:00	14:00:00	21.801
30	377	05/18/2022 15:00:00	15:00:00	21.812
30	378	05/18/2022 16:00:00	16:00:00	21.737
30	379	05/18/2022 17:00:00	17:00:00	21.683
30	380	05/18/2022 18:00:00	18:00:00	21.630
30	381	05/18/2022 19:00:00	19:00:00	21.598
30	382	05/18/2022 20:00:00	20:00:00	21.555
30	383	05/18/2022 21:00:00	21:00:00	21.512
30	384	05/18/2022 22:00:00	22:00:00	21.458
30	385	05/18/2022 23:00:00	23:00:00	21.447
30	386	05/19/2022 00:00:00	00:00:00	21.405
30	387	05/19/2022 01:00:00	01:00:00	21.362
30	388	05/19/2022 02:00:00	02:00:00	21.297
30	389	05/19/2022 03:00:00	03:00:00	21.276
30	390	05/19/2022 04:00:00	04:00:00	21.244
30	391	05/19/2022 05:00:00	05:00:00	21.190
30	392	05/19/2022 06:00:00	06:00:00	21.136
30	393	05/19/2022 07:00:00	07:00:00	21.083
30	394	05/19/2022 08:00:00	08:00:00	21.051
30	395	05/19/2022 09:00:00	09:00:00	20.868
30	396	05/19/2022 10:00:00	10:00:00	20.858
30	397	05/19/2022 11:00:00	11:00:00	20.815
30	398	05/19/2022 12:00:00	12:00:00	20.933
30	399	05/19/2022 13:00:00	13:00:00	21.008
30	400	05/19/2022 14:00:00	14:00:00	21.126
30	401	05/19/2022 15:00:00	15:00:00	21.169
30	402	05/19/2022 16:00:00	16:00:00	21.169
30	403	05/19/2022 17:00:00	17:00:00	21.244
30	404	05/19/2022 18:00:00	18:00:00	21.319
30	405	05/19/2022 19:00:00	19:00:00	21.372
30	406	05/19/2022 20:00:00	20:00:00	21.405
30	407	05/19/2022 21:00:00	21:00:00	21.362
30	408	05/19/2022 22:00:00	22:00:00	21.308
30	409	05/19/2022 23:00:00	23:00:00	21.244
30	410	05/20/2022 00:00:00	00:00:00	21.158
30	411	05/20/2022 01:00:00	01:00:00	21.083
30	412	05/20/2022 02:00:00	02:00:00	20.997
30	413	05/20/2022 03:00:00	03:00:00	20.933
30	414	05/20/2022 04:00:00	04:00:00	20.868
30	415	05/20/2022 05:00:00	05:00:00	20.815
30	416	05/20/2022 06:00:00	06:00:00	20.740
30	417	05/20/2022 07:00:00	07:00:00	20.675
30	418	05/20/2022 08:00:00	08:00:00	20.622
30	419	05/20/2022 09:00:00	09:00:00	20.654
30	420	05/20/2022 10:00:00	10:00:00	20.772
30	421	05/20/2022 11:00:00	11:00:00	20.890
30	422	05/20/2022 12:00:00	12:00:00	20.997
30	423	05/20/2022 13:00:00	13:00:00	21.126
30	424	05/20/2022 14:00:00	14:00:00	21.201
30	425	05/20/2022 15:00:00	15:00:00	21.222
30	426	05/20/2022 16:00:00	16:00:00	21.158
30	427	05/20/2022 17:00:00	17:00:00	21.093
30	428	05/20/2022 18:00:00	18:00:00	21.051
30	429	05/20/2022 19:00:00	19:00:00	21.008
30	430	05/20/2022 20:00:00	20:00:00	20.976
30	431	05/20/2022 21:00:00	21:00:00	20.976
30	432	05/20/2022 22:00:00	22:00:00	20.933
30	433	05/20/2022 23:00:00	23:00:00	20.911
30	434	05/21/2022 00:00:00	00:00:00	20.879
30	435	05/21/2022 01:00:00	01:00:00	20.847
30	436	05/21/2022 02:00:00	02:00:00	20.836
30	437	05/21/2022 03:00:00	03:00:00	20.804
30	438	05/21/2022 04:00:00	04:00:00	20.793
30	439	05/21/2022 05:00:00	05:00:00	20.761
30	440	05/21/2022 06:00:00	06:00:00	20.782
30	441	05/21/2022 07:00:00	07:00:00	20.761
30	442	05/21/2022 08:00:00	08:00:00	20.750
30	443	05/21/2022 09:00:00	09:00:00	20.718
30	444	05/21/2022 10:00:00	10:00:00	20.718
30	445	05/21/2022 11:00:00	11:00:00	20.718
30	446	05/21/2022 12:00:00	12:00:00	20.707
30	447	05/21/2022 13:00:00	13:00:00	20.740
30	448	05/21/2022 14:00:00	14:00:00	20.729
30	449	05/21/2022 15:00:00	15:00:00	20.740
30	450	05/21/2022 16:00:00	16:00:00	20.750
30	451	05/21/2022 17:00:00	17:00:00	20.750
30	452	05/21/2022 18:00:00	18:00:00	20.772
30	453	05/21/2022 19:00:00	19:00:00	20.782
30	454	05/21/2022 20:00:00	20:00:00	20.804
30	455	05/21/2022 21:00:00	21:00:00	20.825
30	456	05/21/2022 22:00:00	22:00:00	20.793
30	457	05/21/2022 23:00:00	23:00:00	20.825
30	458	05/22/2022 00:00:00	00:00:00	20.793
30	459	05/22/2022 01:00:00	01:00:00	20.782
30	460	05/22/2022 02:00:00	02:00:00	20.772
30	461	05/22/2022 03:00:00	03:00:00	20.793
30	462	05/22/2022 04:00:00	04:00:00	20.782
30	463	05/22/2022 05:00:00	05:00:00	20.782
30	464	05/22/2022 06:00:00	06:00:00	20.804
30	465	05/22/2022 07:00:00	07:00:00	20.782
30	466	05/22/2022 08:00:00	08:00:00	20.772
30	467	05/22/2022 09:00:00	09:00:00	20.793
30	468	05/22/2022 10:00:00	10:00:00	20.793
30	469	05/22/2022 11:00:00	11:00:00	20.804
30	470	05/22/2022 12:00:00	12:00:00	20.804
30	471	05/22/2022 13:00:00	13:00:00	20.847
30	472	05/22/2022 14:00:00	14:00:00	20.858
30	473	05/22/2022 15:00:00	15:00:00	20.868
30	474	05/22/2022 16:00:00	16:00:00	20.879
30	475	05/22/2022 17:00:00	17:00:00	20.933
30	476	05/22/2022 18:00:00	18:00:00	20.933
30	477	05/22/2022 19:00:00	19:00:00	20.954
30	478	05/22/2022 20:00:00	20:00:00	20.965
30	479	05/22/2022 21:00:00	21:00:00	20.976
30	480	05/22/2022 22:00:00	22:00:00	20.986
30	481	05/22/2022 23:00:00	23:00:00	20.976
30	482	05/23/2022 00:00:00	00:00:00	20.976
30	483	05/23/2022 01:00:00	01:00:00	20.986
30	484	05/23/2022 02:00:00	02:00:00	20.976
30	485	05/23/2022 03:00:00	03:00:00	21.008
30	486	05/23/2022 04:00:00	04:00:00	21.008
30	487	05/23/2022 05:00:00	05:00:00	20.997
30	488	05/23/2022 06:00:00	06:00:00	21.008
30	489	05/23/2022 07:00:00	07:00:00	21.018
30	490	05/23/2022 08:00:00	08:00:00	21.008
30	491	05/23/2022 09:00:00	09:00:00	21.083
30	492	05/23/2022 10:00:00	10:00:00	21.287
30	493	05/23/2022 11:00:00	11:00:00	21.598
30	494	05/23/2022 12:00:00	12:00:00	21.887
30	495	05/23/2022 13:00:00	13:00:00	22.145
30	496	05/23/2022 14:00:00	14:00:00	22.338
30	497	05/23/2022 15:00:00	15:00:00	22.423
30	498	05/23/2022 16:00:00	16:00:00	22.370
30	499	05/23/2022 17:00:00	17:00:00	22.284
30	500	05/23/2022 18:00:00	18:00:00	22.220
30	501	05/23/2022 19:00:00	19:00:00	22.145
30	502	05/23/2022 20:00:00	20:00:00	22.069
30	503	05/23/2022 21:00:00	21:00:00	22.037
30	504	05/23/2022 22:00:00	22:00:00	21.984
30	505	05/23/2022 23:00:00	23:00:00	21.941
30	506	05/24/2022 00:00:00	00:00:00	21.898
30	507	05/24/2022 01:00:00	01:00:00	21.844
30	508	05/24/2022 02:00:00	02:00:00	21.834
30	509	05/24/2022 03:00:00	03:00:00	21.780
30	510	05/24/2022 04:00:00	04:00:00	21.758
30	511	05/24/2022 05:00:00	05:00:00	21.758
30	512	05/24/2022 06:00:00	06:00:00	21.748
30	513	05/24/2022 07:00:00	07:00:00	21.694
30	514	05/24/2022 08:00:00	08:00:00	21.716
30	515	05/24/2022 09:00:00	09:00:00	21.737
30	516	05/24/2022 10:00:00	10:00:00	21.930
30	517	05/24/2022 11:00:00	11:00:00	22.198
30	518	05/24/2022 12:00:00	12:00:00	22.498
30	519	05/24/2022 13:00:00	13:00:00	22.820
30	520	05/24/2022 14:00:00	14:00:00	23.196
30	521	05/24/2022 15:00:00	15:00:00	23.324
30	522	05/24/2022 16:00:00	16:00:00	23.496
30	523	05/24/2022 17:00:00	17:00:00	23.732
30	524	05/24/2022 18:00:00	18:00:00	23.893
30	525	05/24/2022 19:00:00	19:00:00	23.946
30	526	05/24/2022 20:00:00	20:00:00	23.828
30	527	05/24/2022 21:00:00	21:00:00	23.657
30	528	05/24/2022 22:00:00	22:00:00	23.442
30	529	05/24/2022 23:00:00	23:00:00	23.303
30	530	05/25/2022 00:00:00	00:00:00	23.142
30	531	05/25/2022 01:00:00	01:00:00	23.013
30	532	05/25/2022 02:00:00	02:00:00	22.927
30	533	05/25/2022 03:00:00	03:00:00	22.810
30	534	05/25/2022 04:00:00	04:00:00	22.724
30	535	05/25/2022 05:00:00	05:00:00	22.638
30	536	05/25/2022 06:00:00	06:00:00	22.574
30	537	05/25/2022 07:00:00	07:00:00	22.520
30	538	05/25/2022 08:00:00	08:00:00	22.498
30	539	05/25/2022 09:00:00	09:00:00	22.477
30	540	05/25/2022 10:00:00	10:00:00	22.574
30	541	05/25/2022 11:00:00	11:00:00	22.734
30	542	05/25/2022 12:00:00	12:00:00	22.874
30	543	05/25/2022 13:00:00	13:00:00	23.024
30	544	05/25/2022 14:00:00	14:00:00	23.099
30	545	05/25/2022 15:00:00	15:00:00	23.088
30	546	05/25/2022 16:00:00	16:00:00	23.056
30	547	05/25/2022 17:00:00	17:00:00	22.992
30	548	05/25/2022 18:00:00	18:00:00	22.949
30	549	05/25/2022 19:00:00	19:00:00	22.895
30	550	05/25/2022 20:00:00	20:00:00	22.852
30	551	05/25/2022 21:00:00	21:00:00	22.810
30	552	05/25/2022 22:00:00	22:00:00	22.777
30	553	05/25/2022 23:00:00	23:00:00	22.734
30	554	05/26/2022 00:00:00	00:00:00	22.713
30	555	05/26/2022 01:00:00	01:00:00	22.681
30	556	05/26/2022 02:00:00	02:00:00	22.649
30	557	05/26/2022 03:00:00	03:00:00	22.638
30	558	05/26/2022 04:00:00	04:00:00	22.616
30	559	05/26/2022 05:00:00	05:00:00	22.595
30	560	05/26/2022 06:00:00	06:00:00	22.574
30	561	05/26/2022 07:00:00	07:00:00	22.541
30	562	05/26/2022 08:00:00	08:00:00	22.541
30	563	05/26/2022 09:00:00	09:00:00	22.606
30	564	05/26/2022 10:00:00	10:00:00	22.756
30	565	05/26/2022 11:00:00	11:00:00	22.981
30	566	05/26/2022 12:00:00	12:00:00	23.228
30	567	05/26/2022 13:00:00	13:00:00	23.517
30	568	05/26/2022 14:00:00	14:00:00	23.721
30	569	05/26/2022 15:00:00	15:00:00	23.946
30	570	05/26/2022 16:00:00	16:00:00	24.129
30	571	05/26/2022 17:00:00	17:00:00	24.247
30	572	05/26/2022 18:00:00	18:00:00	24.182
30	573	05/26/2022 19:00:00	19:00:00	24.043
30	574	05/26/2022 20:00:00	20:00:00	23.893
30	575	05/26/2022 21:00:00	21:00:00	23.796
30	576	05/26/2022 22:00:00	22:00:00	23.700
30	577	05/26/2022 23:00:00	23:00:00	23.603
30	578	05/27/2022 00:00:00	00:00:00	23.539
30	579	05/27/2022 01:00:00	01:00:00	23.474
30	580	05/27/2022 02:00:00	02:00:00	23.410
30	581	05/27/2022 03:00:00	03:00:00	23.378
30	582	05/27/2022 04:00:00	04:00:00	23.346
30	583	05/27/2022 05:00:00	05:00:00	23.303
30	584	05/27/2022 06:00:00	06:00:00	23.271
30	585	05/27/2022 07:00:00	07:00:00	23.228
30	586	05/27/2022 08:00:00	08:00:00	23.239
30	587	05/27/2022 09:00:00	09:00:00	23.206
30	588	05/27/2022 10:00:00	10:00:00	23.314
30	589	05/27/2022 11:00:00	11:00:00	23.496
30	590	05/27/2022 12:00:00	12:00:00	23.743
30	591	05/27/2022 13:00:00	13:00:00	23.989
30	592	05/27/2022 14:00:00	14:00:00	24.204
30	593	05/27/2022 15:00:00	15:00:00	24.225
30	594	05/27/2022 16:00:00	16:00:00	24.172
30	595	05/27/2022 17:00:00	17:00:00	24.075
30	596	05/27/2022 18:00:00	18:00:00	24.021
30	597	05/27/2022 19:00:00	19:00:00	23.903
30	598	05/27/2022 20:00:00	20:00:00	23.828
30	599	05/27/2022 21:00:00	21:00:00	23.753
30	600	05/27/2022 22:00:00	22:00:00	23.668
30	601	05/27/2022 23:00:00	23:00:00	23.625
30	602	05/28/2022 00:00:00	00:00:00	23.550
30	603	05/28/2022 01:00:00	01:00:00	23.528
30	604	05/28/2022 02:00:00	02:00:00	23.496
30	605	05/28/2022 03:00:00	03:00:00	23.432
30	606	05/28/2022 04:00:00	04:00:00	23.389
30	607	05/28/2022 05:00:00	05:00:00	23.346
30	608	05/28/2022 06:00:00	06:00:00	23.314
30	609	05/28/2022 07:00:00	07:00:00	23.335
30	610	05/28/2022 08:00:00	08:00:00	23.281
30	611	05/28/2022 09:00:00	09:00:00	23.260
30	612	05/28/2022 10:00:00	10:00:00	23.239
30	613	05/28/2022 11:00:00	11:00:00	23.228
30	614	05/28/2022 12:00:00	12:00:00	23.206
30	615	05/28/2022 13:00:00	13:00:00	23.196
30	616	05/28/2022 14:00:00	14:00:00	23.153
30	617	05/28/2022 15:00:00	15:00:00	23.153
30	618	05/28/2022 16:00:00	16:00:00	23.110
30	619	05/28/2022 17:00:00	17:00:00	23.131
30	620	05/28/2022 18:00:00	18:00:00	23.099
30	621	05/28/2022 19:00:00	19:00:00	23.088
30	622	05/28/2022 20:00:00	20:00:00	23.067
30	623	05/28/2022 21:00:00	21:00:00	23.035
30	624	05/28/2022 22:00:00	22:00:00	23.013
30	625	05/28/2022 23:00:00	23:00:00	22.981
30	626	05/29/2022 00:00:00	00:00:00	22.970
30	627	05/29/2022 01:00:00	01:00:00	22.949
30	628	05/29/2022 02:00:00	02:00:00	22.949
30	629	05/29/2022 03:00:00	03:00:00	22.917
30	630	05/29/2022 04:00:00	04:00:00	22.895
30	631	05/29/2022 05:00:00	05:00:00	22.895
30	632	05/29/2022 06:00:00	06:00:00	22.874
30	633	05/29/2022 07:00:00	07:00:00	22.863
30	634	05/29/2022 08:00:00	08:00:00	22.831
30	635	05/29/2022 09:00:00	09:00:00	22.831
30	636	05/29/2022 10:00:00	10:00:00	22.810
30	637	05/29/2022 11:00:00	11:00:00	22.831
30	638	05/29/2022 12:00:00	12:00:00	22.777
30	639	05/29/2022 13:00:00	13:00:00	22.799
30	640	05/29/2022 14:00:00	14:00:00	22.810
30	641	05/29/2022 15:00:00	15:00:00	22.767
30	642	05/29/2022 16:00:00	16:00:00	22.799
30	643	05/29/2022 17:00:00	17:00:00	22.767
30	644	05/29/2022 18:00:00	18:00:00	22.767
30	645	05/29/2022 19:00:00	19:00:00	22.788
30	646	05/29/2022 20:00:00	20:00:00	22.788
30	647	05/29/2022 21:00:00	21:00:00	22.788
30	648	05/29/2022 22:00:00	22:00:00	22.777
30	649	05/29/2022 23:00:00	23:00:00	22.756
30	650	05/30/2022 00:00:00	00:00:00	22.734
30	651	05/30/2022 01:00:00	01:00:00	22.734
30	652	05/30/2022 02:00:00	02:00:00	22.713
30	653	05/30/2022 03:00:00	03:00:00	22.702
30	654	05/30/2022 04:00:00	04:00:00	22.659
30	655	05/30/2022 05:00:00	05:00:00	22.638
30	656	05/30/2022 06:00:00	06:00:00	22.638
30	657	05/30/2022 07:00:00	07:00:00	22.584
30	658	05/30/2022 08:00:00	08:00:00	22.574
30	659	05/30/2022 09:00:00	09:00:00	22.563
30	660	05/30/2022 10:00:00	10:00:00	22.445
30	661	05/30/2022 11:00:00	11:00:00	22.456
30	662	05/30/2022 12:00:00	12:00:00	22.584
30	663	05/30/2022 13:00:00	13:00:00	22.745
30	664	05/30/2022 14:00:00	14:00:00	22.917
30	665	05/30/2022 15:00:00	15:00:00	23.045
30	666	05/30/2022 16:00:00	16:00:00	23.067
30	667	05/30/2022 17:00:00	17:00:00	23.078
30	668	05/30/2022 18:00:00	18:00:00	23.003
30	669	05/30/2022 19:00:00	19:00:00	22.981
30	670	05/30/2022 20:00:00	20:00:00	22.970
30	671	05/30/2022 21:00:00	21:00:00	22.981
30	672	05/30/2022 22:00:00	22:00:00	23.013
30	673	05/30/2022 23:00:00	23:00:00	23.035
30	674	05/31/2022 00:00:00	00:00:00	23.056
30	675	05/31/2022 01:00:00	01:00:00	23.088
30	676	05/31/2022 02:00:00	02:00:00	23.099
30	677	05/31/2022 03:00:00	03:00:00	23.088
30	678	05/31/2022 04:00:00	04:00:00	23.099
30	679	05/31/2022 05:00:00	05:00:00	23.110
30	680	05/31/2022 06:00:00	06:00:00	23.121
30	681	05/31/2022 07:00:00	07:00:00	23.131
30	682	05/31/2022 08:00:00	08:00:00	23.131
30	683	05/31/2022 09:00:00	09:00:00	23.110
30	684	05/31/2022 10:00:00	10:00:00	23.163
30	685	05/31/2022 11:00:00	11:00:00	23.196
30	686	05/31/2022 12:00:00	12:00:00	23.239
30	687	05/31/2022 13:00:00	13:00:00	23.389
30	688	05/31/2022 14:00:00	14:00:00	23.571
30	689	05/31/2022 15:00:00	15:00:00	23.710
30	690	05/31/2022 16:00:00	16:00:00	23.914
30	691	05/31/2022 17:00:00	17:00:00	24.118
30	692	05/31/2022 18:00:00	18:00:00	24.204
30	693	05/31/2022 19:00:00	19:00:00	24.290
30	694	05/31/2022 20:00:00	20:00:00	24.214
30	695	05/31/2022 21:00:00	21:00:00	24.118
30	696	05/31/2022 22:00:00	22:00:00	24.000
30	697	05/31/2022 23:00:00	23:00:00	23.871
30	698	06/01/2022 00:00:00	00:00:00	23.796
30	699	06/01/2022 01:00:00	01:00:00	23.700
30	700	06/01/2022 02:00:00	02:00:00	23.625
30	701	06/01/2022 03:00:00	03:00:00	23.582
30	702	06/01/2022 04:00:00	04:00:00	23.507
30	703	06/01/2022 05:00:00	05:00:00	23.453
30	704	06/01/2022 06:00:00	06:00:00	23.410
30	705	06/01/2022 07:00:00	07:00:00	23.324
30	706	06/01/2022 08:00:00	08:00:00	23.292
30	707	06/01/2022 09:00:00	09:00:00	23.281
30	708	06/01/2022 10:00:00	10:00:00	23.303
30	709	06/01/2022 11:00:00	11:00:00	23.453
30	710	06/01/2022 12:00:00	12:00:00	23.657
30	711	06/01/2022 13:00:00	13:00:00	23.839
30	712	06/01/2022 14:00:00	14:00:00	24.043
30	713	06/01/2022 15:00:00	15:00:00	24.129
30	714	06/01/2022 16:00:00	16:00:00	24.075
30	715	06/01/2022 17:00:00	17:00:00	24.011
30	716	06/01/2022 18:00:00	18:00:00	23.989
30	717	06/01/2022 19:00:00	19:00:00	23.957
30	718	06/01/2022 20:00:00	20:00:00	23.936
30	719	06/01/2022 21:00:00	21:00:00	23.882
30	720	06/01/2022 22:00:00	22:00:00	23.850
30	721	06/01/2022 23:00:00	23:00:00	23.828
30	722	06/02/2022 00:00:00	00:00:00	23.807
30	723	06/02/2022 01:00:00	01:00:00	23.796
30	724	06/02/2022 02:00:00	02:00:00	23.796
30	725	06/02/2022 03:00:00	03:00:00	23.743
30	726	06/02/2022 04:00:00	04:00:00	23.743
30	727	06/02/2022 05:00:00	05:00:00	23.721
30	728	06/02/2022 06:00:00	06:00:00	23.700
30	729	06/02/2022 07:00:00	07:00:00	23.710
30	730	06/02/2022 08:00:00	08:00:00	23.710
30	731	06/02/2022 09:00:00	09:00:00	23.689
30	732	06/02/2022 10:00:00	10:00:00	23.678
30	733	06/02/2022 11:00:00	11:00:00	23.689
30	734	06/02/2022 12:00:00	12:00:00	23.657
30	735	06/02/2022 13:00:00	13:00:00	23.668
30	736	06/02/2022 14:00:00	14:00:00	23.689
30	737	06/02/2022 15:00:00	15:00:00	23.668
30	738	06/02/2022 16:00:00	16:00:00	23.689
30	739	06/02/2022 17:00:00	17:00:00	23.700
30	740	06/02/2022 18:00:00	18:00:00	23.700
30	741	06/02/2022 19:00:00	19:00:00	23.700
30	742	06/02/2022 20:00:00	20:00:00	23.721
30	743	06/02/2022 21:00:00	21:00:00	23.721
30	744	06/02/2022 22:00:00	22:00:00	23.753
30	745	06/02/2022 23:00:00	23:00:00	23.732
30	746	06/03/2022 00:00:00	00:00:00	23.721
30	747	06/03/2022 01:00:00	01:00:00	23.732
30	748	06/03/2022 02:00:00	02:00:00	23.710
30	749	06/03/2022 03:00:00	03:00:00	23.710
30	750	06/03/2022 04:00:00	04:00:00	23.700
30	751	06/03/2022 05:00:00	05:00:00	23.700
30	752	06/03/2022 06:00:00	06:00:00	23.732
30	753	06/03/2022 07:00:00	07:00:00	23.710
30	754	06/03/2022 08:00:00	08:00:00	23.689
30	755	06/03/2022 09:00:00	09:00:00	23.753
30	756	06/03/2022 10:00:00	10:00:00	23.871
30	757	06/03/2022 11:00:00	11:00:00	24.075
30	758	06/03/2022 12:00:00	12:00:00	24.290
30	759	06/03/2022 13:00:00	13:00:00	24.515
30	760	06/03/2022 14:00:00	14:00:00	24.654
30	761	06/03/2022 15:00:00	15:00:00	24.676
30	762	06/03/2022 16:00:00	16:00:00	24.568
30	763	06/03/2022 17:00:00	17:00:00	24.461
30	764	06/03/2022 18:00:00	18:00:00	24.386
30	765	06/03/2022 19:00:00	19:00:00	24.332
30	766	06/03/2022 20:00:00	20:00:00	24.279
30	767	06/03/2022 21:00:00	21:00:00	24.236
30	768	06/03/2022 22:00:00	22:00:00	24.225
30	769	06/03/2022 23:00:00	23:00:00	24.204
30	770	06/04/2022 00:00:00	00:00:00	24.172
30	771	06/04/2022 01:00:00	01:00:00	24.118
30	772	06/04/2022 02:00:00	02:00:00	24.097
30	773	06/04/2022 03:00:00	03:00:00	24.097
30	774	06/04/2022 04:00:00	04:00:00	24.097
30	775	06/04/2022 05:00:00	05:00:00	24.075
30	776	06/04/2022 06:00:00	06:00:00	24.064
30	777	06/04/2022 07:00:00	07:00:00	24.043
30	778	06/04/2022 08:00:00	08:00:00	24.032
30	779	06/04/2022 09:00:00	09:00:00	24.021
30	780	06/04/2022 10:00:00	10:00:00	24.043
30	781	06/04/2022 11:00:00	11:00:00	23.989
30	782	06/04/2022 12:00:00	12:00:00	24.000
30	783	06/04/2022 13:00:00	13:00:00	24.011
30	784	06/04/2022 14:00:00	14:00:00	24.021
30	785	06/04/2022 15:00:00	15:00:00	24.043
30	786	06/04/2022 16:00:00	16:00:00	24.054
30	787	06/04/2022 17:00:00	17:00:00	24.043
30	788	06/04/2022 18:00:00	18:00:00	24.043
30	789	06/04/2022 19:00:00	19:00:00	24.064
30	790	06/04/2022 20:00:00	20:00:00	24.097
30	791	06/04/2022 21:00:00	21:00:00	24.086
30	792	06/04/2022 22:00:00	22:00:00	24.097
30	793	06/04/2022 23:00:00	23:00:00	24.075
30	794	06/05/2022 00:00:00	00:00:00	24.064
30	795	06/05/2022 01:00:00	01:00:00	24.043
30	796	06/05/2022 02:00:00	02:00:00	24.064
30	797	06/05/2022 03:00:00	03:00:00	24.064
30	798	06/05/2022 04:00:00	04:00:00	24.054
30	799	06/05/2022 05:00:00	05:00:00	24.054
30	800	06/05/2022 06:00:00	06:00:00	24.075
30	801	06/05/2022 07:00:00	07:00:00	24.054
30	802	06/05/2022 08:00:00	08:00:00	24.075
30	803	06/05/2022 09:00:00	09:00:00	24.064
30	804	06/05/2022 10:00:00	10:00:00	24.054
30	805	06/05/2022 11:00:00	11:00:00	24.064
30	806	06/05/2022 12:00:00	12:00:00	24.064
30	807	06/05/2022 13:00:00	13:00:00	24.097
30	808	06/05/2022 14:00:00	14:00:00	24.075
30	809	06/05/2022 15:00:00	15:00:00	24.129
30	810	06/05/2022 16:00:00	16:00:00	24.150
30	811	06/05/2022 17:00:00	17:00:00	24.139
30	812	06/05/2022 18:00:00	18:00:00	24.172
30	813	06/05/2022 19:00:00	19:00:00	24.214
30	814	06/05/2022 20:00:00	20:00:00	24.204
30	815	06/05/2022 21:00:00	21:00:00	24.214
30	816	06/05/2022 22:00:00	22:00:00	24.247
30	817	06/05/2022 23:00:00	23:00:00	24.247
30	818	06/06/2022 00:00:00	00:00:00	24.268
30	819	06/06/2022 01:00:00	01:00:00	24.268
30	820	06/06/2022 02:00:00	02:00:00	24.279
30	821	06/06/2022 03:00:00	03:00:00	24.290
30	822	06/06/2022 04:00:00	04:00:00	24.279
30	823	06/06/2022 05:00:00	05:00:00	24.279
30	824	06/06/2022 06:00:00	06:00:00	24.279
30	825	06/06/2022 07:00:00	07:00:00	24.279
30	826	06/06/2022 08:00:00	08:00:00	24.279
30	827	06/06/2022 09:00:00	09:00:00	24.300
30	828	06/06/2022 10:00:00	10:00:00	24.354
30	829	06/06/2022 11:00:00	11:00:00	24.450
30	830	06/06/2022 12:00:00	12:00:00	24.601
30	831	06/06/2022 13:00:00	13:00:00	24.783
30	832	06/06/2022 14:00:00	14:00:00	24.944
30	833	06/06/2022 15:00:00	15:00:00	25.040
30	834	06/06/2022 16:00:00	16:00:00	25.030
30	835	06/06/2022 17:00:00	17:00:00	24.955
30	836	06/06/2022 18:00:00	18:00:00	24.901
30	837	06/06/2022 19:00:00	19:00:00	24.837
30	838	06/06/2022 20:00:00	20:00:00	24.858
30	839	06/06/2022 21:00:00	21:00:00	24.858
30	840	06/06/2022 22:00:00	22:00:00	24.815
30	841	06/06/2022 23:00:00	23:00:00	24.783
30	842	06/07/2022 00:00:00	00:00:00	24.729
30	843	06/07/2022 01:00:00	01:00:00	24.729
30	844	06/07/2022 02:00:00	02:00:00	24.686
30	845	06/07/2022 03:00:00	03:00:00	24.654
30	846	06/07/2022 04:00:00	04:00:00	24.633
30	847	06/07/2022 05:00:00	05:00:00	24.579
30	848	06/07/2022 06:00:00	06:00:00	24.579
30	849	06/07/2022 07:00:00	07:00:00	24.547
30	850	06/07/2022 08:00:00	08:00:00	24.526
30	851	06/07/2022 09:00:00	09:00:00	24.536
30	852	06/07/2022 10:00:00	10:00:00	24.633
30	853	06/07/2022 11:00:00	11:00:00	24.719
30	854	06/07/2022 12:00:00	12:00:00	24.869
30	855	06/07/2022 13:00:00	13:00:00	25.051
30	856	06/07/2022 14:00:00	14:00:00	25.180
30	857	06/07/2022 15:00:00	15:00:00	25.244
30	858	06/07/2022 16:00:00	16:00:00	25.319
30	859	06/07/2022 17:00:00	17:00:00	25.437
30	860	06/07/2022 18:00:00	18:00:00	25.534
30	861	06/07/2022 19:00:00	19:00:00	25.566
30	862	06/07/2022 20:00:00	20:00:00	25.544
30	863	06/07/2022 21:00:00	21:00:00	25.502
30	864	06/07/2022 22:00:00	22:00:00	25.426
30	865	06/07/2022 23:00:00	23:00:00	25.341
30	866	06/08/2022 00:00:00	00:00:00	25.287
30	867	06/08/2022 01:00:00	01:00:00	25.190
30	868	06/08/2022 02:00:00	02:00:00	25.148
30	869	06/08/2022 03:00:00	03:00:00	25.094
30	870	06/08/2022 04:00:00	04:00:00	25.030
30	871	06/08/2022 05:00:00	05:00:00	24.976
30	872	06/08/2022 06:00:00	06:00:00	24.933
30	873	06/08/2022 07:00:00	07:00:00	24.912
30	874	06/08/2022 08:00:00	08:00:00	24.879
30	875	06/08/2022 09:00:00	09:00:00	24.847
30	876	06/08/2022 10:00:00	10:00:00	24.847
30	877	06/08/2022 11:00:00	11:00:00	24.922
30	878	06/08/2022 12:00:00	12:00:00	24.837
30	879	06/08/2022 13:00:00	13:00:00	24.869
30	880	06/08/2022 14:00:00	14:00:00	24.901
30	881	06/08/2022 15:00:00	15:00:00	25.008
30	882	06/08/2022 16:00:00	16:00:00	25.062
30	883	06/08/2022 17:00:00	17:00:00	25.062
30	884	06/08/2022 18:00:00	18:00:00	25.051
30	885	06/08/2022 19:00:00	19:00:00	25.040
30	886	06/08/2022 20:00:00	20:00:00	24.987
30	887	06/08/2022 21:00:00	21:00:00	24.955
30	888	06/08/2022 22:00:00	22:00:00	24.901
30	889	06/08/2022 23:00:00	23:00:00	24.858
30	890	06/09/2022 00:00:00	00:00:00	24.815
30	891	06/09/2022 01:00:00	01:00:00	24.751
30	892	06/09/2022 02:00:00	02:00:00	24.708
30	893	06/09/2022 03:00:00	03:00:00	24.676
30	894	06/09/2022 04:00:00	04:00:00	24.654
30	895	06/09/2022 05:00:00	05:00:00	24.568
30	896	06/09/2022 06:00:00	06:00:00	24.526
30	897	06/09/2022 07:00:00	07:00:00	24.504
30	898	06/09/2022 08:00:00	08:00:00	24.493
30	899	06/09/2022 09:00:00	09:00:00	24.332
30	900	06/09/2022 10:00:00	10:00:00	23.893
30	901	06/09/2022 11:00:00	11:00:00	23.989
30	902	06/09/2022 12:00:00	12:00:00	24.161
30	903	06/09/2022 13:00:00	13:00:00	24.182
30	904	06/09/2022 14:00:00	14:00:00	24.247
30	905	06/09/2022 15:00:00	15:00:00	24.365
30	906	06/09/2022 16:00:00	16:00:00	24.472
30	907	06/09/2022 17:00:00	17:00:00	24.526
30	908	06/09/2022 18:00:00	18:00:00	24.225
30	909	06/09/2022 19:00:00	19:00:00	24.107
30	910	06/09/2022 20:00:00	20:00:00	24.129
30	911	06/09/2022 21:00:00	21:00:00	24.204
30	912	06/09/2022 22:00:00	22:00:00	24.204
30	913	06/09/2022 23:00:00	23:00:00	24.182
30	914	06/10/2022 00:00:00	00:00:00	24.172
30	915	06/10/2022 01:00:00	01:00:00	24.107
30	916	06/10/2022 02:00:00	02:00:00	24.075
30	917	06/10/2022 03:00:00	03:00:00	24.021
30	918	06/10/2022 04:00:00	04:00:00	23.979
30	919	06/10/2022 05:00:00	05:00:00	23.946
30	920	06/10/2022 06:00:00	06:00:00	23.882
30	921	06/10/2022 07:00:00	07:00:00	23.850
30	922	06/10/2022 08:00:00	08:00:00	23.850
30	923	06/10/2022 09:00:00	09:00:00	23.592
30	924	06/10/2022 10:00:00	10:00:00	23.689
30	925	06/10/2022 11:00:00	11:00:00	23.828
30	926	06/10/2022 12:00:00	12:00:00	23.957
30	927	06/10/2022 13:00:00	13:00:00	24.064
30	928	06/10/2022 14:00:00	14:00:00	24.172
30	929	06/10/2022 15:00:00	15:00:00	24.204
30	930	06/10/2022 16:00:00	16:00:00	24.172
30	931	06/10/2022 17:00:00	17:00:00	24.086
30	932	06/10/2022 18:00:00	18:00:00	24.032
30	933	06/10/2022 19:00:00	19:00:00	23.979
30	934	06/10/2022 20:00:00	20:00:00	23.914
30	935	06/10/2022 21:00:00	21:00:00	23.850
30	936	06/10/2022 22:00:00	22:00:00	23.785
30	937	06/10/2022 23:00:00	23:00:00	23.753
30	938	06/11/2022 00:00:00	00:00:00	23.710
30	939	06/11/2022 01:00:00	01:00:00	23.678
30	940	06/11/2022 02:00:00	02:00:00	23.635
30	941	06/11/2022 03:00:00	03:00:00	23.592
30	942	06/11/2022 04:00:00	04:00:00	23.560
30	943	06/11/2022 05:00:00	05:00:00	23.517
30	944	06/11/2022 06:00:00	06:00:00	23.496
30	945	06/11/2022 07:00:00	07:00:00	23.453
30	946	06/11/2022 08:00:00	08:00:00	23.421
30	947	06/11/2022 09:00:00	09:00:00	23.378
30	948	06/11/2022 10:00:00	10:00:00	23.367
30	949	06/11/2022 11:00:00	11:00:00	23.335
30	950	06/11/2022 12:00:00	12:00:00	23.324
30	951	06/11/2022 13:00:00	13:00:00	23.292
30	952	06/11/2022 14:00:00	14:00:00	23.260
30	953	06/11/2022 15:00:00	15:00:00	23.249
30	954	06/11/2022 16:00:00	16:00:00	23.239
30	955	06/11/2022 17:00:00	17:00:00	23.228
30	956	06/11/2022 18:00:00	18:00:00	23.185
30	957	06/11/2022 19:00:00	19:00:00	23.163
30	958	06/11/2022 20:00:00	20:00:00	23.163
30	959	06/11/2022 21:00:00	21:00:00	23.131
30	960	06/11/2022 22:00:00	22:00:00	23.110
30	961	06/11/2022 23:00:00	23:00:00	23.099
30	962	06/12/2022 00:00:00	00:00:00	23.099
30	963	06/12/2022 01:00:00	01:00:00	23.067
30	964	06/12/2022 02:00:00	02:00:00	23.067
30	965	06/12/2022 03:00:00	03:00:00	23.024
30	966	06/12/2022 04:00:00	04:00:00	23.013
30	967	06/12/2022 05:00:00	05:00:00	22.992
30	968	06/12/2022 06:00:00	06:00:00	22.970
30	969	06/12/2022 07:00:00	07:00:00	22.960
30	970	06/12/2022 08:00:00	08:00:00	22.927
30	971	06/12/2022 09:00:00	09:00:00	22.917
30	972	06/12/2022 10:00:00	10:00:00	22.906
30	973	06/12/2022 11:00:00	11:00:00	22.874
30	974	06/12/2022 12:00:00	12:00:00	22.852
30	975	06/12/2022 13:00:00	13:00:00	22.831
30	976	06/12/2022 14:00:00	14:00:00	22.810
30	977	06/12/2022 15:00:00	15:00:00	22.810
30	978	06/12/2022 16:00:00	16:00:00	22.810
30	979	06/12/2022 17:00:00	17:00:00	22.788
30	980	06/12/2022 18:00:00	18:00:00	22.767
30	981	06/12/2022 19:00:00	19:00:00	22.734
30	982	06/12/2022 20:00:00	20:00:00	22.713
30	983	06/12/2022 21:00:00	21:00:00	22.724
30	984	06/12/2022 22:00:00	22:00:00	22.692
30	985	06/12/2022 23:00:00	23:00:00	22.692
30	986	06/13/2022 00:00:00	00:00:00	22.670
30	987	06/13/2022 01:00:00	01:00:00	22.649
30	988	06/13/2022 02:00:00	02:00:00	22.638
30	989	06/13/2022 03:00:00	03:00:00	22.616
30	990	06/13/2022 04:00:00	04:00:00	22.616
30	991	06/13/2022 05:00:00	05:00:00	22.606
30	992	06/13/2022 06:00:00	06:00:00	22.563
30	993	06/13/2022 07:00:00	07:00:00	22.584
30	994	06/13/2022 08:00:00	08:00:00	22.574
30	995	06/13/2022 09:00:00	09:00:00	22.370
30	996	06/13/2022 10:00:00	10:00:00	22.456
30	997	06/13/2022 11:00:00	11:00:00	22.659
30	998	06/13/2022 12:00:00	12:00:00	22.842
30	999	06/13/2022 13:00:00	13:00:00	22.981
30	1000	06/13/2022 14:00:00	14:00:00	23.099
30	1001	06/13/2022 15:00:00	15:00:00	23.131
30	1002	06/13/2022 16:00:00	16:00:00	23.067
30	1003	06/13/2022 17:00:00	17:00:00	22.992
30	1004	06/13/2022 18:00:00	18:00:00	22.906
30	1005	06/13/2022 19:00:00	19:00:00	22.863
30	1006	06/13/2022 20:00:00	20:00:00	22.831
30	1007	06/13/2022 21:00:00	21:00:00	22.767
30	1008	06/13/2022 22:00:00	22:00:00	22.756
30	1009	06/13/2022 23:00:00	23:00:00	22.692
30	1010	06/14/2022 00:00:00	00:00:00	22.670
30	1011	06/14/2022 01:00:00	01:00:00	22.649
30	1012	06/14/2022 02:00:00	02:00:00	22.606
30	1013	06/14/2022 03:00:00	03:00:00	22.584
30	1014	06/14/2022 04:00:00	04:00:00	22.574
30	1015	06/14/2022 05:00:00	05:00:00	22.520
30	1016	06/14/2022 06:00:00	06:00:00	22.498
30	1017	06/14/2022 07:00:00	07:00:00	22.488
30	1018	06/14/2022 08:00:00	08:00:00	22.498
30	1019	06/14/2022 09:00:00	09:00:00	22.595
30	1020	06/14/2022 10:00:00	10:00:00	22.756
30	1021	06/14/2022 11:00:00	11:00:00	22.970
30	1022	06/14/2022 12:00:00	12:00:00	23.163
30	1023	06/14/2022 13:00:00	13:00:00	23.410
30	1024	06/14/2022 14:00:00	14:00:00	23.625
30	1025	06/14/2022 15:00:00	15:00:00	23.785
30	1026	06/14/2022 16:00:00	16:00:00	23.850
30	1027	06/14/2022 17:00:00	17:00:00	23.861
30	1028	06/14/2022 18:00:00	18:00:00	23.893
30	1029	06/14/2022 19:00:00	19:00:00	23.936
30	1030	06/14/2022 20:00:00	20:00:00	23.957
30	1031	06/14/2022 21:00:00	21:00:00	23.893
30	1032	06/14/2022 22:00:00	22:00:00	23.753
30	1033	06/14/2022 23:00:00	23:00:00	23.657
30	1034	06/15/2022 00:00:00	00:00:00	23.560
30	1035	06/15/2022 01:00:00	01:00:00	23.453
30	1036	06/15/2022 02:00:00	02:00:00	23.346
30	1037	06/15/2022 03:00:00	03:00:00	23.271
30	1038	06/15/2022 04:00:00	04:00:00	23.228
30	1039	06/15/2022 05:00:00	05:00:00	23.163
30	1040	06/15/2022 06:00:00	06:00:00	23.099
30	1041	06/15/2022 07:00:00	07:00:00	23.067
30	1042	06/15/2022 08:00:00	08:00:00	23.003
30	1043	06/15/2022 09:00:00	09:00:00	22.917
30	1044	06/15/2022 10:00:00	10:00:00	23.003
30	1045	06/15/2022 11:00:00	11:00:00	23.110
30	1046	06/15/2022 12:00:00	12:00:00	23.228
30	1047	06/15/2022 13:00:00	13:00:00	23.367
30	1048	06/15/2022 14:00:00	14:00:00	23.453
30	1049	06/15/2022 15:00:00	15:00:00	23.496
30	1050	06/15/2022 16:00:00	16:00:00	23.453
30	1051	06/15/2022 17:00:00	17:00:00	23.410
30	1052	06/15/2022 18:00:00	18:00:00	23.346
30	1053	06/15/2022 19:00:00	19:00:00	23.314
30	1054	06/15/2022 20:00:00	20:00:00	23.271
30	1055	06/15/2022 21:00:00	21:00:00	23.228
30	1056	06/15/2022 22:00:00	22:00:00	23.185
30	1057	06/15/2022 23:00:00	23:00:00	23.163
30	1058	06/16/2022 00:00:00	00:00:00	23.163
30	1059	06/16/2022 01:00:00	01:00:00	23.099
30	1060	06/16/2022 02:00:00	02:00:00	23.099
30	1061	06/16/2022 03:00:00	03:00:00	23.078
30	1062	06/16/2022 04:00:00	04:00:00	23.045
30	1063	06/16/2022 05:00:00	05:00:00	23.013
30	1064	06/16/2022 06:00:00	06:00:00	22.970
30	1065	06/16/2022 07:00:00	07:00:00	22.981
30	1066	06/16/2022 08:00:00	08:00:00	22.960
30	1067	06/16/2022 09:00:00	09:00:00	22.938
30	1068	06/16/2022 10:00:00	10:00:00	22.981
30	1069	06/16/2022 11:00:00	11:00:00	23.174
30	1070	06/16/2022 12:00:00	12:00:00	23.324
30	1071	06/16/2022 13:00:00	13:00:00	23.453
30	1072	06/16/2022 14:00:00	14:00:00	23.550
30	1073	06/16/2022 15:00:00	15:00:00	23.614
30	1074	06/16/2022 16:00:00	16:00:00	23.646
30	1075	06/16/2022 17:00:00	17:00:00	23.775
30	1076	06/16/2022 18:00:00	18:00:00	23.914
30	1077	06/16/2022 19:00:00	19:00:00	24.054
30	1078	06/16/2022 20:00:00	20:00:00	24.075
30	1079	06/16/2022 21:00:00	21:00:00	24.000
30	1080	06/16/2022 22:00:00	22:00:00	23.925
30	1081	06/16/2022 23:00:00	23:00:00	23.861
30	1082	06/17/2022 00:00:00	00:00:00	23.807
30	1083	06/17/2022 01:00:00	01:00:00	23.753
30	1084	06/17/2022 02:00:00	02:00:00	23.689
30	1085	06/17/2022 03:00:00	03:00:00	23.668
30	1086	06/17/2022 04:00:00	04:00:00	23.625
30	1087	06/17/2022 05:00:00	05:00:00	23.603
30	1088	06/17/2022 06:00:00	06:00:00	23.571
30	1089	06/17/2022 07:00:00	07:00:00	23.571
30	1090	06/17/2022 08:00:00	08:00:00	23.539
30	1091	06/17/2022 09:00:00	09:00:00	23.614
30	1092	06/17/2022 10:00:00	10:00:00	23.753
30	1093	06/17/2022 11:00:00	11:00:00	23.914
30	1094	06/17/2022 12:00:00	12:00:00	24.064
30	1095	06/17/2022 13:00:00	13:00:00	24.268
30	1096	06/17/2022 14:00:00	14:00:00	24.386
30	1097	06/17/2022 15:00:00	15:00:00	24.429
30	1098	06/17/2022 16:00:00	16:00:00	24.322
30	1099	06/17/2022 17:00:00	17:00:00	24.268
30	1100	06/17/2022 18:00:00	18:00:00	24.214
30	1101	06/17/2022 19:00:00	19:00:00	24.139
30	1102	06/17/2022 20:00:00	20:00:00	24.086
30	1103	06/17/2022 21:00:00	21:00:00	24.021
30	1104	06/17/2022 22:00:00	22:00:00	23.968
30	1105	06/17/2022 23:00:00	23:00:00	23.914
30	1106	06/18/2022 00:00:00	00:00:00	23.861
30	1107	06/18/2022 01:00:00	01:00:00	23.839
30	1108	06/18/2022 02:00:00	02:00:00	23.775
30	1109	06/18/2022 03:00:00	03:00:00	23.753
30	1110	06/18/2022 04:00:00	04:00:00	23.732
30	1111	06/18/2022 05:00:00	05:00:00	23.678
30	1112	06/18/2022 06:00:00	06:00:00	23.657
30	1113	06/18/2022 07:00:00	07:00:00	23.603
30	1114	06/18/2022 08:00:00	08:00:00	23.582
30	1115	06/18/2022 09:00:00	09:00:00	23.550
30	1116	06/18/2022 10:00:00	10:00:00	23.517
30	1117	06/18/2022 11:00:00	11:00:00	23.517
30	1118	06/18/2022 12:00:00	12:00:00	23.496
30	1119	06/18/2022 13:00:00	13:00:00	23.464
30	1120	06/18/2022 14:00:00	14:00:00	23.442
30	1121	06/18/2022 15:00:00	15:00:00	23.432
30	1122	06/18/2022 16:00:00	16:00:00	23.410
30	1123	06/18/2022 17:00:00	17:00:00	23.389
30	1124	06/18/2022 18:00:00	18:00:00	23.378
30	1125	06/18/2022 19:00:00	19:00:00	23.335
30	1126	06/18/2022 20:00:00	20:00:00	23.324
30	1127	06/18/2022 21:00:00	21:00:00	23.335
30	1128	06/18/2022 22:00:00	22:00:00	23.292
30	1129	06/18/2022 23:00:00	23:00:00	23.303
30	1130	06/19/2022 00:00:00	00:00:00	23.271
30	1131	06/19/2022 01:00:00	01:00:00	23.239
30	1132	06/19/2022 02:00:00	02:00:00	23.228
30	1133	06/19/2022 03:00:00	03:00:00	23.206
30	1134	06/19/2022 04:00:00	04:00:00	23.142
30	1135	06/19/2022 05:00:00	05:00:00	23.131
30	1136	06/19/2022 06:00:00	06:00:00	23.110
30	1137	06/19/2022 07:00:00	07:00:00	23.099
30	1138	06/19/2022 08:00:00	08:00:00	23.088
30	1139	06/19/2022 09:00:00	09:00:00	23.078
30	1140	06/19/2022 10:00:00	10:00:00	23.056
30	1141	06/19/2022 11:00:00	11:00:00	23.035
30	1142	06/19/2022 12:00:00	12:00:00	23.024
30	1143	06/19/2022 13:00:00	13:00:00	23.056
30	1144	06/19/2022 14:00:00	14:00:00	23.056
30	1145	06/19/2022 15:00:00	15:00:00	23.035
30	1146	06/19/2022 16:00:00	16:00:00	23.056
30	1147	06/19/2022 17:00:00	17:00:00	23.056
30	1148	06/19/2022 18:00:00	18:00:00	23.045
30	1149	06/19/2022 19:00:00	19:00:00	23.035
30	1150	06/19/2022 20:00:00	20:00:00	23.035
30	1151	06/19/2022 21:00:00	21:00:00	23.035
30	1152	06/19/2022 22:00:00	22:00:00	23.035
30	1153	06/19/2022 23:00:00	23:00:00	23.035
30	1154	06/20/2022 00:00:00	00:00:00	23.045
30	1155	06/20/2022 01:00:00	01:00:00	23.013
30	1156	06/20/2022 02:00:00	02:00:00	23.003
30	1157	06/20/2022 03:00:00	03:00:00	23.003
30	1158	06/20/2022 04:00:00	04:00:00	23.003
30	1159	06/20/2022 05:00:00	05:00:00	22.981
30	1160	06/20/2022 06:00:00	06:00:00	22.992
30	1161	06/20/2022 07:00:00	07:00:00	22.970
30	1162	06/20/2022 08:00:00	08:00:00	22.949
30	1163	06/20/2022 09:00:00	09:00:00	22.992
30	1164	06/20/2022 10:00:00	10:00:00	23.174
30	1165	06/20/2022 11:00:00	11:00:00	23.378
30	1166	06/20/2022 12:00:00	12:00:00	23.560
30	1167	06/20/2022 13:00:00	13:00:00	23.753
30	1168	06/20/2022 14:00:00	14:00:00	23.957
30	1169	06/20/2022 15:00:00	15:00:00	24.011
30	1170	06/20/2022 16:00:00	16:00:00	23.936
30	1171	06/20/2022 17:00:00	17:00:00	23.861
30	1172	06/20/2022 18:00:00	18:00:00	23.807
30	1173	06/20/2022 19:00:00	19:00:00	23.753
30	1174	06/20/2022 20:00:00	20:00:00	23.710
30	1175	06/20/2022 21:00:00	21:00:00	23.678
30	1176	06/20/2022 22:00:00	22:00:00	23.646
30	1177	06/20/2022 23:00:00	23:00:00	23.614
30	1178	06/21/2022 00:00:00	00:00:00	23.603
30	1179	06/21/2022 01:00:00	01:00:00	23.571
30	1180	06/21/2022 02:00:00	02:00:00	23.528
30	1181	06/21/2022 03:00:00	03:00:00	23.496
30	1182	06/21/2022 04:00:00	04:00:00	23.485
30	1183	06/21/2022 05:00:00	05:00:00	23.453
30	1184	06/21/2022 06:00:00	06:00:00	23.453
30	1185	06/21/2022 07:00:00	07:00:00	23.453
30	1186	06/21/2022 08:00:00	08:00:00	23.421
30	1187	06/21/2022 09:00:00	09:00:00	23.464
30	1188	06/21/2022 10:00:00	10:00:00	23.635
30	1189	06/21/2022 11:00:00	11:00:00	23.807
30	1190	06/21/2022 12:00:00	12:00:00	24.097
30	1191	06/21/2022 13:00:00	13:00:00	24.354
30	1192	06/21/2022 14:00:00	14:00:00	24.493
30	1193	06/21/2022 15:00:00	15:00:00	24.633
30	1194	06/21/2022 16:00:00	16:00:00	24.815
30	1195	06/21/2022 17:00:00	17:00:00	24.965
30	1196	06/21/2022 18:00:00	18:00:00	25.148
30	1197	06/21/2022 19:00:00	19:00:00	25.137
30	1198	06/21/2022 20:00:00	20:00:00	25.040
30	1199	06/21/2022 21:00:00	21:00:00	24.912
30	1200	06/21/2022 22:00:00	22:00:00	24.804
30	1201	06/21/2022 23:00:00	23:00:00	24.686
30	1202	06/22/2022 00:00:00	00:00:00	24.579
30	1203	06/22/2022 01:00:00	01:00:00	24.504
30	1204	06/22/2022 02:00:00	02:00:00	24.408
30	1205	06/22/2022 03:00:00	03:00:00	24.365
30	1206	06/22/2022 04:00:00	04:00:00	24.322
30	1207	06/22/2022 05:00:00	05:00:00	24.247
30	1208	06/22/2022 06:00:00	06:00:00	24.225
30	1209	06/22/2022 07:00:00	07:00:00	24.193
30	1210	06/22/2022 08:00:00	08:00:00	24.150
30	1211	06/22/2022 09:00:00	09:00:00	24.193
30	1212	06/22/2022 10:00:00	10:00:00	24.365
30	1213	06/22/2022 11:00:00	11:00:00	24.644
30	1214	06/22/2022 12:00:00	12:00:00	24.912
30	1215	06/22/2022 13:00:00	13:00:00	25.180
30	1216	06/22/2022 14:00:00	14:00:00	25.384
30	1217	06/22/2022 15:00:00	15:00:00	25.502
30	1218	06/22/2022 16:00:00	16:00:00	25.416
30	1219	06/22/2022 17:00:00	17:00:00	25.287
30	1220	06/22/2022 18:00:00	18:00:00	25.190
30	1221	06/22/2022 19:00:00	19:00:00	25.094
30	1222	06/22/2022 20:00:00	20:00:00	25.008
30	1223	06/22/2022 21:00:00	21:00:00	24.965
30	1224	06/22/2022 22:00:00	22:00:00	24.901
30	1225	06/22/2022 23:00:00	23:00:00	24.858
30	1226	06/23/2022 00:00:00	00:00:00	24.815
30	1227	06/23/2022 01:00:00	01:00:00	24.761
30	1228	06/23/2022 02:00:00	02:00:00	24.719
30	1229	06/23/2022 03:00:00	03:00:00	24.665
30	1230	06/23/2022 04:00:00	04:00:00	24.633
30	1231	06/23/2022 05:00:00	05:00:00	24.579
30	1232	06/23/2022 06:00:00	06:00:00	24.504
30	1233	06/23/2022 07:00:00	07:00:00	24.450
30	1234	06/23/2022 08:00:00	08:00:00	24.408
30	1235	06/23/2022 09:00:00	09:00:00	24.461
30	1236	06/23/2022 10:00:00	10:00:00	24.558
30	1237	06/23/2022 11:00:00	11:00:00	24.772
30	1238	06/23/2022 12:00:00	12:00:00	24.965
30	1239	06/23/2022 13:00:00	13:00:00	25.190
30	1240	06/23/2022 14:00:00	14:00:00	25.448
30	1241	06/23/2022 15:00:00	15:00:00	25.759
30	1242	06/23/2022 16:00:00	16:00:00	25.941
30	1243	06/23/2022 17:00:00	17:00:00	26.027
30	1244	06/23/2022 18:00:00	18:00:00	26.091
30	1245	06/23/2022 19:00:00	19:00:00	26.081
30	1246	06/23/2022 20:00:00	20:00:00	26.006
30	1247	06/23/2022 21:00:00	21:00:00	25.888
30	1248	06/23/2022 22:00:00	22:00:00	25.759
30	1249	06/23/2022 23:00:00	23:00:00	25.641
30	1250	06/24/2022 00:00:00	00:00:00	25.534
30	1251	06/24/2022 01:00:00	01:00:00	25.437
30	1252	06/24/2022 02:00:00	02:00:00	25.351
30	1253	06/24/2022 03:00:00	03:00:00	25.298
30	1254	06/24/2022 04:00:00	04:00:00	25.212
30	1255	06/24/2022 05:00:00	05:00:00	25.137
30	1256	06/24/2022 06:00:00	06:00:00	25.083
30	1257	06/24/2022 07:00:00	07:00:00	25.073
30	1258	06/24/2022 08:00:00	08:00:00	25.051
30	1259	06/24/2022 09:00:00	09:00:00	25.137
30	1260	06/24/2022 10:00:00	10:00:00	25.276
30	1261	06/24/2022 11:00:00	11:00:00	25.459
30	1262	06/24/2022 12:00:00	12:00:00	25.652
30	1263	06/24/2022 13:00:00	13:00:00	25.823
30	1264	06/24/2022 14:00:00	14:00:00	25.888
30	1265	06/24/2022 15:00:00	15:00:00	25.855
30	1266	06/24/2022 16:00:00	16:00:00	25.791
30	1267	06/24/2022 17:00:00	17:00:00	25.716
30	1268	06/24/2022 18:00:00	18:00:00	25.641
30	1269	06/24/2022 19:00:00	19:00:00	25.587
30	1270	06/24/2022 20:00:00	20:00:00	25.512
30	1271	06/24/2022 21:00:00	21:00:00	25.502
30	1272	06/24/2022 22:00:00	22:00:00	25.459
30	1273	06/24/2022 23:00:00	23:00:00	25.394
30	1274	06/25/2022 00:00:00	00:00:00	25.362
30	1275	06/25/2022 01:00:00	01:00:00	25.319
30	1276	06/25/2022 02:00:00	02:00:00	25.276
30	1277	06/25/2022 03:00:00	03:00:00	25.244
30	1278	06/25/2022 04:00:00	04:00:00	25.212
30	1279	06/25/2022 05:00:00	05:00:00	25.180
30	1280	06/25/2022 06:00:00	06:00:00	25.158
30	1281	06/25/2022 07:00:00	07:00:00	25.115
30	1282	06/25/2022 08:00:00	08:00:00	25.115
30	1283	06/25/2022 09:00:00	09:00:00	25.083
30	1284	06/25/2022 10:00:00	10:00:00	25.083
30	1285	06/25/2022 11:00:00	11:00:00	25.051
30	1286	06/25/2022 12:00:00	12:00:00	25.051
30	1287	06/25/2022 13:00:00	13:00:00	25.019
30	1288	06/25/2022 14:00:00	14:00:00	25.030
30	1289	06/25/2022 15:00:00	15:00:00	25.030
30	1290	06/25/2022 16:00:00	16:00:00	25.030
30	1291	06/25/2022 17:00:00	17:00:00	25.030
30	1292	06/25/2022 18:00:00	18:00:00	25.030
30	1293	06/25/2022 19:00:00	19:00:00	25.051
30	1294	06/25/2022 20:00:00	20:00:00	25.051
30	1295	06/25/2022 21:00:00	21:00:00	25.083
30	1296	06/25/2022 22:00:00	22:00:00	25.083
30	1297	06/25/2022 23:00:00	23:00:00	25.051
30	1298	06/26/2022 00:00:00	00:00:00	25.073
30	1299	06/26/2022 01:00:00	01:00:00	25.062
30	1300	06/26/2022 02:00:00	02:00:00	25.062
30	1301	06/26/2022 03:00:00	03:00:00	25.062
30	1302	06/26/2022 04:00:00	04:00:00	25.073
30	1303	06/26/2022 05:00:00	05:00:00	25.073
30	1304	06/26/2022 06:00:00	06:00:00	25.062
30	1305	06/26/2022 07:00:00	07:00:00	25.051
30	1306	06/26/2022 08:00:00	08:00:00	25.030
30	1307	06/26/2022 09:00:00	09:00:00	25.030
30	1308	06/26/2022 10:00:00	10:00:00	25.008
30	1309	06/26/2022 11:00:00	11:00:00	25.030
30	1310	06/26/2022 12:00:00	12:00:00	25.030
30	1311	06/26/2022 13:00:00	13:00:00	24.997
30	1312	06/26/2022 14:00:00	14:00:00	25.040
30	1313	06/26/2022 15:00:00	15:00:00	25.040
30	1314	06/26/2022 16:00:00	16:00:00	25.051
30	1315	06/26/2022 17:00:00	17:00:00	25.040
30	1316	06/26/2022 18:00:00	18:00:00	25.062
30	1317	06/26/2022 19:00:00	19:00:00	25.073
30	1318	06/26/2022 20:00:00	20:00:00	25.062
30	1319	06/26/2022 21:00:00	21:00:00	25.083
30	1320	06/26/2022 22:00:00	22:00:00	25.073
30	1321	06/26/2022 23:00:00	23:00:00	25.083
30	1322	06/27/2022 00:00:00	00:00:00	25.073
30	1323	06/27/2022 01:00:00	01:00:00	25.083
30	1324	06/27/2022 02:00:00	02:00:00	25.073
30	1325	06/27/2022 03:00:00	03:00:00	25.062
30	1326	06/27/2022 04:00:00	04:00:00	25.062
30	1327	06/27/2022 05:00:00	05:00:00	25.073
30	1328	06/27/2022 06:00:00	06:00:00	25.051
30	1329	06/27/2022 07:00:00	07:00:00	25.051
30	1330	06/27/2022 08:00:00	08:00:00	25.030
30	1331	06/27/2022 09:00:00	09:00:00	25.137
30	1332	06/27/2022 10:00:00	10:00:00	25.308
30	1333	06/27/2022 11:00:00	11:00:00	25.491
30	1334	06/27/2022 12:00:00	12:00:00	25.770
30	1335	06/27/2022 13:00:00	13:00:00	26.113
30	1336	06/27/2022 14:00:00	14:00:00	26.477
30	1337	06/27/2022 15:00:00	15:00:00	26.606
30	1338	06/27/2022 16:00:00	16:00:00	26.520
30	1339	06/27/2022 17:00:00	17:00:00	26.413
30	1340	06/27/2022 18:00:00	18:00:00	26.317
30	1341	06/27/2022 19:00:00	19:00:00	26.242
30	1342	06/27/2022 20:00:00	20:00:00	26.156
30	1343	06/27/2022 21:00:00	21:00:00	26.102
30	1344	06/27/2022 22:00:00	22:00:00	26.059
30	1345	06/27/2022 23:00:00	23:00:00	26.016
30	1346	06/28/2022 00:00:00	00:00:00	25.963
30	1347	06/28/2022 01:00:00	01:00:00	25.909
30	1348	06/28/2022 02:00:00	02:00:00	25.888
30	1349	06/28/2022 03:00:00	03:00:00	25.834
30	1350	06/28/2022 04:00:00	04:00:00	25.823
30	1351	06/28/2022 05:00:00	05:00:00	25.791
30	1352	06/28/2022 06:00:00	06:00:00	25.780
30	1353	06/28/2022 07:00:00	07:00:00	25.759
30	1354	06/28/2022 08:00:00	08:00:00	25.727
30	1355	06/28/2022 09:00:00	09:00:00	25.791
30	1356	06/28/2022 10:00:00	10:00:00	25.909
30	1357	06/28/2022 11:00:00	11:00:00	26.038
30	1358	06/28/2022 12:00:00	12:00:00	26.156
30	1359	06/28/2022 13:00:00	13:00:00	26.306
30	1360	06/28/2022 14:00:00	14:00:00	26.531
30	1361	06/28/2022 15:00:00	15:00:00	26.810
30	1362	06/28/2022 16:00:00	16:00:00	27.024
30	1363	06/28/2022 17:00:00	17:00:00	27.067
30	1364	06/28/2022 18:00:00	18:00:00	27.260
30	1365	06/28/2022 19:00:00	19:00:00	27.250
30	1366	06/28/2022 20:00:00	20:00:00	27.153
30	1367	06/28/2022 21:00:00	21:00:00	27.035
30	1368	06/28/2022 22:00:00	22:00:00	26.917
30	1369	06/28/2022 23:00:00	23:00:00	26.821
30	1370	06/29/2022 00:00:00	00:00:00	26.713
30	1371	06/29/2022 01:00:00	01:00:00	26.638
30	1372	06/29/2022 02:00:00	02:00:00	26.606
30	1373	06/29/2022 03:00:00	03:00:00	26.531
30	1374	06/29/2022 04:00:00	04:00:00	26.499
30	1375	06/29/2022 05:00:00	05:00:00	26.467
30	1376	06/29/2022 06:00:00	06:00:00	26.413
30	1377	06/29/2022 07:00:00	07:00:00	26.370
30	1378	06/29/2022 08:00:00	08:00:00	26.370
30	1379	06/29/2022 09:00:00	09:00:00	26.370
30	1380	06/29/2022 10:00:00	10:00:00	26.381
30	1381	06/29/2022 11:00:00	11:00:00	26.467
30	1382	06/29/2022 12:00:00	12:00:00	26.542
30	1383	06/29/2022 13:00:00	13:00:00	26.617
30	1384	06/29/2022 14:00:00	14:00:00	26.724
30	1385	06/29/2022 15:00:00	15:00:00	26.778
30	1386	06/29/2022 16:00:00	16:00:00	26.746
30	1387	06/29/2022 17:00:00	17:00:00	26.746
30	1388	06/29/2022 18:00:00	18:00:00	26.724
30	1389	06/29/2022 19:00:00	19:00:00	26.692
30	1390	06/29/2022 20:00:00	20:00:00	26.671
30	1391	06/29/2022 21:00:00	21:00:00	26.671
30	1392	06/29/2022 22:00:00	22:00:00	26.638
30	1393	06/29/2022 23:00:00	23:00:00	26.628
30	1394	06/30/2022 00:00:00	00:00:00	26.595
30	1395	06/30/2022 01:00:00	01:00:00	26.563
30	1396	06/30/2022 02:00:00	02:00:00	26.553
30	1397	06/30/2022 03:00:00	03:00:00	26.542
30	1398	06/30/2022 04:00:00	04:00:00	26.531
30	1399	06/30/2022 05:00:00	05:00:00	26.499
30	1400	06/30/2022 06:00:00	06:00:00	26.488
30	1401	06/30/2022 07:00:00	07:00:00	26.456
30	1402	06/30/2022 08:00:00	08:00:00	26.435
30	1403	06/30/2022 09:00:00	09:00:00	26.435
30	1404	06/30/2022 10:00:00	10:00:00	26.499
30	1405	06/30/2022 11:00:00	11:00:00	26.671
30	1406	06/30/2022 12:00:00	12:00:00	26.864
30	1407	06/30/2022 13:00:00	13:00:00	27.035
30	1408	06/30/2022 14:00:00	14:00:00	27.153
30	1409	06/30/2022 15:00:00	15:00:00	27.207
30	1410	06/30/2022 16:00:00	16:00:00	27.303
30	1411	06/30/2022 17:00:00	17:00:00	27.453
30	1412	06/30/2022 18:00:00	18:00:00	27.582
30	1413	06/30/2022 19:00:00	19:00:00	27.668
30	1414	06/30/2022 20:00:00	20:00:00	27.647
30	1415	06/30/2022 21:00:00	21:00:00	27.571
30	1416	06/30/2022 22:00:00	22:00:00	27.496
30	1417	06/30/2022 23:00:00	23:00:00	27.432
30	1418	07/01/2022 00:00:00	00:00:00	27.346
30	1419	07/01/2022 01:00:00	01:00:00	27.282
30	1420	07/01/2022 02:00:00	02:00:00	27.228
30	1421	07/01/2022 03:00:00	03:00:00	27.175
30	1422	07/01/2022 04:00:00	04:00:00	27.142
30	1423	07/01/2022 05:00:00	05:00:00	27.089
30	1424	07/01/2022 06:00:00	06:00:00	27.035
30	1425	07/01/2022 07:00:00	07:00:00	27.024
30	1426	07/01/2022 08:00:00	08:00:00	27.014
30	1427	07/01/2022 09:00:00	09:00:00	27.078
30	1428	07/01/2022 10:00:00	10:00:00	27.196
30	1429	07/01/2022 11:00:00	11:00:00	27.314
30	1430	07/01/2022 12:00:00	12:00:00	27.443
30	1431	07/01/2022 13:00:00	13:00:00	27.507
30	1432	07/01/2022 14:00:00	14:00:00	27.582
30	1433	07/01/2022 15:00:00	15:00:00	27.582
30	1434	07/01/2022 16:00:00	16:00:00	27.507
30	1435	07/01/2022 17:00:00	17:00:00	27.453
30	1436	07/01/2022 18:00:00	18:00:00	27.411
30	1437	07/01/2022 19:00:00	19:00:00	27.357
30	1438	07/01/2022 20:00:00	20:00:00	27.314
30	1439	07/01/2022 21:00:00	21:00:00	27.260
30	1440	07/01/2022 22:00:00	22:00:00	27.228
30	1441	07/01/2022 23:00:00	23:00:00	27.196
30	1442	07/02/2022 00:00:00	00:00:00	27.142
30	1443	07/02/2022 01:00:00	01:00:00	27.121
30	1444	07/02/2022 02:00:00	02:00:00	27.067
30	1445	07/02/2022 03:00:00	03:00:00	27.014
30	1446	07/02/2022 04:00:00	04:00:00	26.960
30	1447	07/02/2022 05:00:00	05:00:00	26.917
30	1448	07/02/2022 06:00:00	06:00:00	26.874
30	1449	07/02/2022 07:00:00	07:00:00	26.842
30	1450	07/02/2022 08:00:00	08:00:00	26.799
30	1451	07/02/2022 09:00:00	09:00:00	26.756
30	1452	07/02/2022 10:00:00	10:00:00	26.746
30	1453	07/02/2022 11:00:00	11:00:00	26.746
30	1454	07/02/2022 12:00:00	12:00:00	26.746
30	1455	07/02/2022 13:00:00	13:00:00	26.767
30	1456	07/02/2022 14:00:00	14:00:00	26.778
30	1457	07/02/2022 15:00:00	15:00:00	26.799
30	1458	07/02/2022 16:00:00	16:00:00	26.799
30	1459	07/02/2022 17:00:00	17:00:00	26.799
30	1460	07/02/2022 18:00:00	18:00:00	26.810
30	1461	07/02/2022 19:00:00	19:00:00	26.831
30	1462	07/02/2022 20:00:00	20:00:00	26.831
30	1463	07/02/2022 21:00:00	21:00:00	26.831
30	1464	07/02/2022 22:00:00	22:00:00	26.831
30	1465	07/02/2022 23:00:00	23:00:00	26.810
30	1466	07/03/2022 00:00:00	00:00:00	26.778
30	1467	07/03/2022 01:00:00	01:00:00	26.767
30	1468	07/03/2022 02:00:00	02:00:00	26.756
30	1469	07/03/2022 03:00:00	03:00:00	26.735
30	1470	07/03/2022 04:00:00	04:00:00	26.703
30	1471	07/03/2022 05:00:00	05:00:00	26.703
30	1472	07/03/2022 06:00:00	06:00:00	26.660
30	1473	07/03/2022 07:00:00	07:00:00	26.638
30	1474	07/03/2022 08:00:00	08:00:00	26.617
30	1475	07/03/2022 09:00:00	09:00:00	26.595
30	1476	07/03/2022 10:00:00	10:00:00	26.574
30	1477	07/03/2022 11:00:00	11:00:00	26.585
30	1478	07/03/2022 12:00:00	12:00:00	26.563
30	1479	07/03/2022 13:00:00	13:00:00	26.531
30	1480	07/03/2022 14:00:00	14:00:00	26.531
30	1481	07/03/2022 15:00:00	15:00:00	26.542
30	1482	07/03/2022 16:00:00	16:00:00	26.542
30	1483	07/03/2022 17:00:00	17:00:00	26.542
30	1484	07/03/2022 18:00:00	18:00:00	26.531
30	1485	07/03/2022 19:00:00	19:00:00	26.531
30	1486	07/03/2022 20:00:00	20:00:00	26.531
30	1487	07/03/2022 21:00:00	21:00:00	26.510
30	1488	07/03/2022 22:00:00	22:00:00	26.531
30	1489	07/03/2022 23:00:00	23:00:00	26.488
30	1490	07/04/2022 00:00:00	00:00:00	26.477
30	1491	07/04/2022 01:00:00	01:00:00	26.445
30	1492	07/04/2022 02:00:00	02:00:00	26.445
30	1493	07/04/2022 03:00:00	03:00:00	26.435
30	1494	07/04/2022 04:00:00	04:00:00	26.402
30	1495	07/04/2022 05:00:00	05:00:00	26.381
30	1496	07/04/2022 06:00:00	06:00:00	26.402
30	1497	07/04/2022 07:00:00	07:00:00	26.370
30	1498	07/04/2022 08:00:00	08:00:00	26.370
30	1499	07/04/2022 09:00:00	09:00:00	26.263
30	1500	07/04/2022 10:00:00	10:00:00	26.317
30	1501	07/04/2022 11:00:00	11:00:00	26.467
30	1502	07/04/2022 12:00:00	12:00:00	26.692
30	1503	07/04/2022 13:00:00	13:00:00	26.917
30	1504	07/04/2022 14:00:00	14:00:00	27.142
30	1505	07/04/2022 15:00:00	15:00:00	27.271
30	1506	07/04/2022 16:00:00	16:00:00	27.228
30	1507	07/04/2022 17:00:00	17:00:00	27.164
30	1508	07/04/2022 18:00:00	18:00:00	27.153
30	1509	07/04/2022 19:00:00	19:00:00	27.153
30	1510	07/04/2022 20:00:00	20:00:00	27.164
30	1511	07/04/2022 21:00:00	21:00:00	27.185
30	1512	07/04/2022 22:00:00	22:00:00	27.175
30	1513	07/04/2022 23:00:00	23:00:00	27.185
30	1514	07/05/2022 00:00:00	00:00:00	27.207
30	1515	07/05/2022 01:00:00	01:00:00	27.218
30	1516	07/05/2022 02:00:00	02:00:00	27.239
30	1517	07/05/2022 03:00:00	03:00:00	27.228
30	1518	07/05/2022 04:00:00	04:00:00	27.218
30	1519	07/05/2022 05:00:00	05:00:00	27.218
30	1520	07/05/2022 06:00:00	06:00:00	27.228
30	1521	07/05/2022 07:00:00	07:00:00	27.239
30	1522	07/05/2022 08:00:00	08:00:00	27.250
30	1523	07/05/2022 09:00:00	09:00:00	27.250
30	1524	07/05/2022 10:00:00	10:00:00	27.357
30	1525	07/05/2022 11:00:00	11:00:00	27.518
30	1526	07/05/2022 12:00:00	12:00:00	27.711
30	1527	07/05/2022 13:00:00	13:00:00	27.925
30	1528	07/05/2022 14:00:00	14:00:00	28.194
30	1529	07/05/2022 15:00:00	15:00:00	28.311
30	1530	07/05/2022 16:00:00	16:00:00	28.333
30	1531	07/05/2022 17:00:00	17:00:00	28.226
30	1532	07/05/2022 18:00:00	18:00:00	28.279
30	1533	07/05/2022 19:00:00	19:00:00	28.354
30	1534	07/05/2022 20:00:00	20:00:00	28.376
30	1535	07/05/2022 21:00:00	21:00:00	28.269
30	1536	07/05/2022 22:00:00	22:00:00	28.183
30	1537	07/05/2022 23:00:00	23:00:00	28.065
30	1538	07/06/2022 00:00:00	00:00:00	27.979
30	1539	07/06/2022 01:00:00	01:00:00	27.882
30	1540	07/06/2022 02:00:00	02:00:00	27.732
30	1541	07/06/2022 03:00:00	03:00:00	27.657
30	1542	07/06/2022 04:00:00	04:00:00	27.571
30	1543	07/06/2022 05:00:00	05:00:00	27.496
30	1544	07/06/2022 06:00:00	06:00:00	27.453
30	1545	07/06/2022 07:00:00	07:00:00	27.400
30	1546	07/06/2022 08:00:00	08:00:00	27.346
30	1547	07/06/2022 09:00:00	09:00:00	27.260
30	1548	07/06/2022 10:00:00	10:00:00	27.207
30	1549	07/06/2022 11:00:00	11:00:00	27.260
30	1550	07/06/2022 12:00:00	12:00:00	27.325
30	1551	07/06/2022 13:00:00	13:00:00	27.475
30	1552	07/06/2022 14:00:00	14:00:00	27.561
30	1553	07/06/2022 15:00:00	15:00:00	27.614
30	1554	07/06/2022 16:00:00	16:00:00	27.668
30	1555	07/06/2022 17:00:00	17:00:00	27.668
30	1556	07/06/2022 18:00:00	18:00:00	27.636
30	1557	07/06/2022 19:00:00	19:00:00	27.636
30	1558	07/06/2022 20:00:00	20:00:00	27.604
30	1559	07/06/2022 21:00:00	21:00:00	27.561
30	1560	07/06/2022 22:00:00	22:00:00	27.496
30	1561	07/06/2022 23:00:00	23:00:00	27.421
30	1562	07/07/2022 00:00:00	00:00:00	27.346
30	1563	07/07/2022 01:00:00	01:00:00	27.271
30	1564	07/07/2022 02:00:00	02:00:00	27.218
30	1565	07/07/2022 03:00:00	03:00:00	27.153
30	1566	07/07/2022 04:00:00	04:00:00	27.089
30	1567	07/07/2022 05:00:00	05:00:00	27.024
30	1568	07/07/2022 06:00:00	06:00:00	26.982
30	1569	07/07/2022 07:00:00	07:00:00	26.971
30	1570	07/07/2022 08:00:00	08:00:00	26.906
30	1571	07/07/2022 09:00:00	09:00:00	26.939
30	1572	07/07/2022 10:00:00	10:00:00	26.992
30	1573	07/07/2022 11:00:00	11:00:00	27.035
30	1574	07/07/2022 12:00:00	12:00:00	27.132
30	1575	07/07/2022 13:00:00	13:00:00	27.142
30	1576	07/07/2022 14:00:00	14:00:00	27.057
30	1577	07/07/2022 15:00:00	15:00:00	27.110
30	1578	07/07/2022 16:00:00	16:00:00	27.035
30	1579	07/07/2022 17:00:00	17:00:00	26.896
30	1580	07/07/2022 18:00:00	18:00:00	26.831
30	1581	07/07/2022 19:00:00	19:00:00	26.917
30	1582	07/07/2022 20:00:00	20:00:00	26.960
30	1583	07/07/2022 21:00:00	21:00:00	26.960
30	1584	07/07/2022 22:00:00	22:00:00	26.949
30	1585	07/07/2022 23:00:00	23:00:00	26.917
30	1586	07/08/2022 00:00:00	00:00:00	26.896
30	1587	07/08/2022 01:00:00	01:00:00	26.874
30	1588	07/08/2022 02:00:00	02:00:00	26.842
30	1589	07/08/2022 03:00:00	03:00:00	26.799
30	1590	07/08/2022 04:00:00	04:00:00	26.778
30	1591	07/08/2022 05:00:00	05:00:00	26.735
30	1592	07/08/2022 06:00:00	06:00:00	26.703
30	1593	07/08/2022 07:00:00	07:00:00	26.671
30	1594	07/08/2022 08:00:00	08:00:00	26.692
30	1595	07/08/2022 09:00:00	09:00:00	26.284
30	1596	07/08/2022 10:00:00	10:00:00	25.834
30	1597	07/08/2022 11:00:00	11:00:00	25.673
30	1598	07/08/2022 12:00:00	12:00:00	25.759
30	1599	07/08/2022 13:00:00	13:00:00	25.877
30	1600	07/08/2022 14:00:00	14:00:00	25.995
30	1601	07/08/2022 15:00:00	15:00:00	26.070
30	1602	07/08/2022 16:00:00	16:00:00	26.124
30	1603	07/08/2022 17:00:00	17:00:00	26.102
30	1604	07/08/2022 18:00:00	18:00:00	26.091
30	1605	07/08/2022 19:00:00	19:00:00	26.038
30	1606	07/08/2022 20:00:00	20:00:00	26.006
30	1607	07/08/2022 21:00:00	21:00:00	25.984
30	1608	07/08/2022 22:00:00	22:00:00	25.952
30	1609	07/08/2022 23:00:00	23:00:00	25.931
30	1610	07/09/2022 00:00:00	00:00:00	25.877
30	1611	07/09/2022 01:00:00	01:00:00	25.845
30	1612	07/09/2022 02:00:00	02:00:00	25.845
30	1613	07/09/2022 03:00:00	03:00:00	25.770
30	1614	07/09/2022 04:00:00	04:00:00	25.737
30	1615	07/09/2022 05:00:00	05:00:00	25.727
30	1616	07/09/2022 06:00:00	06:00:00	25.695
30	1617	07/09/2022 07:00:00	07:00:00	25.641
30	1618	07/09/2022 08:00:00	08:00:00	25.630
30	1619	07/09/2022 09:00:00	09:00:00	25.587
30	1620	07/09/2022 10:00:00	10:00:00	25.566
30	1621	07/09/2022 11:00:00	11:00:00	25.555
30	1622	07/09/2022 12:00:00	12:00:00	25.502
30	1623	07/09/2022 13:00:00	13:00:00	25.469
30	1624	07/09/2022 14:00:00	14:00:00	25.448
30	1625	07/09/2022 15:00:00	15:00:00	25.405
30	1626	07/09/2022 16:00:00	16:00:00	25.394
30	1627	07/09/2022 17:00:00	17:00:00	25.351
30	1628	07/09/2022 18:00:00	18:00:00	25.319
30	1629	07/09/2022 19:00:00	19:00:00	25.308
30	1630	07/09/2022 20:00:00	20:00:00	25.276
30	1631	07/09/2022 21:00:00	21:00:00	25.233
30	1632	07/09/2022 22:00:00	22:00:00	25.201
30	1633	07/09/2022 23:00:00	23:00:00	25.180
30	1634	07/10/2022 00:00:00	00:00:00	25.137
30	1635	07/10/2022 01:00:00	01:00:00	25.137
30	1636	07/10/2022 02:00:00	02:00:00	25.105
30	1637	07/10/2022 03:00:00	03:00:00	25.083
30	1638	07/10/2022 04:00:00	04:00:00	25.062
30	1639	07/10/2022 05:00:00	05:00:00	25.040
30	1640	07/10/2022 06:00:00	06:00:00	25.030
30	1641	07/10/2022 07:00:00	07:00:00	24.997
30	1642	07/10/2022 08:00:00	08:00:00	24.987
30	1643	07/10/2022 09:00:00	09:00:00	24.965
30	1644	07/10/2022 10:00:00	10:00:00	24.944
30	1645	07/10/2022 11:00:00	11:00:00	24.933
30	1646	07/10/2022 12:00:00	12:00:00	24.901
30	1647	07/10/2022 13:00:00	13:00:00	24.879
30	1648	07/10/2022 14:00:00	14:00:00	24.837
30	1649	07/10/2022 15:00:00	15:00:00	24.826
30	1650	07/10/2022 16:00:00	16:00:00	24.783
30	1651	07/10/2022 17:00:00	17:00:00	24.751
30	1652	07/10/2022 18:00:00	18:00:00	24.719
30	1653	07/10/2022 19:00:00	19:00:00	24.708
30	1654	07/10/2022 20:00:00	20:00:00	24.686
30	1655	07/10/2022 21:00:00	21:00:00	24.686
30	1656	07/10/2022 22:00:00	22:00:00	24.654
30	1657	07/10/2022 23:00:00	23:00:00	24.633
30	1658	07/11/2022 00:00:00	00:00:00	24.601
30	1659	07/11/2022 01:00:00	01:00:00	24.601
30	1660	07/11/2022 02:00:00	02:00:00	24.558
30	1661	07/11/2022 03:00:00	03:00:00	24.547
30	1662	07/11/2022 04:00:00	04:00:00	24.526
30	1663	07/11/2022 05:00:00	05:00:00	24.536
30	1664	07/11/2022 06:00:00	06:00:00	24.515
30	1665	07/11/2022 07:00:00	07:00:00	24.526
30	1666	07/11/2022 08:00:00	08:00:00	24.504
30	1667	07/11/2022 09:00:00	09:00:00	24.483
30	1668	07/11/2022 10:00:00	10:00:00	24.408
30	1669	07/11/2022 11:00:00	11:00:00	24.375
30	1670	07/11/2022 12:00:00	12:00:00	24.408
30	1671	07/11/2022 13:00:00	13:00:00	24.440
30	1672	07/11/2022 14:00:00	14:00:00	24.547
30	1673	07/11/2022 15:00:00	15:00:00	24.665
30	1674	07/11/2022 16:00:00	16:00:00	24.686
30	1675	07/11/2022 17:00:00	17:00:00	24.708
30	1676	07/11/2022 18:00:00	18:00:00	24.708
30	1677	07/11/2022 19:00:00	19:00:00	24.697
30	1678	07/11/2022 20:00:00	20:00:00	24.676
30	1679	07/11/2022 21:00:00	21:00:00	24.654
30	1680	07/11/2022 22:00:00	22:00:00	24.622
30	1681	07/11/2022 23:00:00	23:00:00	24.590
30	1682	07/12/2022 00:00:00	00:00:00	24.579
30	1683	07/12/2022 01:00:00	01:00:00	24.558
30	1684	07/12/2022 02:00:00	02:00:00	24.526
30	1685	07/12/2022 03:00:00	03:00:00	24.504
30	1686	07/12/2022 04:00:00	04:00:00	24.472
30	1687	07/12/2022 05:00:00	05:00:00	24.450
30	1688	07/12/2022 06:00:00	06:00:00	24.429
30	1689	07/12/2022 07:00:00	07:00:00	24.397
30	1690	07/12/2022 08:00:00	08:00:00	24.375
30	1691	07/12/2022 09:00:00	09:00:00	24.161
30	1692	07/12/2022 10:00:00	10:00:00	24.182
30	1693	07/12/2022 11:00:00	11:00:00	24.268
30	1694	07/12/2022 12:00:00	12:00:00	24.290
30	1695	07/12/2022 13:00:00	13:00:00	24.386
30	1696	07/12/2022 14:00:00	14:00:00	24.440
30	1697	07/12/2022 15:00:00	15:00:00	24.568
30	1698	07/12/2022 16:00:00	16:00:00	24.644
30	1699	07/12/2022 17:00:00	17:00:00	24.719
30	1700	07/12/2022 18:00:00	18:00:00	24.772
30	1701	07/12/2022 19:00:00	19:00:00	24.804
30	1702	07/12/2022 20:00:00	20:00:00	24.804
30	1703	07/12/2022 21:00:00	21:00:00	24.794
30	1704	07/12/2022 22:00:00	22:00:00	24.751
30	1705	07/12/2022 23:00:00	23:00:00	24.708
30	1706	07/13/2022 00:00:00	00:00:00	24.686
30	1707	07/13/2022 01:00:00	01:00:00	24.654
30	1708	07/13/2022 02:00:00	02:00:00	24.633
30	1709	07/13/2022 03:00:00	03:00:00	24.590
30	1710	07/13/2022 04:00:00	04:00:00	24.568
30	1711	07/13/2022 05:00:00	05:00:00	24.536
30	1712	07/13/2022 06:00:00	06:00:00	24.504
30	1713	07/13/2022 07:00:00	07:00:00	24.472
30	1714	07/13/2022 08:00:00	08:00:00	24.440
30	1715	07/13/2022 09:00:00	09:00:00	24.418
30	1716	07/13/2022 10:00:00	10:00:00	24.408
30	1717	07/13/2022 11:00:00	11:00:00	24.375
30	1718	07/13/2022 12:00:00	12:00:00	24.375
30	1719	07/13/2022 13:00:00	13:00:00	24.354
30	1720	07/13/2022 14:00:00	14:00:00	24.354
30	1721	07/13/2022 15:00:00	15:00:00	24.322
30	1722	07/13/2022 16:00:00	16:00:00	24.300
30	1723	07/13/2022 17:00:00	17:00:00	24.290
30	1724	07/13/2022 18:00:00	18:00:00	24.257
30	1725	07/13/2022 19:00:00	19:00:00	24.247
30	1726	07/13/2022 20:00:00	20:00:00	24.214
30	1727	07/13/2022 21:00:00	21:00:00	24.214
30	1728	07/13/2022 22:00:00	22:00:00	24.182
30	1729	07/13/2022 23:00:00	23:00:00	24.150
30	1730	07/14/2022 00:00:00	00:00:00	24.150
30	1731	07/14/2022 01:00:00	01:00:00	24.107
30	1732	07/14/2022 02:00:00	02:00:00	24.097
30	1733	07/14/2022 03:00:00	03:00:00	24.054
30	1734	07/14/2022 04:00:00	04:00:00	24.043
30	1735	07/14/2022 05:00:00	05:00:00	24.000
30	1736	07/14/2022 06:00:00	06:00:00	24.000
30	1737	07/14/2022 07:00:00	07:00:00	23.968
30	1738	07/14/2022 08:00:00	08:00:00	23.957
30	1739	07/14/2022 09:00:00	09:00:00	23.828
30	1740	07/14/2022 10:00:00	10:00:00	23.850
30	1741	07/14/2022 11:00:00	11:00:00	23.925
30	1742	07/14/2022 12:00:00	12:00:00	24.054
30	1743	07/14/2022 13:00:00	13:00:00	24.257
30	1744	07/14/2022 14:00:00	14:00:00	24.461
30	1745	07/14/2022 15:00:00	15:00:00	24.590
30	1746	07/14/2022 16:00:00	16:00:00	24.676
30	1747	07/14/2022 17:00:00	17:00:00	24.837
30	1748	07/14/2022 18:00:00	18:00:00	24.965
30	1749	07/14/2022 19:00:00	19:00:00	25.051
30	1750	07/14/2022 20:00:00	20:00:00	25.073
30	1751	07/14/2022 21:00:00	21:00:00	25.019
30	1752	07/14/2022 22:00:00	22:00:00	24.944
30	1753	07/14/2022 23:00:00	23:00:00	24.837
30	1754	07/15/2022 00:00:00	00:00:00	24.719
30	1755	07/15/2022 01:00:00	01:00:00	24.633
30	1756	07/15/2022 02:00:00	02:00:00	24.526
30	1757	07/15/2022 03:00:00	03:00:00	24.440
30	1758	07/15/2022 04:00:00	04:00:00	24.343
30	1759	07/15/2022 05:00:00	05:00:00	24.257
30	1760	07/15/2022 06:00:00	06:00:00	24.204
30	1761	07/15/2022 07:00:00	07:00:00	24.172
30	1762	07/15/2022 08:00:00	08:00:00	24.172
30	1763	07/15/2022 09:00:00	09:00:00	24.118
30	1764	07/15/2022 10:00:00	10:00:00	24.118
30	1765	07/15/2022 11:00:00	11:00:00	24.086
30	1766	07/15/2022 12:00:00	12:00:00	24.097
30	1767	07/15/2022 13:00:00	13:00:00	24.118
30	1768	07/15/2022 14:00:00	14:00:00	24.129
30	1769	07/15/2022 15:00:00	15:00:00	24.129
30	1770	07/15/2022 16:00:00	16:00:00	24.150
30	1771	07/15/2022 17:00:00	17:00:00	24.172
30	1772	07/15/2022 18:00:00	18:00:00	24.204
30	1773	07/15/2022 19:00:00	19:00:00	24.236
30	1774	07/15/2022 20:00:00	20:00:00	24.247
30	1775	07/15/2022 21:00:00	21:00:00	24.247
30	1776	07/15/2022 22:00:00	22:00:00	24.257
30	1777	07/15/2022 23:00:00	23:00:00	24.279
30	1778	07/16/2022 00:00:00	00:00:00	24.290
30	1779	07/16/2022 01:00:00	01:00:00	24.311
30	1780	07/16/2022 02:00:00	02:00:00	24.311
30	1781	07/16/2022 03:00:00	03:00:00	24.311
30	1782	07/16/2022 04:00:00	04:00:00	24.311
30	1783	07/16/2022 05:00:00	05:00:00	24.311
30	1784	07/16/2022 06:00:00	06:00:00	24.322
30	1785	07/16/2022 07:00:00	07:00:00	24.311
30	1786	07/16/2022 08:00:00	08:00:00	24.322
30	1787	07/16/2022 09:00:00	09:00:00	24.311
30	1788	07/16/2022 10:00:00	10:00:00	24.343
30	1789	07/16/2022 11:00:00	11:00:00	24.332
30	1790	07/16/2022 12:00:00	12:00:00	24.332
30	1791	07/16/2022 13:00:00	13:00:00	24.365
30	1792	07/16/2022 14:00:00	14:00:00	24.354
30	1793	07/16/2022 15:00:00	15:00:00	24.375
30	1794	07/16/2022 16:00:00	16:00:00	24.386
30	1795	07/16/2022 17:00:00	17:00:00	24.408
30	1796	07/16/2022 18:00:00	18:00:00	24.440
30	1797	07/16/2022 19:00:00	19:00:00	24.440
30	1798	07/16/2022 20:00:00	20:00:00	24.461
30	1799	07/16/2022 21:00:00	21:00:00	24.450
30	1800	07/16/2022 22:00:00	22:00:00	24.461
30	1801	07/16/2022 23:00:00	23:00:00	24.461
30	1802	07/17/2022 00:00:00	00:00:00	24.472
30	1803	07/17/2022 01:00:00	01:00:00	24.472
30	1804	07/17/2022 02:00:00	02:00:00	24.483
30	1805	07/17/2022 03:00:00	03:00:00	24.493
30	1806	07/17/2022 04:00:00	04:00:00	24.483
30	1807	07/17/2022 05:00:00	05:00:00	24.504
30	1808	07/17/2022 06:00:00	06:00:00	24.526
30	1809	07/17/2022 07:00:00	07:00:00	24.547
30	1810	07/17/2022 08:00:00	08:00:00	24.536
30	1811	07/17/2022 09:00:00	09:00:00	24.526
30	1812	07/17/2022 10:00:00	10:00:00	24.558
30	1813	07/17/2022 11:00:00	11:00:00	24.590
30	1814	07/17/2022 12:00:00	12:00:00	24.568
30	1815	07/17/2022 13:00:00	13:00:00	24.633
30	1816	07/17/2022 14:00:00	14:00:00	24.644
30	1817	07/17/2022 15:00:00	15:00:00	24.697
30	1818	07/17/2022 16:00:00	16:00:00	24.708
30	1819	07/17/2022 17:00:00	17:00:00	24.751
30	1820	07/17/2022 18:00:00	18:00:00	24.751
30	1821	07/17/2022 19:00:00	19:00:00	24.794
30	1822	07/17/2022 20:00:00	20:00:00	24.815
30	1823	07/17/2022 21:00:00	21:00:00	24.815
30	1824	07/17/2022 22:00:00	22:00:00	24.847
30	1825	07/17/2022 23:00:00	23:00:00	24.869
30	1826	07/18/2022 00:00:00	00:00:00	24.847
30	1827	07/18/2022 01:00:00	01:00:00	24.858
30	1828	07/18/2022 02:00:00	02:00:00	24.869
30	1829	07/18/2022 03:00:00	03:00:00	24.858
30	1830	07/18/2022 04:00:00	04:00:00	24.879
30	1831	07/18/2022 05:00:00	05:00:00	24.869
30	1832	07/18/2022 06:00:00	06:00:00	24.869
30	1833	07/18/2022 07:00:00	07:00:00	24.869
30	1834	07/18/2022 08:00:00	08:00:00	24.869
30	1835	07/18/2022 09:00:00	09:00:00	24.901
30	1836	07/18/2022 10:00:00	10:00:00	25.062
30	1837	07/18/2022 11:00:00	11:00:00	25.298
30	1838	07/18/2022 12:00:00	12:00:00	25.502
30	1839	07/18/2022 13:00:00	13:00:00	25.652
30	1840	07/18/2022 14:00:00	14:00:00	25.813
30	1841	07/18/2022 15:00:00	15:00:00	25.866
30	1842	07/18/2022 16:00:00	16:00:00	25.748
30	1843	07/18/2022 17:00:00	17:00:00	25.652
30	1844	07/18/2022 18:00:00	18:00:00	25.598
30	1845	07/18/2022 19:00:00	19:00:00	25.555
30	1846	07/18/2022 20:00:00	20:00:00	25.534
30	1847	07/18/2022 21:00:00	21:00:00	25.523
30	1848	07/18/2022 22:00:00	22:00:00	25.491
30	1849	07/18/2022 23:00:00	23:00:00	25.448
30	1850	07/19/2022 00:00:00	00:00:00	25.416
30	1851	07/19/2022 01:00:00	01:00:00	25.319
30	1852	07/19/2022 02:00:00	02:00:00	25.298
30	1853	07/19/2022 03:00:00	03:00:00	25.223
30	1854	07/19/2022 04:00:00	04:00:00	25.137
30	1855	07/19/2022 05:00:00	05:00:00	25.083
30	1856	07/19/2022 06:00:00	06:00:00	25.030
30	1857	07/19/2022 07:00:00	07:00:00	24.965
30	1858	07/19/2022 08:00:00	08:00:00	24.955
30	1859	07/19/2022 09:00:00	09:00:00	24.933
30	1860	07/19/2022 10:00:00	10:00:00	24.987
30	1861	07/19/2022 11:00:00	11:00:00	25.115
30	1862	07/19/2022 12:00:00	12:00:00	25.266
30	1863	07/19/2022 13:00:00	13:00:00	25.394
30	1864	07/19/2022 14:00:00	14:00:00	25.577
30	1865	07/19/2022 15:00:00	15:00:00	25.737
30	1866	07/19/2022 16:00:00	16:00:00	25.866
30	1867	07/19/2022 17:00:00	17:00:00	25.995
30	1868	07/19/2022 18:00:00	18:00:00	26.070
30	1869	07/19/2022 19:00:00	19:00:00	26.006
30	1870	07/19/2022 20:00:00	20:00:00	25.952
30	1871	07/19/2022 21:00:00	21:00:00	25.823
30	1872	07/19/2022 22:00:00	22:00:00	25.759
30	1873	07/19/2022 23:00:00	23:00:00	25.705
30	1874	07/20/2022 00:00:00	00:00:00	25.652
30	1875	07/20/2022 01:00:00	01:00:00	25.587
30	1876	07/20/2022 02:00:00	02:00:00	25.566
30	1877	07/20/2022 03:00:00	03:00:00	25.544
30	1878	07/20/2022 04:00:00	04:00:00	25.502
30	1879	07/20/2022 05:00:00	05:00:00	25.448
30	1880	07/20/2022 06:00:00	06:00:00	25.416
30	1881	07/20/2022 07:00:00	07:00:00	25.362
30	1882	07/20/2022 08:00:00	08:00:00	25.287
30	1883	07/20/2022 09:00:00	09:00:00	25.233
30	1884	07/20/2022 10:00:00	10:00:00	25.298
30	1885	07/20/2022 11:00:00	11:00:00	25.405
30	1886	07/20/2022 12:00:00	12:00:00	25.577
30	1887	07/20/2022 13:00:00	13:00:00	25.759
30	1888	07/20/2022 14:00:00	14:00:00	25.952
30	1889	07/20/2022 15:00:00	15:00:00	26.006
30	1890	07/20/2022 16:00:00	16:00:00	25.963
30	1891	07/20/2022 17:00:00	17:00:00	25.898
30	1892	07/20/2022 18:00:00	18:00:00	25.866
30	1893	07/20/2022 19:00:00	19:00:00	25.823
30	1894	07/20/2022 20:00:00	20:00:00	25.780
30	1895	07/20/2022 21:00:00	21:00:00	25.748
30	1896	07/20/2022 22:00:00	22:00:00	25.716
30	1897	07/20/2022 23:00:00	23:00:00	25.684
30	1898	07/21/2022 00:00:00	00:00:00	25.673
30	1899	07/21/2022 01:00:00	01:00:00	25.641
30	1900	07/21/2022 02:00:00	02:00:00	25.609
30	1901	07/21/2022 03:00:00	03:00:00	25.609
30	1902	07/21/2022 04:00:00	04:00:00	25.587
30	1903	07/21/2022 05:00:00	05:00:00	25.555
30	1904	07/21/2022 06:00:00	06:00:00	25.544
30	1905	07/21/2022 07:00:00	07:00:00	25.534
30	1906	07/21/2022 08:00:00	08:00:00	25.512
30	1907	07/21/2022 09:00:00	09:00:00	25.502
30	1908	07/21/2022 10:00:00	10:00:00	25.502
30	1909	07/21/2022 11:00:00	11:00:00	25.480
30	1910	07/21/2022 12:00:00	12:00:00	25.491
30	1911	07/21/2022 13:00:00	13:00:00	25.480
30	1912	07/21/2022 14:00:00	14:00:00	25.480
30	1913	07/21/2022 15:00:00	15:00:00	25.502
30	1914	07/21/2022 16:00:00	16:00:00	25.534
30	1915	07/21/2022 17:00:00	17:00:00	25.566
30	1916	07/21/2022 18:00:00	18:00:00	25.598
30	1917	07/21/2022 19:00:00	19:00:00	25.652
30	1918	07/21/2022 20:00:00	20:00:00	25.684
30	1919	07/21/2022 21:00:00	21:00:00	25.705
30	1920	07/21/2022 22:00:00	22:00:00	25.727
30	1921	07/21/2022 23:00:00	23:00:00	25.705
30	1922	07/22/2022 00:00:00	00:00:00	25.705
30	1923	07/22/2022 01:00:00	01:00:00	25.705
30	1924	07/22/2022 02:00:00	02:00:00	25.716
30	1925	07/22/2022 03:00:00	03:00:00	25.716
30	1926	07/22/2022 04:00:00	04:00:00	25.695
30	1927	07/22/2022 05:00:00	05:00:00	25.673
30	1928	07/22/2022 06:00:00	06:00:00	25.673
30	1929	07/22/2022 07:00:00	07:00:00	25.662
30	1930	07/22/2022 08:00:00	08:00:00	25.673
30	1931	07/22/2022 09:00:00	09:00:00	25.705
30	1932	07/22/2022 10:00:00	10:00:00	25.834
30	1933	07/22/2022 11:00:00	11:00:00	26.038
30	1934	07/22/2022 12:00:00	12:00:00	26.338
30	1935	07/22/2022 13:00:00	13:00:00	26.628
30	1936	07/22/2022 14:00:00	14:00:00	26.917
30	1937	07/22/2022 15:00:00	15:00:00	26.971
30	1938	07/22/2022 16:00:00	16:00:00	26.842
30	1939	07/22/2022 17:00:00	17:00:00	26.735
30	1940	07/22/2022 18:00:00	18:00:00	26.638
30	1941	07/22/2022 19:00:00	19:00:00	26.585
30	1942	07/22/2022 20:00:00	20:00:00	26.520
30	1943	07/22/2022 21:00:00	21:00:00	26.445
30	1944	07/22/2022 22:00:00	22:00:00	26.413
30	1945	07/22/2022 23:00:00	23:00:00	26.381
30	1946	07/23/2022 00:00:00	00:00:00	26.360
30	1947	07/23/2022 01:00:00	01:00:00	26.317
30	1948	07/23/2022 02:00:00	02:00:00	26.306
30	1949	07/23/2022 03:00:00	03:00:00	26.284
30	1950	07/23/2022 04:00:00	04:00:00	26.252
30	1951	07/23/2022 05:00:00	05:00:00	26.231
30	1952	07/23/2022 06:00:00	06:00:00	26.231
30	1953	07/23/2022 07:00:00	07:00:00	26.220
30	1954	07/23/2022 08:00:00	08:00:00	26.199
30	1955	07/23/2022 09:00:00	09:00:00	26.177
30	1956	07/23/2022 10:00:00	10:00:00	26.199
30	1957	07/23/2022 11:00:00	11:00:00	26.177
30	1958	07/23/2022 12:00:00	12:00:00	26.177
30	1959	07/23/2022 13:00:00	13:00:00	26.156
30	1960	07/23/2022 14:00:00	14:00:00	26.166
30	1961	07/23/2022 15:00:00	15:00:00	26.156
30	1962	07/23/2022 16:00:00	16:00:00	26.177
30	1963	07/23/2022 17:00:00	17:00:00	26.177
30	1964	07/23/2022 18:00:00	18:00:00	26.177
30	1965	07/23/2022 19:00:00	19:00:00	26.166
30	1966	07/23/2022 20:00:00	20:00:00	26.177
30	1967	07/23/2022 21:00:00	21:00:00	26.188
30	1968	07/23/2022 22:00:00	22:00:00	26.199
30	1969	07/23/2022 23:00:00	23:00:00	26.188
30	1970	07/24/2022 00:00:00	00:00:00	26.209
30	1971	07/24/2022 01:00:00	01:00:00	26.199
30	1972	07/24/2022 02:00:00	02:00:00	26.188
30	1973	07/24/2022 03:00:00	03:00:00	26.199
30	1974	07/24/2022 04:00:00	04:00:00	26.220
30	1975	07/24/2022 05:00:00	05:00:00	26.231
30	1976	07/24/2022 06:00:00	06:00:00	26.231
30	1977	07/24/2022 07:00:00	07:00:00	26.220
30	1978	07/24/2022 08:00:00	08:00:00	26.252
30	1979	07/24/2022 09:00:00	09:00:00	26.284
30	1980	07/24/2022 10:00:00	10:00:00	26.274
30	1981	07/24/2022 11:00:00	11:00:00	26.274
30	1982	07/24/2022 12:00:00	12:00:00	26.317
30	1983	07/24/2022 13:00:00	13:00:00	26.306
30	1984	07/24/2022 14:00:00	14:00:00	26.327
30	1985	07/24/2022 15:00:00	15:00:00	26.360
30	1986	07/24/2022 16:00:00	16:00:00	26.392
30	1987	07/24/2022 17:00:00	17:00:00	26.402
30	1988	07/24/2022 18:00:00	18:00:00	26.402
30	1989	07/24/2022 19:00:00	19:00:00	26.445
30	1990	07/24/2022 20:00:00	20:00:00	26.467
30	1991	07/24/2022 21:00:00	21:00:00	26.510
30	1992	07/24/2022 22:00:00	22:00:00	26.499
30	1993	07/24/2022 23:00:00	23:00:00	26.510
30	1994	07/25/2022 00:00:00	00:00:00	26.542
30	1995	07/25/2022 01:00:00	01:00:00	26.531
30	1996	07/25/2022 02:00:00	02:00:00	26.531
30	1997	07/25/2022 03:00:00	03:00:00	26.542
30	1998	07/25/2022 04:00:00	04:00:00	26.531
30	1999	07/25/2022 05:00:00	05:00:00	26.553
[truncated: 16,402 more rows]
