# Supplementary material for: Grounds, Beds, and Reefs of the Endangered Coral Cladocora caespitosa With Description of the Tremiti Reef
Source: Ecol Evol. 2026 Feb 24;16(2):e72871. doi: 10.1002/ece3.72871 (PMC12930217; doi:10.1002/ece3.72871)
Supplement: Supplementary file 1 — Appendix S1: ece372871‐sup‐0001‐AppendixS1.zip. [file ECE3-16-e72871-s001.zip › ece372871-sup-0018-AppendixS18.csv]

Depth	ID	Date-Time	Time	Temperature
40	1	06/02/2022 23:00:00	23:00:00	23.592
40	2	06/03/2022 00:00:00	00:00:00	23.582
40	3	06/03/2022 01:00:00	01:00:00	23.603
40	4	06/03/2022 02:00:00	02:00:00	23.592
40	5	06/03/2022 03:00:00	03:00:00	23.592
40	6	06/03/2022 04:00:00	04:00:00	23.560
40	7	06/03/2022 05:00:00	05:00:00	23.582
40	8	06/03/2022 06:00:00	06:00:00	23.592
40	9	06/03/2022 07:00:00	07:00:00	23.571
40	10	06/03/2022 08:00:00	08:00:00	23.571
40	11	06/03/2022 09:00:00	09:00:00	23.635
40	12	06/03/2022 10:00:00	10:00:00	23.710
40	13	06/03/2022 11:00:00	11:00:00	23.850
40	14	06/03/2022 12:00:00	12:00:00	24.021
40	15	06/03/2022 13:00:00	13:00:00	24.225
40	16	06/03/2022 14:00:00	14:00:00	24.375
40	17	06/03/2022 15:00:00	15:00:00	24.418
40	18	06/03/2022 16:00:00	16:00:00	24.365
40	19	06/03/2022 17:00:00	17:00:00	24.311
40	20	06/03/2022 18:00:00	18:00:00	24.247
40	21	06/03/2022 19:00:00	19:00:00	24.182
40	22	06/03/2022 20:00:00	20:00:00	24.161
40	23	06/03/2022 21:00:00	21:00:00	24.129
40	24	06/03/2022 22:00:00	22:00:00	24.097
40	25	06/03/2022 23:00:00	23:00:00	24.075
40	26	06/04/2022 00:00:00	00:00:00	24.075
40	27	06/04/2022 01:00:00	01:00:00	24.021
40	28	06/04/2022 02:00:00	02:00:00	24.000
40	29	06/04/2022 03:00:00	03:00:00	23.979
40	30	06/04/2022 04:00:00	04:00:00	23.957
40	31	06/04/2022 05:00:00	05:00:00	23.914
40	32	06/04/2022 06:00:00	06:00:00	23.936
40	33	06/04/2022 07:00:00	07:00:00	23.914
40	34	06/04/2022 08:00:00	08:00:00	23.871
40	35	06/04/2022 09:00:00	09:00:00	23.882
40	36	06/04/2022 10:00:00	10:00:00	23.861
40	37	06/04/2022 11:00:00	11:00:00	23.850
40	38	06/04/2022 12:00:00	12:00:00	23.861
40	39	06/04/2022 13:00:00	13:00:00	23.861
40	40	06/04/2022 14:00:00	14:00:00	23.871
40	41	06/04/2022 15:00:00	15:00:00	23.861
40	42	06/04/2022 16:00:00	16:00:00	23.893
40	43	06/04/2022 17:00:00	17:00:00	23.914
40	44	06/04/2022 18:00:00	18:00:00	23.925
40	45	06/04/2022 19:00:00	19:00:00	23.903
40	46	06/04/2022 20:00:00	20:00:00	23.914
40	47	06/04/2022 21:00:00	21:00:00	23.914
40	48	06/04/2022 22:00:00	22:00:00	23.903
40	49	06/04/2022 23:00:00	23:00:00	23.893
40	50	06/05/2022 00:00:00	00:00:00	23.914
40	51	06/05/2022 01:00:00	01:00:00	23.893
40	52	06/05/2022 02:00:00	02:00:00	23.882
40	53	06/05/2022 03:00:00	03:00:00	23.882
40	54	06/05/2022 04:00:00	04:00:00	23.871
40	55	06/05/2022 05:00:00	05:00:00	23.871
40	56	06/05/2022 06:00:00	06:00:00	23.893
40	57	06/05/2022 07:00:00	07:00:00	23.882
40	58	06/05/2022 08:00:00	08:00:00	23.893
40	59	06/05/2022 09:00:00	09:00:00	23.893
40	60	06/05/2022 10:00:00	10:00:00	23.893
40	61	06/05/2022 11:00:00	11:00:00	23.893
40	62	06/05/2022 12:00:00	12:00:00	23.893
40	63	06/05/2022 13:00:00	13:00:00	23.914
40	64	06/05/2022 14:00:00	14:00:00	23.925
40	65	06/05/2022 15:00:00	15:00:00	23.936
40	66	06/05/2022 16:00:00	16:00:00	23.946
40	67	06/05/2022 17:00:00	17:00:00	23.957
40	68	06/05/2022 18:00:00	18:00:00	23.968
40	69	06/05/2022 19:00:00	19:00:00	24.011
40	70	06/05/2022 20:00:00	20:00:00	24.000
40	71	06/05/2022 21:00:00	21:00:00	24.054
40	72	06/05/2022 22:00:00	22:00:00	24.054
40	73	06/05/2022 23:00:00	23:00:00	24.064
40	74	06/06/2022 00:00:00	00:00:00	24.064
40	75	06/06/2022 01:00:00	01:00:00	24.075
40	76	06/06/2022 02:00:00	02:00:00	24.075
40	77	06/06/2022 03:00:00	03:00:00	24.097
40	78	06/06/2022 04:00:00	04:00:00	24.107
40	79	06/06/2022 05:00:00	05:00:00	24.097
40	80	06/06/2022 06:00:00	06:00:00	24.107
40	81	06/06/2022 07:00:00	07:00:00	24.107
40	82	06/06/2022 08:00:00	08:00:00	24.118
40	83	06/06/2022 09:00:00	09:00:00	24.118
40	84	06/06/2022 10:00:00	10:00:00	24.161
40	85	06/06/2022 11:00:00	11:00:00	24.236
40	86	06/06/2022 12:00:00	12:00:00	24.343
40	87	06/06/2022 13:00:00	13:00:00	24.515
40	88	06/06/2022 14:00:00	14:00:00	24.708
40	89	06/06/2022 15:00:00	15:00:00	24.772
40	90	06/06/2022 16:00:00	16:00:00	24.772
40	91	06/06/2022 17:00:00	17:00:00	24.729
40	92	06/06/2022 18:00:00	18:00:00	24.708
40	93	06/06/2022 19:00:00	19:00:00	24.697
40	94	06/06/2022 20:00:00	20:00:00	24.686
40	95	06/06/2022 21:00:00	21:00:00	24.676
40	96	06/06/2022 22:00:00	22:00:00	24.665
40	97	06/06/2022 23:00:00	23:00:00	24.644
40	98	06/07/2022 00:00:00	00:00:00	24.622
40	99	06/07/2022 01:00:00	01:00:00	24.590
40	100	06/07/2022 02:00:00	02:00:00	24.536
40	101	06/07/2022 03:00:00	03:00:00	24.547
40	102	06/07/2022 04:00:00	04:00:00	24.504
40	103	06/07/2022 05:00:00	05:00:00	24.461
40	104	06/07/2022 06:00:00	06:00:00	24.429
40	105	06/07/2022 07:00:00	07:00:00	24.397
40	106	06/07/2022 08:00:00	08:00:00	24.386
40	107	06/07/2022 09:00:00	09:00:00	24.365
40	108	06/07/2022 10:00:00	10:00:00	24.461
40	109	06/07/2022 11:00:00	11:00:00	24.558
40	110	06/07/2022 12:00:00	12:00:00	24.665
40	111	06/07/2022 13:00:00	13:00:00	24.869
40	112	06/07/2022 14:00:00	14:00:00	24.965
40	113	06/07/2022 15:00:00	15:00:00	25.040
40	114	06/07/2022 16:00:00	16:00:00	25.126
40	115	06/07/2022 17:00:00	17:00:00	25.244
40	116	06/07/2022 18:00:00	18:00:00	25.319
40	117	06/07/2022 19:00:00	19:00:00	25.373
40	118	06/07/2022 20:00:00	20:00:00	25.405
40	119	06/07/2022 21:00:00	21:00:00	25.362
40	120	06/07/2022 22:00:00	22:00:00	25.308
40	121	06/07/2022 23:00:00	23:00:00	25.255
40	122	06/08/2022 00:00:00	00:00:00	25.180
40	123	06/08/2022 01:00:00	01:00:00	25.115
40	124	06/08/2022 02:00:00	02:00:00	25.051
40	125	06/08/2022 03:00:00	03:00:00	24.987
40	126	06/08/2022 04:00:00	04:00:00	24.933
40	127	06/08/2022 05:00:00	05:00:00	24.869
40	128	06/08/2022 06:00:00	06:00:00	24.815
40	129	06/08/2022 07:00:00	07:00:00	24.783
40	130	06/08/2022 08:00:00	08:00:00	24.783
40	131	06/08/2022 09:00:00	09:00:00	24.751
40	132	06/08/2022 10:00:00	10:00:00	24.740
40	133	06/08/2022 11:00:00	11:00:00	24.815
40	134	06/08/2022 12:00:00	12:00:00	24.772
40	135	06/08/2022 13:00:00	13:00:00	24.815
40	136	06/08/2022 14:00:00	14:00:00	24.901
40	137	06/08/2022 15:00:00	15:00:00	24.997
40	138	06/08/2022 16:00:00	16:00:00	25.030
40	139	06/08/2022 17:00:00	17:00:00	25.008
40	140	06/08/2022 18:00:00	18:00:00	24.997
40	141	06/08/2022 19:00:00	19:00:00	24.965
40	142	06/08/2022 20:00:00	20:00:00	24.912
40	143	06/08/2022 21:00:00	21:00:00	24.879
40	144	06/08/2022 22:00:00	22:00:00	24.858
40	145	06/08/2022 23:00:00	23:00:00	24.772
40	146	06/09/2022 00:00:00	00:00:00	24.729
40	147	06/09/2022 01:00:00	01:00:00	24.654
40	148	06/09/2022 02:00:00	02:00:00	24.633
40	149	06/09/2022 03:00:00	03:00:00	24.568
40	150	06/09/2022 04:00:00	04:00:00	24.536
40	151	06/09/2022 05:00:00	05:00:00	24.504
40	152	06/09/2022 06:00:00	06:00:00	24.483
40	153	06/09/2022 07:00:00	07:00:00	24.440
40	154	06/09/2022 08:00:00	08:00:00	24.408
40	155	06/09/2022 09:00:00	09:00:00	24.279
40	156	06/09/2022 10:00:00	10:00:00	23.946
40	157	06/09/2022 11:00:00	11:00:00	23.925
40	158	06/09/2022 12:00:00	12:00:00	24.107
40	159	06/09/2022 13:00:00	13:00:00	24.150
40	160	06/09/2022 14:00:00	14:00:00	24.214
40	161	06/09/2022 15:00:00	15:00:00	24.300
40	162	06/09/2022 16:00:00	16:00:00	24.397
40	163	06/09/2022 17:00:00	17:00:00	24.483
40	164	06/09/2022 18:00:00	18:00:00	24.300
40	165	06/09/2022 19:00:00	19:00:00	24.204
40	166	06/09/2022 20:00:00	20:00:00	24.193
40	167	06/09/2022 21:00:00	21:00:00	24.204
40	168	06/09/2022 22:00:00	22:00:00	24.172
40	169	06/09/2022 23:00:00	23:00:00	24.150
40	170	06/10/2022 00:00:00	00:00:00	24.118
40	171	06/10/2022 01:00:00	01:00:00	24.064
40	172	06/10/2022 02:00:00	02:00:00	24.043
40	173	06/10/2022 03:00:00	03:00:00	23.968
40	174	06/10/2022 04:00:00	04:00:00	23.925
40	175	06/10/2022 05:00:00	05:00:00	23.882
40	176	06/10/2022 06:00:00	06:00:00	23.828
40	177	06/10/2022 07:00:00	07:00:00	23.785
40	178	06/10/2022 08:00:00	08:00:00	23.775
40	179	06/10/2022 09:00:00	09:00:00	23.625
40	180	06/10/2022 10:00:00	10:00:00	23.678
40	181	06/10/2022 11:00:00	11:00:00	23.764
40	182	06/10/2022 12:00:00	12:00:00	23.871
40	183	06/10/2022 13:00:00	13:00:00	23.979
40	184	06/10/2022 14:00:00	14:00:00	24.054
40	185	06/10/2022 15:00:00	15:00:00	24.107
40	186	06/10/2022 16:00:00	16:00:00	24.086
40	187	06/10/2022 17:00:00	17:00:00	24.021
40	188	06/10/2022 18:00:00	18:00:00	23.968
40	189	06/10/2022 19:00:00	19:00:00	23.903
40	190	06/10/2022 20:00:00	20:00:00	23.871
40	191	06/10/2022 21:00:00	21:00:00	23.807
40	192	06/10/2022 22:00:00	22:00:00	23.753
40	193	06/10/2022 23:00:00	23:00:00	23.700
40	194	06/11/2022 00:00:00	00:00:00	23.668
40	195	06/11/2022 01:00:00	01:00:00	23.625
40	196	06/11/2022 02:00:00	02:00:00	23.592
40	197	06/11/2022 03:00:00	03:00:00	23.550
40	198	06/11/2022 04:00:00	04:00:00	23.496
40	199	06/11/2022 05:00:00	05:00:00	23.485
40	200	06/11/2022 06:00:00	06:00:00	23.442
40	201	06/11/2022 07:00:00	07:00:00	23.410
40	202	06/11/2022 08:00:00	08:00:00	23.367
40	203	06/11/2022 09:00:00	09:00:00	23.335
40	204	06/11/2022 10:00:00	10:00:00	23.335
40	205	06/11/2022 11:00:00	11:00:00	23.292
40	206	06/11/2022 12:00:00	12:00:00	23.260
40	207	06/11/2022 13:00:00	13:00:00	23.249
40	208	06/11/2022 14:00:00	14:00:00	23.206
40	209	06/11/2022 15:00:00	15:00:00	23.217
40	210	06/11/2022 16:00:00	16:00:00	23.174
40	211	06/11/2022 17:00:00	17:00:00	23.142
40	212	06/11/2022 18:00:00	18:00:00	23.121
40	213	06/11/2022 19:00:00	19:00:00	23.099
40	214	06/11/2022 20:00:00	20:00:00	23.088
40	215	06/11/2022 21:00:00	21:00:00	23.078
40	216	06/11/2022 22:00:00	22:00:00	23.045
40	217	06/11/2022 23:00:00	23:00:00	23.056
40	218	06/12/2022 00:00:00	00:00:00	23.035
40	219	06/12/2022 01:00:00	01:00:00	23.013
40	220	06/12/2022 02:00:00	02:00:00	22.970
40	221	06/12/2022 03:00:00	03:00:00	22.970
40	222	06/12/2022 04:00:00	04:00:00	22.949
40	223	06/12/2022 05:00:00	05:00:00	22.949
40	224	06/12/2022 06:00:00	06:00:00	22.938
40	225	06/12/2022 07:00:00	07:00:00	22.906
40	226	06/12/2022 08:00:00	08:00:00	22.895
40	227	06/12/2022 09:00:00	09:00:00	22.874
40	228	06/12/2022 10:00:00	10:00:00	22.842
40	229	06/12/2022 11:00:00	11:00:00	22.810
40	230	06/12/2022 12:00:00	12:00:00	22.810
40	231	06/12/2022 13:00:00	13:00:00	22.767
40	232	06/12/2022 14:00:00	14:00:00	22.767
40	233	06/12/2022 15:00:00	15:00:00	22.724
40	234	06/12/2022 16:00:00	16:00:00	22.713
40	235	06/12/2022 17:00:00	17:00:00	22.724
40	236	06/12/2022 18:00:00	18:00:00	22.692
40	237	06/12/2022 19:00:00	19:00:00	22.681
40	238	06/12/2022 20:00:00	20:00:00	22.659
40	239	06/12/2022 21:00:00	21:00:00	22.649
40	240	06/12/2022 22:00:00	22:00:00	22.616
40	241	06/12/2022 23:00:00	23:00:00	22.595
40	242	06/13/2022 00:00:00	00:00:00	22.606
40	243	06/13/2022 01:00:00	01:00:00	22.584
40	244	06/13/2022 02:00:00	02:00:00	22.563
40	245	06/13/2022 03:00:00	03:00:00	22.552
40	246	06/13/2022 04:00:00	04:00:00	22.541
40	247	06/13/2022 05:00:00	05:00:00	22.541
40	248	06/13/2022 06:00:00	06:00:00	22.509
40	249	06/13/2022 07:00:00	07:00:00	22.498
40	250	06/13/2022 08:00:00	08:00:00	22.498
40	251	06/13/2022 09:00:00	09:00:00	22.348
40	252	06/13/2022 10:00:00	10:00:00	22.402
40	253	06/13/2022 11:00:00	11:00:00	22.541
40	254	06/13/2022 12:00:00	12:00:00	22.702
40	255	06/13/2022 13:00:00	13:00:00	22.831
40	256	06/13/2022 14:00:00	14:00:00	22.949
40	257	06/13/2022 15:00:00	15:00:00	22.992
40	258	06/13/2022 16:00:00	16:00:00	22.949
40	259	06/13/2022 17:00:00	17:00:00	22.885
40	260	06/13/2022 18:00:00	18:00:00	22.777
40	261	06/13/2022 19:00:00	19:00:00	22.734
40	262	06/13/2022 20:00:00	20:00:00	22.713
40	263	06/13/2022 21:00:00	21:00:00	22.681
40	264	06/13/2022 22:00:00	22:00:00	22.670
40	265	06/13/2022 23:00:00	23:00:00	22.616
40	266	06/14/2022 00:00:00	00:00:00	22.595
40	267	06/14/2022 01:00:00	01:00:00	22.552
40	268	06/14/2022 02:00:00	02:00:00	22.531
40	269	06/14/2022 03:00:00	03:00:00	22.498
40	270	06/14/2022 04:00:00	04:00:00	22.477
40	271	06/14/2022 05:00:00	05:00:00	22.456
40	272	06/14/2022 06:00:00	06:00:00	22.413
40	273	06/14/2022 07:00:00	07:00:00	22.423
40	274	06/14/2022 08:00:00	08:00:00	22.413
40	275	06/14/2022 09:00:00	09:00:00	22.520
40	276	06/14/2022 10:00:00	10:00:00	22.638
40	277	06/14/2022 11:00:00	11:00:00	22.799
40	278	06/14/2022 12:00:00	12:00:00	23.013
40	279	06/14/2022 13:00:00	13:00:00	23.206
40	280	06/14/2022 14:00:00	14:00:00	23.453
40	281	06/14/2022 15:00:00	15:00:00	23.614
40	282	06/14/2022 16:00:00	16:00:00	23.700
40	283	06/14/2022 17:00:00	17:00:00	23.753
40	284	06/14/2022 18:00:00	18:00:00	23.775
40	285	06/14/2022 19:00:00	19:00:00	23.818
40	286	06/14/2022 20:00:00	20:00:00	23.850
40	287	06/14/2022 21:00:00	21:00:00	23.785
40	288	06/14/2022 22:00:00	22:00:00	23.689
40	289	06/14/2022 23:00:00	23:00:00	23.592
40	290	06/15/2022 00:00:00	00:00:00	23.464
40	291	06/15/2022 01:00:00	01:00:00	23.421
40	292	06/15/2022 02:00:00	02:00:00	23.303
40	293	06/15/2022 03:00:00	03:00:00	23.217
40	294	06/15/2022 04:00:00	04:00:00	23.142
40	295	06/15/2022 05:00:00	05:00:00	23.067
40	296	06/15/2022 06:00:00	06:00:00	23.003
40	297	06/15/2022 07:00:00	07:00:00	22.970
40	298	06/15/2022 08:00:00	08:00:00	22.906
40	299	06/15/2022 09:00:00	09:00:00	22.820
40	300	06/15/2022 10:00:00	10:00:00	22.874
40	301	06/15/2022 11:00:00	11:00:00	22.970
40	302	06/15/2022 12:00:00	12:00:00	23.099
40	303	06/15/2022 13:00:00	13:00:00	23.185
40	304	06/15/2022 14:00:00	14:00:00	23.314
40	305	06/15/2022 15:00:00	15:00:00	23.335
40	306	06/15/2022 16:00:00	16:00:00	23.324
40	307	06/15/2022 17:00:00	17:00:00	23.271
40	308	06/15/2022 18:00:00	18:00:00	23.249
40	309	06/15/2022 19:00:00	19:00:00	23.196
40	310	06/15/2022 20:00:00	20:00:00	23.153
40	311	06/15/2022 21:00:00	21:00:00	23.131
40	312	06/15/2022 22:00:00	22:00:00	23.110
40	313	06/15/2022 23:00:00	23:00:00	23.078
40	314	06/16/2022 00:00:00	00:00:00	23.045
40	315	06/16/2022 01:00:00	01:00:00	23.013
40	316	06/16/2022 02:00:00	02:00:00	23.003
40	317	06/16/2022 03:00:00	03:00:00	22.949
40	318	06/16/2022 04:00:00	04:00:00	22.938
40	319	06/16/2022 05:00:00	05:00:00	22.917
40	320	06/16/2022 06:00:00	06:00:00	22.906
40	321	06/16/2022 07:00:00	07:00:00	22.895
40	322	06/16/2022 08:00:00	08:00:00	22.885
40	323	06/16/2022 09:00:00	09:00:00	22.842
40	324	06/16/2022 10:00:00	10:00:00	22.842
40	325	06/16/2022 11:00:00	11:00:00	22.938
40	326	06/16/2022 12:00:00	12:00:00	23.078
40	327	06/16/2022 13:00:00	13:00:00	23.185
40	328	06/16/2022 14:00:00	14:00:00	23.271
40	329	06/16/2022 15:00:00	15:00:00	23.335
40	330	06/16/2022 16:00:00	16:00:00	23.378
40	331	06/16/2022 17:00:00	17:00:00	23.507
40	332	06/16/2022 18:00:00	18:00:00	23.678
40	333	06/16/2022 19:00:00	19:00:00	23.828
40	334	06/16/2022 20:00:00	20:00:00	23.882
40	335	06/16/2022 21:00:00	21:00:00	23.828
40	336	06/16/2022 22:00:00	22:00:00	23.775
40	337	06/16/2022 23:00:00	23:00:00	23.732
40	338	06/17/2022 00:00:00	00:00:00	23.710
40	339	06/17/2022 01:00:00	01:00:00	23.657
40	340	06/17/2022 02:00:00	02:00:00	23.625
40	341	06/17/2022 03:00:00	03:00:00	23.571
40	342	06/17/2022 04:00:00	04:00:00	23.550
40	343	06/17/2022 05:00:00	05:00:00	23.528
40	344	06/17/2022 06:00:00	06:00:00	23.485
40	345	06/17/2022 07:00:00	07:00:00	23.485
40	346	06/17/2022 08:00:00	08:00:00	23.453
40	347	06/17/2022 09:00:00	09:00:00	23.485
40	348	06/17/2022 10:00:00	10:00:00	23.657
40	349	06/17/2022 11:00:00	11:00:00	23.807
40	350	06/17/2022 12:00:00	12:00:00	23.903
40	351	06/17/2022 13:00:00	13:00:00	24.086
40	352	06/17/2022 14:00:00	14:00:00	24.204
40	353	06/17/2022 15:00:00	15:00:00	24.236
40	354	06/17/2022 16:00:00	16:00:00	24.193
40	355	06/17/2022 17:00:00	17:00:00	24.161
40	356	06/17/2022 18:00:00	18:00:00	24.107
40	357	06/17/2022 19:00:00	19:00:00	24.075
40	358	06/17/2022 20:00:00	20:00:00	24.011
40	359	06/17/2022 21:00:00	21:00:00	23.936
40	360	06/17/2022 22:00:00	22:00:00	23.882
40	361	06/17/2022 23:00:00	23:00:00	23.828
40	362	06/18/2022 00:00:00	00:00:00	23.775
40	363	06/18/2022 01:00:00	01:00:00	23.721
40	364	06/18/2022 02:00:00	02:00:00	23.678
40	365	06/18/2022 03:00:00	03:00:00	23.657
40	366	06/18/2022 04:00:00	04:00:00	23.603
40	367	06/18/2022 05:00:00	05:00:00	23.571
40	368	06/18/2022 06:00:00	06:00:00	23.560
40	369	06/18/2022 07:00:00	07:00:00	23.507
40	370	06/18/2022 08:00:00	08:00:00	23.485
40	371	06/18/2022 09:00:00	09:00:00	23.442
40	372	06/18/2022 10:00:00	10:00:00	23.432
40	373	06/18/2022 11:00:00	11:00:00	23.410
40	374	06/18/2022 12:00:00	12:00:00	23.378
40	375	06/18/2022 13:00:00	13:00:00	23.335
40	376	06/18/2022 14:00:00	14:00:00	23.324
40	377	06/18/2022 15:00:00	15:00:00	23.314
40	378	06/18/2022 16:00:00	16:00:00	23.292
40	379	06/18/2022 17:00:00	17:00:00	23.271
40	380	06/18/2022 18:00:00	18:00:00	23.239
40	381	06/18/2022 19:00:00	19:00:00	23.228
40	382	06/18/2022 20:00:00	20:00:00	23.217
40	383	06/18/2022 21:00:00	21:00:00	23.185
40	384	06/18/2022 22:00:00	22:00:00	23.185
40	385	06/18/2022 23:00:00	23:00:00	23.142
40	386	06/19/2022 00:00:00	00:00:00	23.131
40	387	06/19/2022 01:00:00	01:00:00	23.121
40	388	06/19/2022 02:00:00	02:00:00	23.088
40	389	06/19/2022 03:00:00	03:00:00	23.078
40	390	06/19/2022 04:00:00	04:00:00	23.045
40	391	06/19/2022 05:00:00	05:00:00	23.003
40	392	06/19/2022 06:00:00	06:00:00	23.003
40	393	06/19/2022 07:00:00	07:00:00	22.970
40	394	06/19/2022 08:00:00	08:00:00	22.938
40	395	06/19/2022 09:00:00	09:00:00	22.949
40	396	06/19/2022 10:00:00	10:00:00	22.938
40	397	06/19/2022 11:00:00	11:00:00	22.927
40	398	06/19/2022 12:00:00	12:00:00	22.917
40	399	06/19/2022 13:00:00	13:00:00	22.938
40	400	06/19/2022 14:00:00	14:00:00	22.927
40	401	06/19/2022 15:00:00	15:00:00	22.938
40	402	06/19/2022 16:00:00	16:00:00	22.938
40	403	06/19/2022 17:00:00	17:00:00	22.927
40	404	06/19/2022 18:00:00	18:00:00	22.938
40	405	06/19/2022 19:00:00	19:00:00	22.927
40	406	06/19/2022 20:00:00	20:00:00	22.917
40	407	06/19/2022 21:00:00	21:00:00	22.938
40	408	06/19/2022 22:00:00	22:00:00	22.917
40	409	06/19/2022 23:00:00	23:00:00	22.917
40	410	06/20/2022 00:00:00	00:00:00	22.906
40	411	06/20/2022 01:00:00	01:00:00	22.906
40	412	06/20/2022 02:00:00	02:00:00	22.906
40	413	06/20/2022 03:00:00	03:00:00	22.885
40	414	06/20/2022 04:00:00	04:00:00	22.885
40	415	06/20/2022 05:00:00	05:00:00	22.885
40	416	06/20/2022 06:00:00	06:00:00	22.874
40	417	06/20/2022 07:00:00	07:00:00	22.874
40	418	06/20/2022 08:00:00	08:00:00	22.852
40	419	06/20/2022 09:00:00	09:00:00	22.874
40	420	06/20/2022 10:00:00	10:00:00	23.024
40	421	06/20/2022 11:00:00	11:00:00	23.196
40	422	06/20/2022 12:00:00	12:00:00	23.367
40	423	06/20/2022 13:00:00	13:00:00	23.517
40	424	06/20/2022 14:00:00	14:00:00	23.732
40	425	06/20/2022 15:00:00	15:00:00	23.796
40	426	06/20/2022 16:00:00	16:00:00	23.775
40	427	06/20/2022 17:00:00	17:00:00	23.732
40	428	06/20/2022 18:00:00	18:00:00	23.689
40	429	06/20/2022 19:00:00	19:00:00	23.657
40	430	06/20/2022 20:00:00	20:00:00	23.625
40	431	06/20/2022 21:00:00	21:00:00	23.592
40	432	06/20/2022 22:00:00	22:00:00	23.560
40	433	06/20/2022 23:00:00	23:00:00	23.507
40	434	06/21/2022 00:00:00	00:00:00	23.485
40	435	06/21/2022 01:00:00	01:00:00	23.464
40	436	06/21/2022 02:00:00	02:00:00	23.410
40	437	06/21/2022 03:00:00	03:00:00	23.389
40	438	06/21/2022 04:00:00	04:00:00	23.389
40	439	06/21/2022 05:00:00	05:00:00	23.356
40	440	06/21/2022 06:00:00	06:00:00	23.335
40	441	06/21/2022 07:00:00	07:00:00	23.314
40	442	06/21/2022 08:00:00	08:00:00	23.314
40	443	06/21/2022 09:00:00	09:00:00	23.356
40	444	06/21/2022 10:00:00	10:00:00	23.453
40	445	06/21/2022 11:00:00	11:00:00	23.625
40	446	06/21/2022 12:00:00	12:00:00	23.850
40	447	06/21/2022 13:00:00	13:00:00	24.086
40	448	06/21/2022 14:00:00	14:00:00	24.236
40	449	06/21/2022 15:00:00	15:00:00	24.375
40	450	06/21/2022 16:00:00	16:00:00	24.504
40	451	06/21/2022 17:00:00	17:00:00	24.708
40	452	06/21/2022 18:00:00	18:00:00	24.901
40	453	06/21/2022 19:00:00	19:00:00	24.912
40	454	06/21/2022 20:00:00	20:00:00	24.879
40	455	06/21/2022 21:00:00	21:00:00	24.783
40	456	06/21/2022 22:00:00	22:00:00	24.686
40	457	06/21/2022 23:00:00	23:00:00	24.558
40	458	06/22/2022 00:00:00	00:00:00	24.504
40	459	06/22/2022 01:00:00	01:00:00	24.397
40	460	06/22/2022 02:00:00	02:00:00	24.322
40	461	06/22/2022 03:00:00	03:00:00	24.257
40	462	06/22/2022 04:00:00	04:00:00	24.193
40	463	06/22/2022 05:00:00	05:00:00	24.150
40	464	06/22/2022 06:00:00	06:00:00	24.075
40	465	06/22/2022 07:00:00	07:00:00	24.043
40	466	06/22/2022 08:00:00	08:00:00	24.032
40	467	06/22/2022 09:00:00	09:00:00	24.032
40	468	06/22/2022 10:00:00	10:00:00	24.193
40	469	06/22/2022 11:00:00	11:00:00	24.429
40	470	06/22/2022 12:00:00	12:00:00	24.676
40	471	06/22/2022 13:00:00	13:00:00	24.901
40	472	06/22/2022 14:00:00	14:00:00	25.148
40	473	06/22/2022 15:00:00	15:00:00	25.276
40	474	06/22/2022 16:00:00	16:00:00	25.244
40	475	06/22/2022 17:00:00	17:00:00	25.169
40	476	06/22/2022 18:00:00	18:00:00	25.083
40	477	06/22/2022 19:00:00	19:00:00	24.997
40	478	06/22/2022 20:00:00	20:00:00	24.933
40	479	06/22/2022 21:00:00	21:00:00	24.869
40	480	06/22/2022 22:00:00	22:00:00	24.783
40	481	06/22/2022 23:00:00	23:00:00	24.740
40	482	06/23/2022 00:00:00	00:00:00	24.686
40	483	06/23/2022 01:00:00	01:00:00	24.654
40	484	06/23/2022 02:00:00	02:00:00	24.590
40	485	06/23/2022 03:00:00	03:00:00	24.536
40	486	06/23/2022 04:00:00	04:00:00	24.472
40	487	06/23/2022 05:00:00	05:00:00	24.418
40	488	06/23/2022 06:00:00	06:00:00	24.365
40	489	06/23/2022 07:00:00	07:00:00	24.268
40	490	06/23/2022 08:00:00	08:00:00	24.247
40	491	06/23/2022 09:00:00	09:00:00	24.247
40	492	06/23/2022 10:00:00	10:00:00	24.354
40	493	06/23/2022 11:00:00	11:00:00	24.526
40	494	06/23/2022 12:00:00	12:00:00	24.729
40	495	06/23/2022 13:00:00	13:00:00	24.922
40	496	06/23/2022 14:00:00	14:00:00	25.180
40	497	06/23/2022 15:00:00	15:00:00	25.491
40	498	06/23/2022 16:00:00	16:00:00	25.673
40	499	06/23/2022 17:00:00	17:00:00	25.802
40	500	06/23/2022 18:00:00	18:00:00	25.866
40	501	06/23/2022 19:00:00	19:00:00	25.920
40	502	06/23/2022 20:00:00	20:00:00	25.855
40	503	06/23/2022 21:00:00	21:00:00	25.759
40	504	06/23/2022 22:00:00	22:00:00	25.641
40	505	06/23/2022 23:00:00	23:00:00	25.544
40	506	06/24/2022 00:00:00	00:00:00	25.448
40	507	06/24/2022 01:00:00	01:00:00	25.351
40	508	06/24/2022 02:00:00	02:00:00	25.223
40	509	06/24/2022 03:00:00	03:00:00	25.169
40	510	06/24/2022 04:00:00	04:00:00	25.073
40	511	06/24/2022 05:00:00	05:00:00	24.987
40	512	06/24/2022 06:00:00	06:00:00	24.944
40	513	06/24/2022 07:00:00	07:00:00	24.912
40	514	06/24/2022 08:00:00	08:00:00	24.901
40	515	06/24/2022 09:00:00	09:00:00	24.976
40	516	06/24/2022 10:00:00	10:00:00	25.083
40	517	06/24/2022 11:00:00	11:00:00	25.233
40	518	06/24/2022 12:00:00	12:00:00	25.384
40	519	06/24/2022 13:00:00	13:00:00	25.544
40	520	06/24/2022 14:00:00	14:00:00	25.619
40	521	06/24/2022 15:00:00	15:00:00	25.641
40	522	06/24/2022 16:00:00	16:00:00	25.619
40	523	06/24/2022 17:00:00	17:00:00	25.566
40	524	06/24/2022 18:00:00	18:00:00	25.502
40	525	06/24/2022 19:00:00	19:00:00	25.437
40	526	06/24/2022 20:00:00	20:00:00	25.394
40	527	06/24/2022 21:00:00	21:00:00	25.351
40	528	06/24/2022 22:00:00	22:00:00	25.319
40	529	06/24/2022 23:00:00	23:00:00	25.276
40	530	06/25/2022 00:00:00	00:00:00	25.233
40	531	06/25/2022 01:00:00	01:00:00	25.180
40	532	06/25/2022 02:00:00	02:00:00	25.137
40	533	06/25/2022 03:00:00	03:00:00	25.094
40	534	06/25/2022 04:00:00	04:00:00	25.051
40	535	06/25/2022 05:00:00	05:00:00	25.040
40	536	06/25/2022 06:00:00	06:00:00	25.008
40	537	06/25/2022 07:00:00	07:00:00	24.965
40	538	06/25/2022 08:00:00	08:00:00	24.933
40	539	06/25/2022 09:00:00	09:00:00	24.922
40	540	06/25/2022 10:00:00	10:00:00	24.901
40	541	06/25/2022 11:00:00	11:00:00	24.901
40	542	06/25/2022 12:00:00	12:00:00	24.847
40	543	06/25/2022 13:00:00	13:00:00	24.869
40	544	06/25/2022 14:00:00	14:00:00	24.858
40	545	06/25/2022 15:00:00	15:00:00	24.869
40	546	06/25/2022 16:00:00	16:00:00	24.869
40	547	06/25/2022 17:00:00	17:00:00	24.858
40	548	06/25/2022 18:00:00	18:00:00	24.879
40	549	06/25/2022 19:00:00	19:00:00	24.890
40	550	06/25/2022 20:00:00	20:00:00	24.890
40	551	06/25/2022 21:00:00	21:00:00	24.901
40	552	06/25/2022 22:00:00	22:00:00	24.922
40	553	06/25/2022 23:00:00	23:00:00	24.922
40	554	06/26/2022 00:00:00	00:00:00	24.933
40	555	06/26/2022 01:00:00	01:00:00	24.901
40	556	06/26/2022 02:00:00	02:00:00	24.912
40	557	06/26/2022 03:00:00	03:00:00	24.901
40	558	06/26/2022 04:00:00	04:00:00	24.933
40	559	06/26/2022 05:00:00	05:00:00	24.922
40	560	06/26/2022 06:00:00	06:00:00	24.912
40	561	06/26/2022 07:00:00	07:00:00	24.901
40	562	06/26/2022 08:00:00	08:00:00	24.890
40	563	06/26/2022 09:00:00	09:00:00	24.890
40	564	06/26/2022 10:00:00	10:00:00	24.890
40	565	06/26/2022 11:00:00	11:00:00	24.879
40	566	06/26/2022 12:00:00	12:00:00	24.869
40	567	06/26/2022 13:00:00	13:00:00	24.879
40	568	06/26/2022 14:00:00	14:00:00	24.879
40	569	06/26/2022 15:00:00	15:00:00	24.879
40	570	06/26/2022 16:00:00	16:00:00	24.869
40	571	06/26/2022 17:00:00	17:00:00	24.890
40	572	06/26/2022 18:00:00	18:00:00	24.901
40	573	06/26/2022 19:00:00	19:00:00	24.912
40	574	06/26/2022 20:00:00	20:00:00	24.901
40	575	06/26/2022 21:00:00	21:00:00	24.901
40	576	06/26/2022 22:00:00	22:00:00	24.933
40	577	06/26/2022 23:00:00	23:00:00	24.912
40	578	06/27/2022 00:00:00	00:00:00	24.912
40	579	06/27/2022 01:00:00	01:00:00	24.901
40	580	06/27/2022 02:00:00	02:00:00	24.912
40	581	06/27/2022 03:00:00	03:00:00	24.912
40	582	06/27/2022 04:00:00	04:00:00	24.901
40	583	06/27/2022 05:00:00	05:00:00	24.869
40	584	06/27/2022 06:00:00	06:00:00	24.901
40	585	06/27/2022 07:00:00	07:00:00	24.869
40	586	06/27/2022 08:00:00	08:00:00	24.912
40	587	06/27/2022 09:00:00	09:00:00	24.955
40	588	06/27/2022 10:00:00	10:00:00	25.115
40	589	06/27/2022 11:00:00	11:00:00	25.266
40	590	06/27/2022 12:00:00	12:00:00	25.502
40	591	06/27/2022 13:00:00	13:00:00	25.802
40	592	06/27/2022 14:00:00	14:00:00	26.134
40	593	06/27/2022 15:00:00	15:00:00	26.274
40	594	06/27/2022 16:00:00	16:00:00	26.242
40	595	06/27/2022 17:00:00	17:00:00	26.188
40	596	06/27/2022 18:00:00	18:00:00	26.134
40	597	06/27/2022 19:00:00	19:00:00	26.070
40	598	06/27/2022 20:00:00	20:00:00	26.038
40	599	06/27/2022 21:00:00	21:00:00	25.973
40	600	06/27/2022 22:00:00	22:00:00	25.920
40	601	06/27/2022 23:00:00	23:00:00	25.866
40	602	06/28/2022 00:00:00	00:00:00	25.823
40	603	06/28/2022 01:00:00	01:00:00	25.780
40	604	06/28/2022 02:00:00	02:00:00	25.759
40	605	06/28/2022 03:00:00	03:00:00	25.716
40	606	06/28/2022 04:00:00	04:00:00	25.673
40	607	06/28/2022 05:00:00	05:00:00	25.630
40	608	06/28/2022 06:00:00	06:00:00	25.630
40	609	06/28/2022 07:00:00	07:00:00	25.566
40	610	06/28/2022 08:00:00	08:00:00	25.566
40	611	06/28/2022 09:00:00	09:00:00	25.577
40	612	06/28/2022 10:00:00	10:00:00	25.695
40	613	06/28/2022 11:00:00	11:00:00	25.770
40	614	06/28/2022 12:00:00	12:00:00	25.877
40	615	06/28/2022 13:00:00	13:00:00	26.006
40	616	06/28/2022 14:00:00	14:00:00	26.252
40	617	06/28/2022 15:00:00	15:00:00	26.477
40	618	06/28/2022 16:00:00	16:00:00	26.735
40	619	06/28/2022 17:00:00	17:00:00	26.821
40	620	06/28/2022 18:00:00	18:00:00	27.024
40	621	06/28/2022 19:00:00	19:00:00	27.046
40	622	06/28/2022 20:00:00	20:00:00	26.949
40	623	06/28/2022 21:00:00	21:00:00	26.810
40	624	06/28/2022 22:00:00	22:00:00	26.724
40	625	06/28/2022 23:00:00	23:00:00	26.671
40	626	06/29/2022 00:00:00	00:00:00	26.542
40	627	06/29/2022 01:00:00	01:00:00	26.499
40	628	06/29/2022 02:00:00	02:00:00	26.445
40	629	06/29/2022 03:00:00	03:00:00	26.381
40	630	06/29/2022 04:00:00	04:00:00	26.360
40	631	06/29/2022 05:00:00	05:00:00	26.295
40	632	06/29/2022 06:00:00	06:00:00	26.263
40	633	06/29/2022 07:00:00	07:00:00	26.209
40	634	06/29/2022 08:00:00	08:00:00	26.199
40	635	06/29/2022 09:00:00	09:00:00	26.188
40	636	06/29/2022 10:00:00	10:00:00	26.177
40	637	06/29/2022 11:00:00	11:00:00	26.242
40	638	06/29/2022 12:00:00	12:00:00	26.306
40	639	06/29/2022 13:00:00	13:00:00	26.381
40	640	06/29/2022 14:00:00	14:00:00	26.477
40	641	06/29/2022 15:00:00	15:00:00	26.553
40	642	06/29/2022 16:00:00	16:00:00	26.585
40	643	06/29/2022 17:00:00	17:00:00	26.585
40	644	06/29/2022 18:00:00	18:00:00	26.553
40	645	06/29/2022 19:00:00	19:00:00	26.542
40	646	06/29/2022 20:00:00	20:00:00	26.510
40	647	06/29/2022 21:00:00	21:00:00	26.499
40	648	06/29/2022 22:00:00	22:00:00	26.477
40	649	06/29/2022 23:00:00	23:00:00	26.467
40	650	06/30/2022 00:00:00	00:00:00	26.456
40	651	06/30/2022 01:00:00	01:00:00	26.445
40	652	06/30/2022 02:00:00	02:00:00	26.402
40	653	06/30/2022 03:00:00	03:00:00	26.381
40	654	06/30/2022 04:00:00	04:00:00	26.360
40	655	06/30/2022 05:00:00	05:00:00	26.338
40	656	06/30/2022 06:00:00	06:00:00	26.317
40	657	06/30/2022 07:00:00	07:00:00	26.295
40	658	06/30/2022 08:00:00	08:00:00	26.295
40	659	06/30/2022 09:00:00	09:00:00	26.274
40	660	06/30/2022 10:00:00	10:00:00	26.338
40	661	06/30/2022 11:00:00	11:00:00	26.488
40	662	06/30/2022 12:00:00	12:00:00	26.713
40	663	06/30/2022 13:00:00	13:00:00	26.853
40	664	06/30/2022 14:00:00	14:00:00	27.014
40	665	06/30/2022 15:00:00	15:00:00	27.057
40	666	06/30/2022 16:00:00	16:00:00	27.110
40	667	06/30/2022 17:00:00	17:00:00	27.303
40	668	06/30/2022 18:00:00	18:00:00	27.400
40	669	06/30/2022 19:00:00	19:00:00	27.496
40	670	06/30/2022 20:00:00	20:00:00	27.486
40	671	06/30/2022 21:00:00	21:00:00	27.453
40	672	06/30/2022 22:00:00	22:00:00	27.400
40	673	06/30/2022 23:00:00	23:00:00	27.325
40	674	07/01/2022 00:00:00	00:00:00	27.250
40	675	07/01/2022 01:00:00	01:00:00	27.175
40	676	07/01/2022 02:00:00	02:00:00	27.121
40	677	07/01/2022 03:00:00	03:00:00	27.078
40	678	07/01/2022 04:00:00	04:00:00	26.992
40	679	07/01/2022 05:00:00	05:00:00	26.949
40	680	07/01/2022 06:00:00	06:00:00	26.917
40	681	07/01/2022 07:00:00	07:00:00	26.885
40	682	07/01/2022 08:00:00	08:00:00	26.885
40	683	07/01/2022 09:00:00	09:00:00	26.960
40	684	07/01/2022 10:00:00	10:00:00	27.057
40	685	07/01/2022 11:00:00	11:00:00	27.153
40	686	07/01/2022 12:00:00	12:00:00	27.260
40	687	07/01/2022 13:00:00	13:00:00	27.368
40	688	07/01/2022 14:00:00	14:00:00	27.421
40	689	07/01/2022 15:00:00	15:00:00	27.421
40	690	07/01/2022 16:00:00	16:00:00	27.357
40	691	07/01/2022 17:00:00	17:00:00	27.303
40	692	07/01/2022 18:00:00	18:00:00	27.282
40	693	07/01/2022 19:00:00	19:00:00	27.239
40	694	07/01/2022 20:00:00	20:00:00	27.185
40	695	07/01/2022 21:00:00	21:00:00	27.142
40	696	07/01/2022 22:00:00	22:00:00	27.089
40	697	07/01/2022 23:00:00	23:00:00	27.067
40	698	07/02/2022 00:00:00	00:00:00	27.014
40	699	07/02/2022 01:00:00	01:00:00	26.971
40	700	07/02/2022 02:00:00	02:00:00	26.906
40	701	07/02/2022 03:00:00	03:00:00	26.853
40	702	07/02/2022 04:00:00	04:00:00	26.789
40	703	07/02/2022 05:00:00	05:00:00	26.756
40	704	07/02/2022 06:00:00	06:00:00	26.681
40	705	07/02/2022 07:00:00	07:00:00	26.638
40	706	07/02/2022 08:00:00	08:00:00	26.606
40	707	07/02/2022 09:00:00	09:00:00	26.595
40	708	07/02/2022 10:00:00	10:00:00	26.595
40	709	07/02/2022 11:00:00	11:00:00	26.563
40	710	07/02/2022 12:00:00	12:00:00	26.574
40	711	07/02/2022 13:00:00	13:00:00	26.574
40	712	07/02/2022 14:00:00	14:00:00	26.595
40	713	07/02/2022 15:00:00	15:00:00	26.638
40	714	07/02/2022 16:00:00	16:00:00	26.649
40	715	07/02/2022 17:00:00	17:00:00	26.660
40	716	07/02/2022 18:00:00	18:00:00	26.681
40	717	07/02/2022 19:00:00	19:00:00	26.703
40	718	07/02/2022 20:00:00	20:00:00	26.692
40	719	07/02/2022 21:00:00	21:00:00	26.692
40	720	07/02/2022 22:00:00	22:00:00	26.671
40	721	07/02/2022 23:00:00	23:00:00	26.638
40	722	07/03/2022 00:00:00	00:00:00	26.617
40	723	07/03/2022 01:00:00	01:00:00	26.606
40	724	07/03/2022 02:00:00	02:00:00	26.617
40	725	07/03/2022 03:00:00	03:00:00	26.574
40	726	07/03/2022 04:00:00	04:00:00	26.553
40	727	07/03/2022 05:00:00	05:00:00	26.520
40	728	07/03/2022 06:00:00	06:00:00	26.499
40	729	07/03/2022 07:00:00	07:00:00	26.499
40	730	07/03/2022 08:00:00	08:00:00	26.467
40	731	07/03/2022 09:00:00	09:00:00	26.445
40	732	07/03/2022 10:00:00	10:00:00	26.413
40	733	07/03/2022 11:00:00	11:00:00	26.424
40	734	07/03/2022 12:00:00	12:00:00	26.402
40	735	07/03/2022 13:00:00	13:00:00	26.392
40	736	07/03/2022 14:00:00	14:00:00	26.360
40	737	07/03/2022 15:00:00	15:00:00	26.360
40	738	07/03/2022 16:00:00	16:00:00	26.370
40	739	07/03/2022 17:00:00	17:00:00	26.381
40	740	07/03/2022 18:00:00	18:00:00	26.360
40	741	07/03/2022 19:00:00	19:00:00	26.360
40	742	07/03/2022 20:00:00	20:00:00	26.360
40	743	07/03/2022 21:00:00	21:00:00	26.360
40	744	07/03/2022 22:00:00	22:00:00	26.338
40	745	07/03/2022 23:00:00	23:00:00	26.349
40	746	07/04/2022 00:00:00	00:00:00	26.295
40	747	07/04/2022 01:00:00	01:00:00	26.295
40	748	07/04/2022 02:00:00	02:00:00	26.295
40	749	07/04/2022 03:00:00	03:00:00	26.274
40	750	07/04/2022 04:00:00	04:00:00	26.263
40	751	07/04/2022 05:00:00	05:00:00	26.242
40	752	07/04/2022 06:00:00	06:00:00	26.242
40	753	07/04/2022 07:00:00	07:00:00	26.220
40	754	07/04/2022 08:00:00	08:00:00	26.145
40	755	07/04/2022 09:00:00	09:00:00	26.102
40	756	07/04/2022 10:00:00	10:00:00	26.102
40	757	07/04/2022 11:00:00	11:00:00	26.263
40	758	07/04/2022 12:00:00	12:00:00	26.477
40	759	07/04/2022 13:00:00	13:00:00	26.703
40	760	07/04/2022 14:00:00	14:00:00	26.917
40	761	07/04/2022 15:00:00	15:00:00	27.046
40	762	07/04/2022 16:00:00	16:00:00	27.057
40	763	07/04/2022 17:00:00	17:00:00	27.024
40	764	07/04/2022 18:00:00	18:00:00	27.035
40	765	07/04/2022 19:00:00	19:00:00	27.035
40	766	07/04/2022 20:00:00	20:00:00	27.014
40	767	07/04/2022 21:00:00	21:00:00	27.035
40	768	07/04/2022 22:00:00	22:00:00	27.078
40	769	07/04/2022 23:00:00	23:00:00	27.078
40	770	07/05/2022 00:00:00	00:00:00	27.100
40	771	07/05/2022 01:00:00	01:00:00	27.100
40	772	07/05/2022 02:00:00	02:00:00	27.121
40	773	07/05/2022 03:00:00	03:00:00	27.078
40	774	07/05/2022 04:00:00	04:00:00	27.100
40	775	07/05/2022 05:00:00	05:00:00	27.142
40	776	07/05/2022 06:00:00	06:00:00	27.110
40	777	07/05/2022 07:00:00	07:00:00	27.132
40	778	07/05/2022 08:00:00	08:00:00	27.121
40	779	07/05/2022 09:00:00	09:00:00	27.164
40	780	07/05/2022 10:00:00	10:00:00	27.239
40	781	07/05/2022 11:00:00	11:00:00	27.368
40	782	07/05/2022 12:00:00	12:00:00	27.550
40	783	07/05/2022 13:00:00	13:00:00	27.722
40	784	07/05/2022 14:00:00	14:00:00	27.979
40	785	07/05/2022 15:00:00	15:00:00	28.097
40	786	07/05/2022 16:00:00	16:00:00	28.140
40	787	07/05/2022 17:00:00	17:00:00	28.097
40	788	07/05/2022 18:00:00	18:00:00	28.172
40	789	07/05/2022 19:00:00	19:00:00	28.269
40	790	07/05/2022 20:00:00	20:00:00	28.279
40	791	07/05/2022 21:00:00	21:00:00	28.215
40	792	07/05/2022 22:00:00	22:00:00	28.129
40	793	07/05/2022 23:00:00	23:00:00	28.011
40	794	07/06/2022 00:00:00	00:00:00	27.893
40	795	07/06/2022 01:00:00	01:00:00	27.786
40	796	07/06/2022 02:00:00	02:00:00	27.657
40	797	07/06/2022 03:00:00	03:00:00	27.539
40	798	07/06/2022 04:00:00	04:00:00	27.464
40	799	07/06/2022 05:00:00	05:00:00	27.368
40	800	07/06/2022 06:00:00	06:00:00	27.314
40	801	07/06/2022 07:00:00	07:00:00	27.260
40	802	07/06/2022 08:00:00	08:00:00	27.250
40	803	07/06/2022 09:00:00	09:00:00	27.142
40	804	07/06/2022 10:00:00	10:00:00	27.132
40	805	07/06/2022 11:00:00	11:00:00	27.153
40	806	07/06/2022 12:00:00	12:00:00	27.218
40	807	07/06/2022 13:00:00	13:00:00	27.314
40	808	07/06/2022 14:00:00	14:00:00	27.400
40	809	07/06/2022 15:00:00	15:00:00	27.453
40	810	07/06/2022 16:00:00	16:00:00	27.475
40	811	07/06/2022 17:00:00	17:00:00	27.496
40	812	07/06/2022 18:00:00	18:00:00	27.475
40	813	07/06/2022 19:00:00	19:00:00	27.464
40	814	07/06/2022 20:00:00	20:00:00	27.453
40	815	07/06/2022 21:00:00	21:00:00	27.421
40	816	07/06/2022 22:00:00	22:00:00	27.357
40	817	07/06/2022 23:00:00	23:00:00	27.282
40	818	07/07/2022 00:00:00	00:00:00	27.218
40	819	07/07/2022 01:00:00	01:00:00	27.142
40	820	07/07/2022 02:00:00	02:00:00	27.078
40	821	07/07/2022 03:00:00	03:00:00	27.024
40	822	07/07/2022 04:00:00	04:00:00	26.971
40	823	07/07/2022 05:00:00	05:00:00	26.896
40	824	07/07/2022 06:00:00	06:00:00	26.874
40	825	07/07/2022 07:00:00	07:00:00	26.821
40	826	07/07/2022 08:00:00	08:00:00	26.799
40	827	07/07/2022 09:00:00	09:00:00	26.810
40	828	07/07/2022 10:00:00	10:00:00	26.853
40	829	07/07/2022 11:00:00	11:00:00	26.928
40	830	07/07/2022 12:00:00	12:00:00	27.024
40	831	07/07/2022 13:00:00	13:00:00	27.057
40	832	07/07/2022 14:00:00	14:00:00	27.003
40	833	07/07/2022 15:00:00	15:00:00	27.024
40	834	07/07/2022 16:00:00	16:00:00	27.003
40	835	07/07/2022 17:00:00	17:00:00	26.853
40	836	07/07/2022 18:00:00	18:00:00	26.767
40	837	07/07/2022 19:00:00	19:00:00	26.842
40	838	07/07/2022 20:00:00	20:00:00	26.853
40	839	07/07/2022 21:00:00	21:00:00	26.874
40	840	07/07/2022 22:00:00	22:00:00	26.864
40	841	07/07/2022 23:00:00	23:00:00	26.831
40	842	07/08/2022 00:00:00	00:00:00	26.821
40	843	07/08/2022 01:00:00	01:00:00	26.789
40	844	07/08/2022 02:00:00	02:00:00	26.756
40	845	07/08/2022 03:00:00	03:00:00	26.735
40	846	07/08/2022 04:00:00	04:00:00	26.692
40	847	07/08/2022 05:00:00	05:00:00	26.649
40	848	07/08/2022 06:00:00	06:00:00	26.606
40	849	07/08/2022 07:00:00	07:00:00	26.606
40	850	07/08/2022 08:00:00	08:00:00	26.595
40	851	07/08/2022 09:00:00	09:00:00	26.306
40	852	07/08/2022 10:00:00	10:00:00	25.963
40	853	07/08/2022 11:00:00	11:00:00	25.716
40	854	07/08/2022 12:00:00	12:00:00	25.802
40	855	07/08/2022 13:00:00	13:00:00	25.855
40	856	07/08/2022 14:00:00	14:00:00	25.941
40	857	07/08/2022 15:00:00	15:00:00	26.038
40	858	07/08/2022 16:00:00	16:00:00	26.038
40	859	07/08/2022 17:00:00	17:00:00	26.027
40	860	07/08/2022 18:00:00	18:00:00	26.027
40	861	07/08/2022 19:00:00	19:00:00	25.963
40	862	07/08/2022 20:00:00	20:00:00	25.973
40	863	07/08/2022 21:00:00	21:00:00	25.941
40	864	07/08/2022 22:00:00	22:00:00	25.898
40	865	07/08/2022 23:00:00	23:00:00	25.855
40	866	07/09/2022 00:00:00	00:00:00	25.823
40	867	07/09/2022 01:00:00	01:00:00	25.780
40	868	07/09/2022 02:00:00	02:00:00	25.770
40	869	07/09/2022 03:00:00	03:00:00	25.737
40	870	07/09/2022 04:00:00	04:00:00	25.695
40	871	07/09/2022 05:00:00	05:00:00	25.673
40	872	07/09/2022 06:00:00	06:00:00	25.619
40	873	07/09/2022 07:00:00	07:00:00	25.609
40	874	07/09/2022 08:00:00	08:00:00	25.566
40	875	07/09/2022 09:00:00	09:00:00	25.566
40	876	07/09/2022 10:00:00	10:00:00	25.544
40	877	07/09/2022 11:00:00	11:00:00	25.491
40	878	07/09/2022 12:00:00	12:00:00	25.469
40	879	07/09/2022 13:00:00	13:00:00	25.416
40	880	07/09/2022 14:00:00	14:00:00	25.394
40	881	07/09/2022 15:00:00	15:00:00	25.341
40	882	07/09/2022 16:00:00	16:00:00	25.319
40	883	07/09/2022 17:00:00	17:00:00	25.298
40	884	07/09/2022 18:00:00	18:00:00	25.276
40	885	07/09/2022 19:00:00	19:00:00	25.233
40	886	07/09/2022 20:00:00	20:00:00	25.201
40	887	07/09/2022 21:00:00	21:00:00	25.180
40	888	07/09/2022 22:00:00	22:00:00	25.158
40	889	07/09/2022 23:00:00	23:00:00	25.115
40	890	07/10/2022 00:00:00	00:00:00	25.105
40	891	07/10/2022 01:00:00	01:00:00	25.083
40	892	07/10/2022 02:00:00	02:00:00	25.051
40	893	07/10/2022 03:00:00	03:00:00	25.030
40	894	07/10/2022 04:00:00	04:00:00	24.997
40	895	07/10/2022 05:00:00	05:00:00	24.987
40	896	07/10/2022 06:00:00	06:00:00	24.987
40	897	07/10/2022 07:00:00	07:00:00	24.955
40	898	07/10/2022 08:00:00	08:00:00	24.955
40	899	07/10/2022 09:00:00	09:00:00	24.912
40	900	07/10/2022 10:00:00	10:00:00	24.890
40	901	07/10/2022 11:00:00	11:00:00	24.847
40	902	07/10/2022 12:00:00	12:00:00	24.847
40	903	07/10/2022 13:00:00	13:00:00	24.826
40	904	07/10/2022 14:00:00	14:00:00	24.794
40	905	07/10/2022 15:00:00	15:00:00	24.740
40	906	07/10/2022 16:00:00	16:00:00	24.729
40	907	07/10/2022 17:00:00	17:00:00	24.686
40	908	07/10/2022 18:00:00	18:00:00	24.676
40	909	07/10/2022 19:00:00	19:00:00	24.654
40	910	07/10/2022 20:00:00	20:00:00	24.622
40	911	07/10/2022 21:00:00	21:00:00	24.590
40	912	07/10/2022 22:00:00	22:00:00	24.568
40	913	07/10/2022 23:00:00	23:00:00	24.547
40	914	07/11/2022 00:00:00	00:00:00	24.547
40	915	07/11/2022 01:00:00	01:00:00	24.515
40	916	07/11/2022 02:00:00	02:00:00	24.515
40	917	07/11/2022 03:00:00	03:00:00	24.472
40	918	07/11/2022 04:00:00	04:00:00	24.472
40	919	07/11/2022 05:00:00	05:00:00	24.450
40	920	07/11/2022 06:00:00	06:00:00	24.450
40	921	07/11/2022 07:00:00	07:00:00	24.450
40	922	07/11/2022 08:00:00	08:00:00	24.429
40	923	07/11/2022 09:00:00	09:00:00	24.408
40	924	07/11/2022 10:00:00	10:00:00	24.386
40	925	07/11/2022 11:00:00	11:00:00	24.343
40	926	07/11/2022 12:00:00	12:00:00	24.365
40	927	07/11/2022 13:00:00	13:00:00	24.386
40	928	07/11/2022 14:00:00	14:00:00	24.472
40	929	07/11/2022 15:00:00	15:00:00	24.579
40	930	07/11/2022 16:00:00	16:00:00	24.633
40	931	07/11/2022 17:00:00	17:00:00	24.633
40	932	07/11/2022 18:00:00	18:00:00	24.633
40	933	07/11/2022 19:00:00	19:00:00	24.633
40	934	07/11/2022 20:00:00	20:00:00	24.601
40	935	07/11/2022 21:00:00	21:00:00	24.568
40	936	07/11/2022 22:00:00	22:00:00	24.547
40	937	07/11/2022 23:00:00	23:00:00	24.526
40	938	07/12/2022 00:00:00	00:00:00	24.504
40	939	07/12/2022 01:00:00	01:00:00	24.483
40	940	07/12/2022 02:00:00	02:00:00	24.472
40	941	07/12/2022 03:00:00	03:00:00	24.461
40	942	07/12/2022 04:00:00	04:00:00	24.429
40	943	07/12/2022 05:00:00	05:00:00	24.408
40	944	07/12/2022 06:00:00	06:00:00	24.375
40	945	07/12/2022 07:00:00	07:00:00	24.365
40	946	07/12/2022 08:00:00	08:00:00	24.332
40	947	07/12/2022 09:00:00	09:00:00	24.172
40	948	07/12/2022 10:00:00	10:00:00	24.161
40	949	07/12/2022 11:00:00	11:00:00	24.204
40	950	07/12/2022 12:00:00	12:00:00	24.257
40	951	07/12/2022 13:00:00	13:00:00	24.290
40	952	07/12/2022 14:00:00	14:00:00	24.365
40	953	07/12/2022 15:00:00	15:00:00	24.461
40	954	07/12/2022 16:00:00	16:00:00	24.558
40	955	07/12/2022 17:00:00	17:00:00	24.601
40	956	07/12/2022 18:00:00	18:00:00	24.644
40	957	07/12/2022 19:00:00	19:00:00	24.654
40	958	07/12/2022 20:00:00	20:00:00	24.697
40	959	07/12/2022 21:00:00	21:00:00	24.697
40	960	07/12/2022 22:00:00	22:00:00	24.676
40	961	07/12/2022 23:00:00	23:00:00	24.633
40	962	07/13/2022 00:00:00	00:00:00	24.611
40	963	07/13/2022 01:00:00	01:00:00	24.590
40	964	07/13/2022 02:00:00	02:00:00	24.579
40	965	07/13/2022 03:00:00	03:00:00	24.526
40	966	07/13/2022 04:00:00	04:00:00	24.493
40	967	07/13/2022 05:00:00	05:00:00	24.472
40	968	07/13/2022 06:00:00	06:00:00	24.429
40	969	07/13/2022 07:00:00	07:00:00	24.418
40	970	07/13/2022 08:00:00	08:00:00	24.365
40	971	07/13/2022 09:00:00	09:00:00	24.354
40	972	07/13/2022 10:00:00	10:00:00	24.332
40	973	07/13/2022 11:00:00	11:00:00	24.322
40	974	07/13/2022 12:00:00	12:00:00	24.311
40	975	07/13/2022 13:00:00	13:00:00	24.300
40	976	07/13/2022 14:00:00	14:00:00	24.290
40	977	07/13/2022 15:00:00	15:00:00	24.225
40	978	07/13/2022 16:00:00	16:00:00	24.225
40	979	07/13/2022 17:00:00	17:00:00	24.204
40	980	07/13/2022 18:00:00	18:00:00	24.182
40	981	07/13/2022 19:00:00	19:00:00	24.172
40	982	07/13/2022 20:00:00	20:00:00	24.150
40	983	07/13/2022 21:00:00	21:00:00	24.097
40	984	07/13/2022 22:00:00	22:00:00	24.097
40	985	07/13/2022 23:00:00	23:00:00	24.086
40	986	07/14/2022 00:00:00	00:00:00	24.064
40	987	07/14/2022 01:00:00	01:00:00	24.054
40	988	07/14/2022 02:00:00	02:00:00	24.000
40	989	07/14/2022 03:00:00	03:00:00	23.957
40	990	07/14/2022 04:00:00	04:00:00	23.957
40	991	07/14/2022 05:00:00	05:00:00	23.914
40	992	07/14/2022 06:00:00	06:00:00	23.914
40	993	07/14/2022 07:00:00	07:00:00	23.871
40	994	07/14/2022 08:00:00	08:00:00	23.850
40	995	07/14/2022 09:00:00	09:00:00	23.764
40	996	07/14/2022 10:00:00	10:00:00	23.721
40	997	07/14/2022 11:00:00	11:00:00	23.807
40	998	07/14/2022 12:00:00	12:00:00	23.914
40	999	07/14/2022 13:00:00	13:00:00	24.097
40	1000	07/14/2022 14:00:00	14:00:00	24.268
40	1001	07/14/2022 15:00:00	15:00:00	24.408
40	1002	07/14/2022 16:00:00	16:00:00	24.536
40	1003	07/14/2022 17:00:00	17:00:00	24.665
40	1004	07/14/2022 18:00:00	18:00:00	24.794
40	1005	07/14/2022 19:00:00	19:00:00	24.933
40	1006	07/14/2022 20:00:00	20:00:00	24.933
40	1007	07/14/2022 21:00:00	21:00:00	24.901
40	1008	07/14/2022 22:00:00	22:00:00	24.847
40	1009	07/14/2022 23:00:00	23:00:00	24.740
40	1010	07/15/2022 00:00:00	00:00:00	24.644
40	1011	07/15/2022 01:00:00	01:00:00	24.504
40	1012	07/15/2022 02:00:00	02:00:00	24.429
40	1013	07/15/2022 03:00:00	03:00:00	24.332
40	1014	07/15/2022 04:00:00	04:00:00	24.257
40	1015	07/15/2022 05:00:00	05:00:00	24.172
40	1016	07/15/2022 06:00:00	06:00:00	24.075
40	1017	07/15/2022 07:00:00	07:00:00	24.032
40	1018	07/15/2022 08:00:00	08:00:00	24.032
40	1019	07/15/2022 09:00:00	09:00:00	23.989
40	1020	07/15/2022 10:00:00	10:00:00	23.979
40	1021	07/15/2022 11:00:00	11:00:00	23.979
40	1022	07/15/2022 12:00:00	12:00:00	23.957
40	1023	07/15/2022 13:00:00	13:00:00	24.000
40	1024	07/15/2022 14:00:00	14:00:00	24.011
40	1025	07/15/2022 15:00:00	15:00:00	24.032
40	1026	07/15/2022 16:00:00	16:00:00	24.032
40	1027	07/15/2022 17:00:00	17:00:00	24.054
40	1028	07/15/2022 18:00:00	18:00:00	24.097
40	1029	07/15/2022 19:00:00	19:00:00	24.097
40	1030	07/15/2022 20:00:00	20:00:00	24.118
40	1031	07/15/2022 21:00:00	21:00:00	24.118
40	1032	07/15/2022 22:00:00	22:00:00	24.172
40	1033	07/15/2022 23:00:00	23:00:00	24.172
40	1034	07/16/2022 00:00:00	00:00:00	24.182
40	1035	07/16/2022 01:00:00	01:00:00	24.193
40	1036	07/16/2022 02:00:00	02:00:00	24.214
40	1037	07/16/2022 03:00:00	03:00:00	24.204
40	1038	07/16/2022 04:00:00	04:00:00	24.193
40	1039	07/16/2022 05:00:00	05:00:00	24.204
40	1040	07/16/2022 06:00:00	06:00:00	24.193
40	1041	07/16/2022 07:00:00	07:00:00	24.214
40	1042	07/16/2022 08:00:00	08:00:00	24.193
40	1043	07/16/2022 09:00:00	09:00:00	24.214
40	1044	07/16/2022 10:00:00	10:00:00	24.214
40	1045	07/16/2022 11:00:00	11:00:00	24.225
40	1046	07/16/2022 12:00:00	12:00:00	24.257
40	1047	07/16/2022 13:00:00	13:00:00	24.247
40	1048	07/16/2022 14:00:00	14:00:00	24.268
40	1049	07/16/2022 15:00:00	15:00:00	24.257
40	1050	07/16/2022 16:00:00	16:00:00	24.279
40	1051	07/16/2022 17:00:00	17:00:00	24.290
40	1052	07/16/2022 18:00:00	18:00:00	24.311
40	1053	07/16/2022 19:00:00	19:00:00	24.332
40	1054	07/16/2022 20:00:00	20:00:00	24.322
40	1055	07/16/2022 21:00:00	21:00:00	24.322
40	1056	07/16/2022 22:00:00	22:00:00	24.343
40	1057	07/16/2022 23:00:00	23:00:00	24.322
40	1058	07/17/2022 00:00:00	00:00:00	24.322
40	1059	07/17/2022 01:00:00	01:00:00	24.343
40	1060	07/17/2022 02:00:00	02:00:00	24.354
40	1061	07/17/2022 03:00:00	03:00:00	24.365
40	1062	07/17/2022 04:00:00	04:00:00	24.365
40	1063	07/17/2022 05:00:00	05:00:00	24.386
40	1064	07/17/2022 06:00:00	06:00:00	24.408
40	1065	07/17/2022 07:00:00	07:00:00	24.408
40	1066	07/17/2022 08:00:00	08:00:00	24.440
40	1067	07/17/2022 09:00:00	09:00:00	24.418
40	1068	07/17/2022 10:00:00	10:00:00	24.450
40	1069	07/17/2022 11:00:00	11:00:00	24.450
40	1070	07/17/2022 12:00:00	12:00:00	24.461
40	1071	07/17/2022 13:00:00	13:00:00	24.483
40	1072	07/17/2022 14:00:00	14:00:00	24.526
40	1073	07/17/2022 15:00:00	15:00:00	24.547
40	1074	07/17/2022 16:00:00	16:00:00	24.568
40	1075	07/17/2022 17:00:00	17:00:00	24.590
40	1076	07/17/2022 18:00:00	18:00:00	24.590
40	1077	07/17/2022 19:00:00	19:00:00	24.622
40	1078	07/17/2022 20:00:00	20:00:00	24.686
40	1079	07/17/2022 21:00:00	21:00:00	24.665
40	1080	07/17/2022 22:00:00	22:00:00	24.697
40	1081	07/17/2022 23:00:00	23:00:00	24.697
40	1082	07/18/2022 00:00:00	00:00:00	24.729
40	1083	07/18/2022 01:00:00	01:00:00	24.729
40	1084	07/18/2022 02:00:00	02:00:00	24.729
40	1085	07/18/2022 03:00:00	03:00:00	24.729
40	1086	07/18/2022 04:00:00	04:00:00	24.729
40	1087	07/18/2022 05:00:00	05:00:00	24.729
40	1088	07/18/2022 06:00:00	06:00:00	24.751
40	1089	07/18/2022 07:00:00	07:00:00	24.751
40	1090	07/18/2022 08:00:00	08:00:00	24.729
40	1091	07/18/2022 09:00:00	09:00:00	24.794
40	1092	07/18/2022 10:00:00	10:00:00	24.944
40	1093	07/18/2022 11:00:00	11:00:00	25.158
40	1094	07/18/2022 12:00:00	12:00:00	25.351
40	1095	07/18/2022 13:00:00	13:00:00	25.502
40	1096	07/18/2022 14:00:00	14:00:00	25.641
40	1097	07/18/2022 15:00:00	15:00:00	25.684
40	1098	07/18/2022 16:00:00	16:00:00	25.577
40	1099	07/18/2022 17:00:00	17:00:00	25.502
40	1100	07/18/2022 18:00:00	18:00:00	25.448
40	1101	07/18/2022 19:00:00	19:00:00	25.405
40	1102	07/18/2022 20:00:00	20:00:00	25.405
40	1103	07/18/2022 21:00:00	21:00:00	25.384
40	1104	07/18/2022 22:00:00	22:00:00	25.362
40	1105	07/18/2022 23:00:00	23:00:00	25.362
40	1106	07/19/2022 00:00:00	00:00:00	25.287
40	1107	07/19/2022 01:00:00	01:00:00	25.244
40	1108	07/19/2022 02:00:00	02:00:00	25.158
40	1109	07/19/2022 03:00:00	03:00:00	25.083
40	1110	07/19/2022 04:00:00	04:00:00	24.987
40	1111	07/19/2022 05:00:00	05:00:00	24.922
40	1112	07/19/2022 06:00:00	06:00:00	24.869
40	1113	07/19/2022 07:00:00	07:00:00	24.815
40	1114	07/19/2022 08:00:00	08:00:00	24.772
40	1115	07/19/2022 09:00:00	09:00:00	24.751
40	1116	07/19/2022 10:00:00	10:00:00	24.794
40	1117	07/19/2022 11:00:00	11:00:00	24.933
40	1118	07/19/2022 12:00:00	12:00:00	25.073
40	1119	07/19/2022 13:00:00	13:00:00	25.212
40	1120	07/19/2022 14:00:00	14:00:00	25.384
40	1121	07/19/2022 15:00:00	15:00:00	25.534
40	1122	07/19/2022 16:00:00	16:00:00	25.716
40	1123	07/19/2022 17:00:00	17:00:00	25.845
40	1124	07/19/2022 18:00:00	18:00:00	25.920
40	1125	07/19/2022 19:00:00	19:00:00	25.888
40	1126	07/19/2022 20:00:00	20:00:00	25.802
40	1127	07/19/2022 21:00:00	21:00:00	25.705
40	1128	07/19/2022 22:00:00	22:00:00	25.630
40	1129	07/19/2022 23:00:00	23:00:00	25.566
40	1130	07/20/2022 00:00:00	00:00:00	25.534
40	1131	07/20/2022 01:00:00	01:00:00	25.491
40	1132	07/20/2022 02:00:00	02:00:00	25.459
40	1133	07/20/2022 03:00:00	03:00:00	25.405
40	1134	07/20/2022 04:00:00	04:00:00	25.362
40	1135	07/20/2022 05:00:00	05:00:00	25.341
40	1136	07/20/2022 06:00:00	06:00:00	25.319
40	1137	07/20/2022 07:00:00	07:00:00	25.233
40	1138	07/20/2022 08:00:00	08:00:00	25.158
40	1139	07/20/2022 09:00:00	09:00:00	25.115
40	1140	07/20/2022 10:00:00	10:00:00	25.137
40	1141	07/20/2022 11:00:00	11:00:00	25.201
40	1142	07/20/2022 12:00:00	12:00:00	25.362
40	1143	07/20/2022 13:00:00	13:00:00	25.566
40	1144	07/20/2022 14:00:00	14:00:00	25.770
40	1145	07/20/2022 15:00:00	15:00:00	25.813
40	1146	07/20/2022 16:00:00	16:00:00	25.813
40	1147	07/20/2022 17:00:00	17:00:00	25.791
40	1148	07/20/2022 18:00:00	18:00:00	25.770
40	1149	07/20/2022 19:00:00	19:00:00	25.716
40	1150	07/20/2022 20:00:00	20:00:00	25.684
40	1151	07/20/2022 21:00:00	21:00:00	25.652
40	1152	07/20/2022 22:00:00	22:00:00	25.630
40	1153	07/20/2022 23:00:00	23:00:00	25.609
40	1154	07/21/2022 00:00:00	00:00:00	25.566
40	1155	07/21/2022 01:00:00	01:00:00	25.555
40	1156	07/21/2022 02:00:00	02:00:00	25.534
40	1157	07/21/2022 03:00:00	03:00:00	25.502
40	1158	07/21/2022 04:00:00	04:00:00	25.502
40	1159	07/21/2022 05:00:00	05:00:00	25.469
40	1160	07/21/2022 06:00:00	06:00:00	25.448
40	1161	07/21/2022 07:00:00	07:00:00	25.416
40	1162	07/21/2022 08:00:00	08:00:00	25.416
40	1163	07/21/2022 09:00:00	09:00:00	25.405
40	1164	07/21/2022 10:00:00	10:00:00	25.384
40	1165	07/21/2022 11:00:00	11:00:00	25.373
40	1166	07/21/2022 12:00:00	12:00:00	25.362
40	1167	07/21/2022 13:00:00	13:00:00	25.319
40	1168	07/21/2022 14:00:00	14:00:00	25.351
40	1169	07/21/2022 15:00:00	15:00:00	25.362
40	1170	07/21/2022 16:00:00	16:00:00	25.405
40	1171	07/21/2022 17:00:00	17:00:00	25.426
40	1172	07/21/2022 18:00:00	18:00:00	25.480
40	1173	07/21/2022 19:00:00	19:00:00	25.523
40	1174	07/21/2022 20:00:00	20:00:00	25.555
40	1175	07/21/2022 21:00:00	21:00:00	25.587
40	1176	07/21/2022 22:00:00	22:00:00	25.577
40	1177	07/21/2022 23:00:00	23:00:00	25.587
40	1178	07/22/2022 00:00:00	00:00:00	25.587
40	1179	07/22/2022 01:00:00	01:00:00	25.555
40	1180	07/22/2022 02:00:00	02:00:00	25.598
40	1181	07/22/2022 03:00:00	03:00:00	25.587
40	1182	07/22/2022 04:00:00	04:00:00	25.566
40	1183	07/22/2022 05:00:00	05:00:00	25.555
40	1184	07/22/2022 06:00:00	06:00:00	25.566
40	1185	07/22/2022 07:00:00	07:00:00	25.555
40	1186	07/22/2022 08:00:00	08:00:00	25.555
40	1187	07/22/2022 09:00:00	09:00:00	25.566
40	1188	07/22/2022 10:00:00	10:00:00	25.684
40	1189	07/22/2022 11:00:00	11:00:00	25.823
40	1190	07/22/2022 12:00:00	12:00:00	26.070
40	1191	07/22/2022 13:00:00	13:00:00	26.360
40	1192	07/22/2022 14:00:00	14:00:00	26.606
40	1193	07/22/2022 15:00:00	15:00:00	26.713
40	1194	07/22/2022 16:00:00	16:00:00	26.617
40	1195	07/22/2022 17:00:00	17:00:00	26.553
40	1196	07/22/2022 18:00:00	18:00:00	26.499
40	1197	07/22/2022 19:00:00	19:00:00	26.413
40	1198	07/22/2022 20:00:00	20:00:00	26.360
40	1199	07/22/2022 21:00:00	21:00:00	26.317
40	1200	07/22/2022 22:00:00	22:00:00	26.295
40	1201	07/22/2022 23:00:00	23:00:00	26.242
40	1202	07/23/2022 00:00:00	00:00:00	26.231
40	1203	07/23/2022 01:00:00	01:00:00	26.209
40	1204	07/23/2022 02:00:00	02:00:00	26.177
40	1205	07/23/2022 03:00:00	03:00:00	26.177
40	1206	07/23/2022 04:00:00	04:00:00	26.145
40	1207	07/23/2022 05:00:00	05:00:00	26.145
40	1208	07/23/2022 06:00:00	06:00:00	26.124
40	1209	07/23/2022 07:00:00	07:00:00	26.102
40	1210	07/23/2022 08:00:00	08:00:00	26.102
40	1211	07/23/2022 09:00:00	09:00:00	26.070
40	1212	07/23/2022 10:00:00	10:00:00	26.091
40	1213	07/23/2022 11:00:00	11:00:00	26.070
40	1214	07/23/2022 12:00:00	12:00:00	26.059
40	1215	07/23/2022 13:00:00	13:00:00	26.038
40	1216	07/23/2022 14:00:00	14:00:00	26.016
40	1217	07/23/2022 15:00:00	15:00:00	26.027
40	1218	07/23/2022 16:00:00	16:00:00	26.027
40	1219	07/23/2022 17:00:00	17:00:00	26.038
40	1220	07/23/2022 18:00:00	18:00:00	25.995
40	1221	07/23/2022 19:00:00	19:00:00	26.038
40	1222	07/23/2022 20:00:00	20:00:00	26.027
40	1223	07/23/2022 21:00:00	21:00:00	26.027
40	1224	07/23/2022 22:00:00	22:00:00	26.027
40	1225	07/23/2022 23:00:00	23:00:00	26.027
40	1226	07/24/2022 00:00:00	00:00:00	26.048
40	1227	07/24/2022 01:00:00	01:00:00	26.048
40	1228	07/24/2022 02:00:00	02:00:00	26.059
40	1229	07/24/2022 03:00:00	03:00:00	26.059
40	1230	07/24/2022 04:00:00	04:00:00	26.059
40	1231	07/24/2022 05:00:00	05:00:00	26.091
40	1232	07/24/2022 06:00:00	06:00:00	26.091
40	1233	07/24/2022 07:00:00	07:00:00	26.091
40	1234	07/24/2022 08:00:00	08:00:00	26.124
40	1235	07/24/2022 09:00:00	09:00:00	26.124
40	1236	07/24/2022 10:00:00	10:00:00	26.134
40	1237	07/24/2022 11:00:00	11:00:00	26.134
40	1238	07/24/2022 12:00:00	12:00:00	26.166
40	1239	07/24/2022 13:00:00	13:00:00	26.188
40	1240	07/24/2022 14:00:00	14:00:00	26.209
40	1241	07/24/2022 15:00:00	15:00:00	26.209
40	1242	07/24/2022 16:00:00	16:00:00	26.231
40	1243	07/24/2022 17:00:00	17:00:00	26.263
40	1244	07/24/2022 18:00:00	18:00:00	26.274
40	1245	07/24/2022 19:00:00	19:00:00	26.295
40	1246	07/24/2022 20:00:00	20:00:00	26.317
40	1247	07/24/2022 21:00:00	21:00:00	26.338
40	1248	07/24/2022 22:00:00	22:00:00	26.381
40	1249	07/24/2022 23:00:00	23:00:00	26.360
40	1250	07/25/2022 00:00:00	00:00:00	26.392
40	1251	07/25/2022 01:00:00	01:00:00	26.413
40	1252	07/25/2022 02:00:00	02:00:00	26.424
40	1253	07/25/2022 03:00:00	03:00:00	26.402
40	1254	07/25/2022 04:00:00	04:00:00	26.381
40	1255	07/25/2022 05:00:00	05:00:00	26.381
40	1256	07/25/2022 06:00:00	06:00:00	26.360
40	1257	07/25/2022 07:00:00	07:00:00	26.370
40	1258	07/25/2022 08:00:00	08:00:00	26.381
40	1259	07/25/2022 09:00:00	09:00:00	26.402
40	1260	07/25/2022 10:00:00	10:00:00	26.531
40	1261	07/25/2022 11:00:00	11:00:00	26.703
40	1262	07/25/2022 12:00:00	12:00:00	26.885
40	1263	07/25/2022 13:00:00	13:00:00	27.078
40	1264	07/25/2022 14:00:00	14:00:00	27.282
40	1265	07/25/2022 15:00:00	15:00:00	27.432
40	1266	07/25/2022 16:00:00	16:00:00	27.453
40	1267	07/25/2022 17:00:00	17:00:00	27.443
40	1268	07/25/2022 18:00:00	18:00:00	27.421
40	1269	07/25/2022 19:00:00	19:00:00	27.411
40	1270	07/25/2022 20:00:00	20:00:00	27.443
40	1271	07/25/2022 21:00:00	21:00:00	27.421
40	1272	07/25/2022 22:00:00	22:00:00	27.368
40	1273	07/25/2022 23:00:00	23:00:00	27.336
40	1274	07/26/2022 00:00:00	00:00:00	27.282
40	1275	07/26/2022 01:00:00	01:00:00	27.250
40	1276	07/26/2022 02:00:00	02:00:00	27.207
40	1277	07/26/2022 03:00:00	03:00:00	27.196
40	1278	07/26/2022 04:00:00	04:00:00	27.175
40	1279	07/26/2022 05:00:00	05:00:00	27.142
40	1280	07/26/2022 06:00:00	06:00:00	27.164
40	1281	07/26/2022 07:00:00	07:00:00	27.164
40	1282	07/26/2022 08:00:00	08:00:00	27.142
40	1283	07/26/2022 09:00:00	09:00:00	27.132
40	1284	07/26/2022 10:00:00	10:00:00	27.164
40	1285	07/26/2022 11:00:00	11:00:00	27.218
40	1286	07/26/2022 12:00:00	12:00:00	27.260
40	1287	07/26/2022 13:00:00	13:00:00	27.293
40	1288	07/26/2022 14:00:00	14:00:00	27.282
40	1289	07/26/2022 15:00:00	15:00:00	27.303
40	1290	07/26/2022 16:00:00	16:00:00	27.293
40	1291	07/26/2022 17:00:00	17:00:00	27.325
40	1292	07/26/2022 18:00:00	18:00:00	27.357
40	1293	07/26/2022 19:00:00	19:00:00	27.453
40	1294	07/26/2022 20:00:00	20:00:00	27.507
40	1295	07/26/2022 21:00:00	21:00:00	27.507
40	1296	07/26/2022 22:00:00	22:00:00	27.496
40	1297	07/26/2022 23:00:00	23:00:00	27.453
40	1298	07/27/2022 00:00:00	00:00:00	27.453
40	1299	07/27/2022 01:00:00	01:00:00	27.432
40	1300	07/27/2022 02:00:00	02:00:00	27.411
40	1301	07/27/2022 03:00:00	03:00:00	27.400
40	1302	07/27/2022 04:00:00	04:00:00	27.357
40	1303	07/27/2022 05:00:00	05:00:00	27.346
40	1304	07/27/2022 06:00:00	06:00:00	27.293
40	1305	07/27/2022 07:00:00	07:00:00	27.271
40	1306	07/27/2022 08:00:00	08:00:00	27.260
40	1307	07/27/2022 09:00:00	09:00:00	27.239
40	1308	07/27/2022 10:00:00	10:00:00	27.218
40	1309	07/27/2022 11:00:00	11:00:00	27.228
40	1310	07/27/2022 12:00:00	12:00:00	27.271
40	1311	07/27/2022 13:00:00	13:00:00	27.314
40	1312	07/27/2022 14:00:00	14:00:00	27.357
40	1313	07/27/2022 15:00:00	15:00:00	27.368
40	1314	07/27/2022 16:00:00	16:00:00	27.400
40	1315	07/27/2022 17:00:00	17:00:00	27.378
40	1316	07/27/2022 18:00:00	18:00:00	27.389
40	1317	07/27/2022 19:00:00	19:00:00	27.400
40	1318	07/27/2022 20:00:00	20:00:00	27.357
40	1319	07/27/2022 21:00:00	21:00:00	27.357
40	1320	07/27/2022 22:00:00	22:00:00	27.346
40	1321	07/27/2022 23:00:00	23:00:00	27.314
40	1322	07/28/2022 00:00:00	00:00:00	27.260
40	1323	07/28/2022 01:00:00	01:00:00	27.250
40	1324	07/28/2022 02:00:00	02:00:00	27.218
40	1325	07/28/2022 03:00:00	03:00:00	27.196
40	1326	07/28/2022 04:00:00	04:00:00	27.153
40	1327	07/28/2022 05:00:00	05:00:00	27.132
40	1328	07/28/2022 06:00:00	06:00:00	27.100
40	1329	07/28/2022 07:00:00	07:00:00	27.078
40	1330	07/28/2022 08:00:00	08:00:00	27.057
40	1331	07/28/2022 09:00:00	09:00:00	27.035
40	1332	07/28/2022 10:00:00	10:00:00	26.960
40	1333	07/28/2022 11:00:00	11:00:00	26.960
40	1334	07/28/2022 12:00:00	12:00:00	27.024
40	1335	07/28/2022 13:00:00	13:00:00	27.100
40	1336	07/28/2022 14:00:00	14:00:00	27.218
40	1337	07/28/2022 15:00:00	15:00:00	27.325
40	1338	07/28/2022 16:00:00	16:00:00	27.475
40	1339	07/28/2022 17:00:00	17:00:00	27.582
40	1340	07/28/2022 18:00:00	18:00:00	27.647
40	1341	07/28/2022 19:00:00	19:00:00	27.647
40	1342	07/28/2022 20:00:00	20:00:00	27.636
40	1343	07/28/2022 21:00:00	21:00:00	27.582
40	1344	07/28/2022 22:00:00	22:00:00	27.539
40	1345	07/28/2022 23:00:00	23:00:00	27.475
40	1346	07/29/2022 00:00:00	00:00:00	27.453
40	1347	07/29/2022 01:00:00	01:00:00	27.421
40	1348	07/29/2022 02:00:00	02:00:00	27.411
40	1349	07/29/2022 03:00:00	03:00:00	27.346
40	1350	07/29/2022 04:00:00	04:00:00	27.282
40	1351	07/29/2022 05:00:00	05:00:00	27.260
40	1352	07/29/2022 06:00:00	06:00:00	27.250
40	1353	07/29/2022 07:00:00	07:00:00	27.196
40	1354	07/29/2022 08:00:00	08:00:00	27.185
40	1355	07/29/2022 09:00:00	09:00:00	27.164
40	1356	07/29/2022 10:00:00	10:00:00	27.175
40	1357	07/29/2022 11:00:00	11:00:00	27.153
40	1358	07/29/2022 12:00:00	12:00:00	27.164
40	1359	07/29/2022 13:00:00	13:00:00	27.164
40	1360	07/29/2022 14:00:00	14:00:00	27.175
40	1361	07/29/2022 15:00:00	15:00:00	27.175
40	1362	07/29/2022 16:00:00	16:00:00	27.207
40	1363	07/29/2022 17:00:00	17:00:00	27.260
40	1364	07/29/2022 18:00:00	18:00:00	27.378
40	1365	07/29/2022 19:00:00	19:00:00	27.475
40	1366	07/29/2022 20:00:00	20:00:00	27.475
40	1367	07/29/2022 21:00:00	21:00:00	27.475
40	1368	07/29/2022 22:00:00	22:00:00	27.453
40	1369	07/29/2022 23:00:00	23:00:00	27.421
40	1370	07/30/2022 00:00:00	00:00:00	27.378
40	1371	07/30/2022 01:00:00	01:00:00	27.346
40	1372	07/30/2022 02:00:00	02:00:00	27.314
40	1373	07/30/2022 03:00:00	03:00:00	27.282
40	1374	07/30/2022 04:00:00	04:00:00	27.228
40	1375	07/30/2022 05:00:00	05:00:00	27.185
40	1376	07/30/2022 06:00:00	06:00:00	27.175
40	1377	07/30/2022 07:00:00	07:00:00	27.142
40	1378	07/30/2022 08:00:00	08:00:00	27.100
40	1379	07/30/2022 09:00:00	09:00:00	27.089
40	1380	07/30/2022 10:00:00	10:00:00	27.100
40	1381	07/30/2022 11:00:00	11:00:00	27.089
40	1382	07/30/2022 12:00:00	12:00:00	27.110
40	1383	07/30/2022 13:00:00	13:00:00	27.121
40	1384	07/30/2022 14:00:00	14:00:00	27.132
40	1385	07/30/2022 15:00:00	15:00:00	27.164
40	1386	07/30/2022 16:00:00	16:00:00	27.164
40	1387	07/30/2022 17:00:00	17:00:00	27.164
40	1388	07/30/2022 18:00:00	18:00:00	27.164
40	1389	07/30/2022 19:00:00	19:00:00	27.185
40	1390	07/30/2022 20:00:00	20:00:00	27.175
40	1391	07/30/2022 21:00:00	21:00:00	27.164
40	1392	07/30/2022 22:00:00	22:00:00	27.164
40	1393	07/30/2022 23:00:00	23:00:00	27.164
40	1394	07/31/2022 00:00:00	00:00:00	27.142
40	1395	07/31/2022 01:00:00	01:00:00	27.132
40	1396	07/31/2022 02:00:00	02:00:00	27.142
40	1397	07/31/2022 03:00:00	03:00:00	27.121
40	1398	07/31/2022 04:00:00	04:00:00	27.089
40	1399	07/31/2022 05:00:00	05:00:00	27.100
40	1400	07/31/2022 06:00:00	06:00:00	27.057
40	1401	07/31/2022 07:00:00	07:00:00	27.057
40	1402	07/31/2022 08:00:00	08:00:00	27.003
40	1403	07/31/2022 09:00:00	09:00:00	26.982
40	1404	07/31/2022 10:00:00	10:00:00	26.939
40	1405	07/31/2022 11:00:00	11:00:00	26.864
40	1406	07/31/2022 12:00:00	12:00:00	26.831
40	1407	07/31/2022 13:00:00	13:00:00	26.756
40	1408	07/31/2022 14:00:00	14:00:00	26.692
40	1409	07/31/2022 15:00:00	15:00:00	26.638
40	1410	07/31/2022 16:00:00	16:00:00	26.585
40	1411	07/31/2022 17:00:00	17:00:00	26.531
40	1412	07/31/2022 18:00:00	18:00:00	26.488
40	1413	07/31/2022 19:00:00	19:00:00	26.467
40	1414	07/31/2022 20:00:00	20:00:00	26.445
40	1415	07/31/2022 21:00:00	21:00:00	26.413
40	1416	07/31/2022 22:00:00	22:00:00	26.424
40	1417	07/31/2022 23:00:00	23:00:00	26.424
40	1418	08/01/2022 00:00:00	00:00:00	26.435
40	1419	08/01/2022 01:00:00	01:00:00	26.413
40	1420	08/01/2022 02:00:00	02:00:00	26.413
40	1421	08/01/2022 03:00:00	03:00:00	26.424
40	1422	08/01/2022 04:00:00	04:00:00	26.413
40	1423	08/01/2022 05:00:00	05:00:00	26.424
40	1424	08/01/2022 06:00:00	06:00:00	26.402
40	1425	08/01/2022 07:00:00	07:00:00	26.402
40	1426	08/01/2022 08:00:00	08:00:00	26.381
40	1427	08/01/2022 09:00:00	09:00:00	26.242
40	1428	08/01/2022 10:00:00	10:00:00	26.145
40	1429	08/01/2022 11:00:00	11:00:00	26.081
40	1430	08/01/2022 12:00:00	12:00:00	26.038
40	1431	08/01/2022 13:00:00	13:00:00	26.016
40	1432	08/01/2022 14:00:00	14:00:00	26.016
40	1433	08/01/2022 15:00:00	15:00:00	26.038
40	1434	08/01/2022 16:00:00	16:00:00	26.070
40	1435	08/01/2022 17:00:00	17:00:00	26.070
40	1436	08/01/2022 18:00:00	18:00:00	26.081
40	1437	08/01/2022 19:00:00	19:00:00	26.059
40	1438	08/01/2022 20:00:00	20:00:00	26.016
40	1439	08/01/2022 21:00:00	21:00:00	25.973
40	1440	08/01/2022 22:00:00	22:00:00	25.941
40	1441	08/01/2022 23:00:00	23:00:00	25.898
40	1442	08/02/2022 00:00:00	00:00:00	25.823
40	1443	08/02/2022 01:00:00	01:00:00	25.770
40	1444	08/02/2022 02:00:00	02:00:00	25.737
40	1445	08/02/2022 03:00:00	03:00:00	25.727
40	1446	08/02/2022 04:00:00	04:00:00	25.737
40	1447	08/02/2022 05:00:00	05:00:00	25.727
40	1448	08/02/2022 06:00:00	06:00:00	25.727
40	1449	08/02/2022 07:00:00	07:00:00	25.737
40	1450	08/02/2022 08:00:00	08:00:00	25.737
40	1451	08/02/2022 09:00:00	09:00:00	25.727
40	1452	08/02/2022 10:00:00	10:00:00	25.845
40	1453	08/02/2022 11:00:00	11:00:00	25.973
40	1454	08/02/2022 12:00:00	12:00:00	26.102
40	1455	08/02/2022 13:00:00	13:00:00	26.263
40	1456	08/02/2022 14:00:00	14:00:00	26.338
40	1457	08/02/2022 15:00:00	15:00:00	26.456
40	1458	08/02/2022 16:00:00	16:00:00	26.531
40	1459	08/02/2022 17:00:00	17:00:00	26.628
40	1460	08/02/2022 18:00:00	18:00:00	26.692
40	1461	08/02/2022 19:00:00	19:00:00	26.746
40	1462	08/02/2022 20:00:00	20:00:00	26.713
40	1463	08/02/2022 21:00:00	21:00:00	26.660
40	1464	08/02/2022 22:00:00	22:00:00	26.563
40	1465	08/02/2022 23:00:00	23:00:00	26.499
40	1466	08/03/2022 00:00:00	00:00:00	26.445
40	1467	08/03/2022 01:00:00	01:00:00	26.360
40	1468	08/03/2022 02:00:00	02:00:00	26.284
40	1469	08/03/2022 03:00:00	03:00:00	26.231
40	1470	08/03/2022 04:00:00	04:00:00	26.199
40	1471	08/03/2022 05:00:00	05:00:00	26.209
40	1472	08/03/2022 06:00:00	06:00:00	26.252
40	1473	08/03/2022 07:00:00	07:00:00	26.263
40	1474	08/03/2022 08:00:00	08:00:00	26.306
40	1475	08/03/2022 09:00:00	09:00:00	26.317
40	1476	08/03/2022 10:00:00	10:00:00	26.327
40	1477	08/03/2022 11:00:00	11:00:00	26.392
40	1478	08/03/2022 12:00:00	12:00:00	26.424
40	1479	08/03/2022 13:00:00	13:00:00	26.456
40	1480	08/03/2022 14:00:00	14:00:00	26.435
40	1481	08/03/2022 15:00:00	15:00:00	26.467
40	1482	08/03/2022 16:00:00	16:00:00	26.467
40	1483	08/03/2022 17:00:00	17:00:00	26.445
40	1484	08/03/2022 18:00:00	18:00:00	26.402
40	1485	08/03/2022 19:00:00	19:00:00	26.381
40	1486	08/03/2022 20:00:00	20:00:00	26.360
40	1487	08/03/2022 21:00:00	21:00:00	26.317
40	1488	08/03/2022 22:00:00	22:00:00	26.306
40	1489	08/03/2022 23:00:00	23:00:00	26.252
40	1490	08/04/2022 00:00:00	00:00:00	26.231
40	1491	08/04/2022 01:00:00	01:00:00	26.156
40	1492	08/04/2022 02:00:00	02:00:00	26.145
40	1493	08/04/2022 03:00:00	03:00:00	26.091
40	1494	08/04/2022 04:00:00	04:00:00	26.070
40	1495	08/04/2022 05:00:00	05:00:00	26.038
40	1496	08/04/2022 06:00:00	06:00:00	25.995
40	1497	08/04/2022 07:00:00	07:00:00	25.973
40	1498	08/04/2022 08:00:00	08:00:00	25.963
40	1499	08/04/2022 09:00:00	09:00:00	25.866
40	1500	08/04/2022 10:00:00	10:00:00	25.888
40	1501	08/04/2022 11:00:00	11:00:00	25.995
40	1502	08/04/2022 12:00:00	12:00:00	26.124
40	1503	08/04/2022 13:00:00	13:00:00	26.263
40	1504	08/04/2022 14:00:00	14:00:00	26.456
40	1505	08/04/2022 15:00:00	15:00:00	26.638
40	1506	08/04/2022 16:00:00	16:00:00	26.724
40	1507	08/04/2022 17:00:00	17:00:00	26.896
40	1508	08/04/2022 18:00:00	18:00:00	27.035
40	1509	08/04/2022 19:00:00	19:00:00	27.142
40	1510	08/04/2022 20:00:00	20:00:00	27.142
40	1511	08/04/2022 21:00:00	21:00:00	27.110
40	1512	08/04/2022 22:00:00	22:00:00	27.035
40	1513	08/04/2022 23:00:00	23:00:00	27.003
40	1514	08/05/2022 00:00:00	00:00:00	26.906
40	1515	08/05/2022 01:00:00	01:00:00	26.842
40	1516	08/05/2022 02:00:00	02:00:00	26.778
40	1517	08/05/2022 03:00:00	03:00:00	26.724
40	1518	08/05/2022 04:00:00	04:00:00	26.671
40	1519	08/05/2022 05:00:00	05:00:00	26.617
40	1520	08/05/2022 06:00:00	06:00:00	26.574
40	1521	08/05/2022 07:00:00	07:00:00	26.542
40	1522	08/05/2022 08:00:00	08:00:00	26.488
40	1523	08/05/2022 09:00:00	09:00:00	26.435
40	1524	08/05/2022 10:00:00	10:00:00	26.467
40	1525	08/05/2022 11:00:00	11:00:00	26.520
40	1526	08/05/2022 12:00:00	12:00:00	26.638
40	1527	08/05/2022 13:00:00	13:00:00	26.778
40	1528	08/05/2022 14:00:00	14:00:00	26.939
40	1529	08/05/2022 15:00:00	15:00:00	26.982
40	1530	08/05/2022 16:00:00	16:00:00	26.960
40	1531	08/05/2022 17:00:00	17:00:00	26.896
40	1532	08/05/2022 18:00:00	18:00:00	26.853
40	1533	08/05/2022 19:00:00	19:00:00	26.810
40	1534	08/05/2022 20:00:00	20:00:00	26.767
40	1535	08/05/2022 21:00:00	21:00:00	26.756
40	1536	08/05/2022 22:00:00	22:00:00	26.724
40	1537	08/05/2022 23:00:00	23:00:00	26.692
40	1538	08/06/2022 00:00:00	00:00:00	26.649
40	1539	08/06/2022 01:00:00	01:00:00	26.606
40	1540	08/06/2022 02:00:00	02:00:00	26.585
40	1541	08/06/2022 03:00:00	03:00:00	26.553
40	1542	08/06/2022 04:00:00	04:00:00	26.542
40	1543	08/06/2022 05:00:00	05:00:00	26.510
40	1544	08/06/2022 06:00:00	06:00:00	26.488
40	1545	08/06/2022 07:00:00	07:00:00	26.477
40	1546	08/06/2022 08:00:00	08:00:00	26.435
40	1547	08/06/2022 09:00:00	09:00:00	26.435
40	1548	08/06/2022 10:00:00	10:00:00	26.402
40	1549	08/06/2022 11:00:00	11:00:00	26.392
40	1550	08/06/2022 12:00:00	12:00:00	26.392
40	1551	08/06/2022 13:00:00	13:00:00	26.402
40	1552	08/06/2022 14:00:00	14:00:00	26.392
40	1553	08/06/2022 15:00:00	15:00:00	26.381
40	1554	08/06/2022 16:00:00	16:00:00	26.381
40	1555	08/06/2022 17:00:00	17:00:00	26.360
40	1556	08/06/2022 18:00:00	18:00:00	26.360
40	1557	08/06/2022 19:00:00	19:00:00	26.317
40	1558	08/06/2022 20:00:00	20:00:00	26.360
40	1559	08/06/2022 21:00:00	21:00:00	26.317
40	1560	08/06/2022 22:00:00	22:00:00	26.306
40	1561	08/06/2022 23:00:00	23:00:00	26.317
40	1562	08/07/2022 00:00:00	00:00:00	26.306
40	1563	08/07/2022 01:00:00	01:00:00	26.295
40	1564	08/07/2022 02:00:00	02:00:00	26.284
40	1565	08/07/2022 03:00:00	03:00:00	26.274
40	1566	08/07/2022 04:00:00	04:00:00	26.274
40	1567	08/07/2022 05:00:00	05:00:00	26.274
40	1568	08/07/2022 06:00:00	06:00:00	26.252
40	1569	08/07/2022 07:00:00	07:00:00	26.263
40	1570	08/07/2022 08:00:00	08:00:00	26.274
40	1571	08/07/2022 09:00:00	09:00:00	26.242
40	1572	08/07/2022 10:00:00	10:00:00	26.231
40	1573	08/07/2022 11:00:00	11:00:00	26.231
40	1574	08/07/2022 12:00:00	12:00:00	26.231
40	1575	08/07/2022 13:00:00	13:00:00	26.284
40	1576	08/07/2022 14:00:00	14:00:00	26.252
40	1577	08/07/2022 15:00:00	15:00:00	26.295
40	1578	08/07/2022 16:00:00	16:00:00	26.306
40	1579	08/07/2022 17:00:00	17:00:00	26.295
40	1580	08/07/2022 18:00:00	18:00:00	26.317
40	1581	08/07/2022 19:00:00	19:00:00	26.327
40	1582	08/07/2022 20:00:00	20:00:00	26.327
40	1583	08/07/2022 21:00:00	21:00:00	26.370
40	1584	08/07/2022 22:00:00	22:00:00	26.381
40	1585	08/07/2022 23:00:00	23:00:00	26.381
40	1586	08/08/2022 00:00:00	00:00:00	26.424
40	1587	08/08/2022 01:00:00	01:00:00	26.392
40	1588	08/08/2022 02:00:00	02:00:00	26.402
40	1589	08/08/2022 03:00:00	03:00:00	26.392
40	1590	08/08/2022 04:00:00	04:00:00	26.381
40	1591	08/08/2022 05:00:00	05:00:00	26.381
40	1592	08/08/2022 06:00:00	06:00:00	26.392
40	1593	08/08/2022 07:00:00	07:00:00	26.360
40	1594	08/08/2022 08:00:00	08:00:00	26.392
40	1595	08/08/2022 09:00:00	09:00:00	26.360
40	1596	08/08/2022 10:00:00	10:00:00	26.402
40	1597	08/08/2022 11:00:00	11:00:00	26.488
40	1598	08/08/2022 12:00:00	12:00:00	26.649
40	1599	08/08/2022 13:00:00	13:00:00	26.842
40	1600	08/08/2022 14:00:00	14:00:00	27.024
40	1601	08/08/2022 15:00:00	15:00:00	27.153
40	1602	08/08/2022 16:00:00	16:00:00	27.164
40	1603	08/08/2022 17:00:00	17:00:00	27.121
40	1604	08/08/2022 18:00:00	18:00:00	27.089
40	1605	08/08/2022 19:00:00	19:00:00	27.046
40	1606	08/08/2022 20:00:00	20:00:00	27.014
40	1607	08/08/2022 21:00:00	21:00:00	26.960
40	1608	08/08/2022 22:00:00	22:00:00	26.896
40	1609	08/08/2022 23:00:00	23:00:00	26.864
40	1610	08/09/2022 00:00:00	00:00:00	26.810
40	1611	08/09/2022 01:00:00	01:00:00	26.789
40	1612	08/09/2022 02:00:00	02:00:00	26.735
40	1613	08/09/2022 03:00:00	03:00:00	26.713
40	1614	08/09/2022 04:00:00	04:00:00	26.671
40	1615	08/09/2022 05:00:00	05:00:00	26.649
40	1616	08/09/2022 06:00:00	06:00:00	26.617
40	1617	08/09/2022 07:00:00	07:00:00	26.563
40	1618	08/09/2022 08:00:00	08:00:00	26.553
40	1619	08/09/2022 09:00:00	09:00:00	26.488
40	1620	08/09/2022 10:00:00	10:00:00	26.413
40	1621	08/09/2022 11:00:00	11:00:00	26.402
40	1622	08/09/2022 12:00:00	12:00:00	26.424
40	1623	08/09/2022 13:00:00	13:00:00	26.488
40	1624	08/09/2022 14:00:00	14:00:00	26.574
40	1625	08/09/2022 15:00:00	15:00:00	26.553
40	1626	08/09/2022 16:00:00	16:00:00	26.542
40	1627	08/09/2022 17:00:00	17:00:00	26.585
40	1628	08/09/2022 18:00:00	18:00:00	26.649
40	1629	08/09/2022 19:00:00	19:00:00	26.681
40	1630	08/09/2022 20:00:00	20:00:00	26.724
40	1631	08/09/2022 21:00:00	21:00:00	26.724
40	1632	08/09/2022 22:00:00	22:00:00	26.671
40	1633	08/09/2022 23:00:00	23:00:00	26.617
40	1634	08/10/2022 00:00:00	00:00:00	26.574
40	1635	08/10/2022 01:00:00	01:00:00	26.520
40	1636	08/10/2022 02:00:00	02:00:00	26.445
40	1637	08/10/2022 03:00:00	03:00:00	26.402
40	1638	08/10/2022 04:00:00	04:00:00	26.360
40	1639	08/10/2022 05:00:00	05:00:00	26.295
40	1640	08/10/2022 06:00:00	06:00:00	26.274
40	1641	08/10/2022 07:00:00	07:00:00	26.220
40	1642	08/10/2022 08:00:00	08:00:00	26.177
40	1643	08/10/2022 09:00:00	09:00:00	26.016
40	1644	08/10/2022 10:00:00	10:00:00	25.909
40	1645	08/10/2022 11:00:00	11:00:00	25.877
40	1646	08/10/2022 12:00:00	12:00:00	25.866
40	1647	08/10/2022 13:00:00	13:00:00	25.909
40	1648	08/10/2022 14:00:00	14:00:00	25.973
40	1649	08/10/2022 15:00:00	15:00:00	26.016
40	1650	08/10/2022 16:00:00	16:00:00	26.038
40	1651	08/10/2022 17:00:00	17:00:00	25.995
40	1652	08/10/2022 18:00:00	18:00:00	25.963
40	1653	08/10/2022 19:00:00	19:00:00	25.920
40	1654	08/10/2022 20:00:00	20:00:00	25.888
40	1655	08/10/2022 21:00:00	21:00:00	25.802
40	1656	08/10/2022 22:00:00	22:00:00	25.737
40	1657	08/10/2022 23:00:00	23:00:00	25.716
40	1658	08/11/2022 00:00:00	00:00:00	25.662
40	1659	08/11/2022 01:00:00	01:00:00	25.630
40	1660	08/11/2022 02:00:00	02:00:00	25.566
40	1661	08/11/2022 03:00:00	03:00:00	25.523
40	1662	08/11/2022 04:00:00	04:00:00	25.491
40	1663	08/11/2022 05:00:00	05:00:00	25.448
40	1664	08/11/2022 06:00:00	06:00:00	25.394
40	1665	08/11/2022 07:00:00	07:00:00	25.362
40	1666	08/11/2022 08:00:00	08:00:00	25.308
40	1667	08/11/2022 09:00:00	09:00:00	25.190
40	1668	08/11/2022 10:00:00	10:00:00	25.083
40	1669	08/11/2022 11:00:00	11:00:00	25.094
40	1670	08/11/2022 12:00:00	12:00:00	25.083
40	1671	08/11/2022 13:00:00	13:00:00	25.169
40	1672	08/11/2022 14:00:00	14:00:00	25.244
40	1673	08/11/2022 15:00:00	15:00:00	25.319
40	1674	08/11/2022 16:00:00	16:00:00	25.351
40	1675	08/11/2022 17:00:00	17:00:00	25.384
40	1676	08/11/2022 18:00:00	18:00:00	25.373
40	1677	08/11/2022 19:00:00	19:00:00	25.373
40	1678	08/11/2022 20:00:00	20:00:00	25.405
40	1679	08/11/2022 21:00:00	21:00:00	25.405
40	1680	08/11/2022 22:00:00	22:00:00	25.426
40	1681	08/11/2022 23:00:00	23:00:00	25.448
40	1682	08/12/2022 00:00:00	00:00:00	25.448
40	1683	08/12/2022 01:00:00	01:00:00	25.469
40	1684	08/12/2022 02:00:00	02:00:00	25.480
40	1685	08/12/2022 03:00:00	03:00:00	25.480
40	1686	08/12/2022 04:00:00	04:00:00	25.459
40	1687	08/12/2022 05:00:00	05:00:00	25.437
40	1688	08/12/2022 06:00:00	06:00:00	25.405
40	1689	08/12/2022 07:00:00	07:00:00	25.405
40	1690	08/12/2022 08:00:00	08:00:00	25.384
40	1691	08/12/2022 09:00:00	09:00:00	25.362
40	1692	08/12/2022 10:00:00	10:00:00	25.233
40	1693	08/12/2022 11:00:00	11:00:00	25.019
40	1694	08/12/2022 12:00:00	12:00:00	24.997
40	1695	08/12/2022 13:00:00	13:00:00	25.030
40	1696	08/12/2022 14:00:00	14:00:00	25.180
40	1697	08/12/2022 15:00:00	15:00:00	25.212
40	1698	08/12/2022 16:00:00	16:00:00	25.233
40	1699	08/12/2022 17:00:00	17:00:00	25.244
40	1700	08/12/2022 18:00:00	18:00:00	25.233
40	1701	08/12/2022 19:00:00	19:00:00	25.223
40	1702	08/12/2022 20:00:00	20:00:00	25.180
40	1703	08/12/2022 21:00:00	21:00:00	25.105
40	1704	08/12/2022 22:00:00	22:00:00	25.062
40	1705	08/12/2022 23:00:00	23:00:00	25.030
40	1706	08/13/2022 00:00:00	00:00:00	24.987
40	1707	08/13/2022 01:00:00	01:00:00	24.965
40	1708	08/13/2022 02:00:00	02:00:00	24.901
40	1709	08/13/2022 03:00:00	03:00:00	24.879
40	1710	08/13/2022 04:00:00	04:00:00	24.847
40	1711	08/13/2022 05:00:00	05:00:00	24.783
40	1712	08/13/2022 06:00:00	06:00:00	24.772
40	1713	08/13/2022 07:00:00	07:00:00	24.751
40	1714	08/13/2022 08:00:00	08:00:00	24.708
40	1715	08/13/2022 09:00:00	09:00:00	24.676
40	1716	08/13/2022 10:00:00	10:00:00	24.644
40	1717	08/13/2022 11:00:00	11:00:00	24.633
40	1718	08/13/2022 12:00:00	12:00:00	24.601
40	1719	08/13/2022 13:00:00	13:00:00	24.568
40	1720	08/13/2022 14:00:00	14:00:00	24.590
40	1721	08/13/2022 15:00:00	15:00:00	24.558
40	1722	08/13/2022 16:00:00	16:00:00	24.547
40	1723	08/13/2022 17:00:00	17:00:00	24.504
40	1724	08/13/2022 18:00:00	18:00:00	24.526
40	1725	08/13/2022 19:00:00	19:00:00	24.493
40	1726	08/13/2022 20:00:00	20:00:00	24.461
40	1727	08/13/2022 21:00:00	21:00:00	24.483
40	1728	08/13/2022 22:00:00	22:00:00	24.418
40	1729	08/13/2022 23:00:00	23:00:00	24.397
40	1730	08/14/2022 00:00:00	00:00:00	24.375
40	1731	08/14/2022 01:00:00	01:00:00	24.332
40	1732	08/14/2022 02:00:00	02:00:00	24.300
40	1733	08/14/2022 03:00:00	03:00:00	24.268
40	1734	08/14/2022 04:00:00	04:00:00	24.214
40	1735	08/14/2022 05:00:00	05:00:00	24.172
40	1736	08/14/2022 06:00:00	06:00:00	24.150
40	1737	08/14/2022 07:00:00	07:00:00	24.129
40	1738	08/14/2022 08:00:00	08:00:00	24.107
40	1739	08/14/2022 09:00:00	09:00:00	24.097
40	1740	08/14/2022 10:00:00	10:00:00	24.086
40	1741	08/14/2022 11:00:00	11:00:00	24.043
40	1742	08/14/2022 12:00:00	12:00:00	24.054
40	1743	08/14/2022 13:00:00	13:00:00	24.032
40	1744	08/14/2022 14:00:00	14:00:00	23.979
40	1745	08/14/2022 15:00:00	15:00:00	23.957
40	1746	08/14/2022 16:00:00	16:00:00	23.925
40	1747	08/14/2022 17:00:00	17:00:00	23.903
40	1748	08/14/2022 18:00:00	18:00:00	23.882
40	1749	08/14/2022 19:00:00	19:00:00	23.871
40	1750	08/14/2022 20:00:00	20:00:00	23.850
40	1751	08/14/2022 21:00:00	21:00:00	23.828
40	1752	08/14/2022 22:00:00	22:00:00	23.818
40	1753	08/14/2022 23:00:00	23:00:00	23.796
40	1754	08/15/2022 00:00:00	00:00:00	23.775
40	1755	08/15/2022 01:00:00	01:00:00	23.753
40	1756	08/15/2022 02:00:00	02:00:00	23.753
40	1757	08/15/2022 03:00:00	03:00:00	23.753
40	1758	08/15/2022 04:00:00	04:00:00	23.678
40	1759	08/15/2022 05:00:00	05:00:00	23.678
40	1760	08/15/2022 06:00:00	06:00:00	23.625
40	1761	08/15/2022 07:00:00	07:00:00	23.592
40	1762	08/15/2022 08:00:00	08:00:00	23.582
40	1763	08/15/2022 09:00:00	09:00:00	23.582
40	1764	08/15/2022 10:00:00	10:00:00	23.582
40	1765	08/15/2022 11:00:00	11:00:00	23.614
40	1766	08/15/2022 12:00:00	12:00:00	23.603
40	1767	08/15/2022 13:00:00	13:00:00	23.625
40	1768	08/15/2022 14:00:00	14:00:00	23.625
40	1769	08/15/2022 15:00:00	15:00:00	23.646
40	1770	08/15/2022 16:00:00	16:00:00	23.678
40	1771	08/15/2022 17:00:00	17:00:00	23.710
40	1772	08/15/2022 18:00:00	18:00:00	23.721
40	1773	08/15/2022 19:00:00	19:00:00	23.743
40	1774	08/15/2022 20:00:00	20:00:00	23.775
40	1775	08/15/2022 21:00:00	21:00:00	23.775
40	1776	08/15/2022 22:00:00	22:00:00	23.753
40	1777	08/15/2022 23:00:00	23:00:00	23.753
40	1778	08/16/2022 00:00:00	00:00:00	23.743
40	1779	08/16/2022 01:00:00	01:00:00	23.743
40	1780	08/16/2022 02:00:00	02:00:00	23.775
40	1781	08/16/2022 03:00:00	03:00:00	23.775
40	1782	08/16/2022 04:00:00	04:00:00	23.796
40	1783	08/16/2022 05:00:00	05:00:00	23.775
40	1784	08/16/2022 06:00:00	06:00:00	23.753
40	1785	08/16/2022 07:00:00	07:00:00	23.753
40	1786	08/16/2022 08:00:00	08:00:00	23.743
40	1787	08/16/2022 09:00:00	09:00:00	23.732
40	1788	08/16/2022 10:00:00	10:00:00	23.689
40	1789	08/16/2022 11:00:00	11:00:00	23.689
40	1790	08/16/2022 12:00:00	12:00:00	23.710
40	1791	08/16/2022 13:00:00	13:00:00	23.732
40	1792	08/16/2022 14:00:00	14:00:00	23.764
40	1793	08/16/2022 15:00:00	15:00:00	23.818
40	1794	08/16/2022 16:00:00	16:00:00	23.839
40	1795	08/16/2022 17:00:00	17:00:00	23.882
40	1796	08/16/2022 18:00:00	18:00:00	23.936
40	1797	08/16/2022 19:00:00	19:00:00	23.989
40	1798	08/16/2022 20:00:00	20:00:00	24.021
40	1799	08/16/2022 21:00:00	21:00:00	24.075
40	1800	08/16/2022 22:00:00	22:00:00	24.054
40	1801	08/16/2022 23:00:00	23:00:00	24.075
40	1802	08/17/2022 00:00:00	00:00:00	24.054
40	1803	08/17/2022 01:00:00	01:00:00	24.054
40	1804	08/17/2022 02:00:00	02:00:00	24.021
40	1805	08/17/2022 03:00:00	03:00:00	24.043
40	1806	08/17/2022 04:00:00	04:00:00	24.011
40	1807	08/17/2022 05:00:00	05:00:00	24.000
40	1808	08/17/2022 06:00:00	06:00:00	24.000
40	1809	08/17/2022 07:00:00	07:00:00	24.000
40	1810	08/17/2022 08:00:00	08:00:00	24.000
40	1811	08/17/2022 09:00:00	09:00:00	24.000
40	1812	08/17/2022 10:00:00	10:00:00	23.968
40	1813	08/17/2022 11:00:00	11:00:00	24.000
40	1814	08/17/2022 12:00:00	12:00:00	24.011
40	1815	08/17/2022 13:00:00	13:00:00	24.021
40	1816	08/17/2022 14:00:00	14:00:00	24.064
40	1817	08/17/2022 15:00:00	15:00:00	24.064
40	1818	08/17/2022 16:00:00	16:00:00	24.086
40	1819	08/17/2022 17:00:00	17:00:00	24.097
40	1820	08/17/2022 18:00:00	18:00:00	24.129
40	1821	08/17/2022 19:00:00	19:00:00	24.139
40	1822	08/17/2022 20:00:00	20:00:00	24.129
40	1823	08/17/2022 21:00:00	21:00:00	24.172
40	1824	08/17/2022 22:00:00	22:00:00	24.161
40	1825	08/17/2022 23:00:00	23:00:00	24.172
40	1826	08/18/2022 00:00:00	00:00:00	24.182
40	1827	08/18/2022 01:00:00	01:00:00	24.193
40	1828	08/18/2022 02:00:00	02:00:00	24.193
40	1829	08/18/2022 03:00:00	03:00:00	24.182
40	1830	08/18/2022 04:00:00	04:00:00	24.182
40	1831	08/18/2022 05:00:00	05:00:00	24.193
40	1832	08/18/2022 06:00:00	06:00:00	24.182
40	1833	08/18/2022 07:00:00	07:00:00	24.193
40	1834	08/18/2022 08:00:00	08:00:00	24.204
40	1835	08/18/2022 09:00:00	09:00:00	24.214
40	1836	08/18/2022 10:00:00	10:00:00	24.225
40	1837	08/18/2022 11:00:00	11:00:00	24.214
40	1838	08/18/2022 12:00:00	12:00:00	24.214
40	1839	08/18/2022 13:00:00	13:00:00	24.225
40	1840	08/18/2022 14:00:00	14:00:00	24.247
40	1841	08/18/2022 15:00:00	15:00:00	24.257
40	1842	08/18/2022 16:00:00	16:00:00	24.279
40	1843	08/18/2022 17:00:00	17:00:00	24.268
40	1844	08/18/2022 18:00:00	18:00:00	24.290
40	1845	08/18/2022 19:00:00	19:00:00	24.311
40	1846	08/18/2022 20:00:00	20:00:00	24.322
40	1847	08/18/2022 21:00:00	21:00:00	24.365
40	1848	08/18/2022 22:00:00	22:00:00	24.354
40	1849	08/18/2022 23:00:00	23:00:00	24.375
40	1850	08/19/2022 00:00:00	00:00:00	24.375
40	1851	08/19/2022 01:00:00	01:00:00	24.408
40	1852	08/19/2022 02:00:00	02:00:00	24.408
40	1853	08/19/2022 03:00:00	03:00:00	24.418
40	1854	08/19/2022 04:00:00	04:00:00	24.440
40	1855	08/19/2022 05:00:00	05:00:00	24.450
40	1856	08/19/2022 06:00:00	06:00:00	24.450
40	1857	08/19/2022 07:00:00	07:00:00	24.472
40	1858	08/19/2022 08:00:00	08:00:00	24.472
40	1859	08/19/2022 09:00:00	09:00:00	24.483
40	1860	08/19/2022 10:00:00	10:00:00	24.472
40	1861	08/19/2022 11:00:00	11:00:00	24.472
40	1862	08/19/2022 12:00:00	12:00:00	24.504
40	1863	08/19/2022 13:00:00	13:00:00	24.515
40	1864	08/19/2022 14:00:00	14:00:00	24.547
40	1865	08/19/2022 15:00:00	15:00:00	24.547
40	1866	08/19/2022 16:00:00	16:00:00	24.568
40	1867	08/19/2022 17:00:00	17:00:00	24.590
40	1868	08/19/2022 18:00:00	18:00:00	24.601
40	1869	08/19/2022 19:00:00	19:00:00	24.611
40	1870	08/19/2022 20:00:00	20:00:00	24.590
40	1871	08/19/2022 21:00:00	21:00:00	24.590
40	1872	08/19/2022 22:00:00	22:00:00	24.568
40	1873	08/19/2022 23:00:00	23:00:00	24.558
40	1874	08/20/2022 00:00:00	00:00:00	24.558
40	1875	08/20/2022 01:00:00	01:00:00	24.579
40	1876	08/20/2022 02:00:00	02:00:00	24.568
40	1877	08/20/2022 03:00:00	03:00:00	24.590
40	1878	08/20/2022 04:00:00	04:00:00	24.590
40	1879	08/20/2022 05:00:00	05:00:00	24.568
40	1880	08/20/2022 06:00:00	06:00:00	24.568
40	1881	08/20/2022 07:00:00	07:00:00	24.568
40	1882	08/20/2022 08:00:00	08:00:00	24.558
40	1883	08/20/2022 09:00:00	09:00:00	24.547
40	1884	08/20/2022 10:00:00	10:00:00	24.536
40	1885	08/20/2022 11:00:00	11:00:00	24.547
40	1886	08/20/2022 12:00:00	12:00:00	24.526
40	1887	08/20/2022 13:00:00	13:00:00	24.483
40	1888	08/20/2022 14:00:00	14:00:00	24.461
40	1889	08/20/2022 15:00:00	15:00:00	24.472
40	1890	08/20/2022 16:00:00	16:00:00	24.440
40	1891	08/20/2022 17:00:00	17:00:00	24.408
40	1892	08/20/2022 18:00:00	18:00:00	24.386
40	1893	08/20/2022 19:00:00	19:00:00	24.354
40	1894	08/20/2022 20:00:00	20:00:00	24.354
40	1895	08/20/2022 21:00:00	21:00:00	24.322
40	1896	08/20/2022 22:00:00	22:00:00	24.311
40	1897	08/20/2022 23:00:00	23:00:00	24.300
40	1898	08/21/2022 00:00:00	00:00:00	24.290
40	1899	08/21/2022 01:00:00	01:00:00	24.257
40	1900	08/21/2022 02:00:00	02:00:00	24.279
40	1901	08/21/2022 03:00:00	03:00:00	24.268
40	1902	08/21/2022 04:00:00	04:00:00	24.279
40	1903	08/21/2022 05:00:00	05:00:00	24.290
40	1904	08/21/2022 06:00:00	06:00:00	24.279
40	1905	08/21/2022 07:00:00	07:00:00	24.268
40	1906	08/21/2022 08:00:00	08:00:00	24.257
40	1907	08/21/2022 09:00:00	09:00:00	24.236
40	1908	08/21/2022 10:00:00	10:00:00	24.247
40	1909	08/21/2022 11:00:00	11:00:00	24.214
40	1910	08/21/2022 12:00:00	12:00:00	24.204
40	1911	08/21/2022 13:00:00	13:00:00	24.182
40	1912	08/21/2022 14:00:00	14:00:00	24.161
40	1913	08/21/2022 15:00:00	15:00:00	24.161
40	1914	08/21/2022 16:00:00	16:00:00	24.139
40	1915	08/21/2022 17:00:00	17:00:00	24.107
40	1916	08/21/2022 18:00:00	18:00:00	24.097
40	1917	08/21/2022 19:00:00	19:00:00	24.075
40	1918	08/21/2022 20:00:00	20:00:00	24.075
40	1919	08/21/2022 21:00:00	21:00:00	24.054
40	1920	08/21/2022 22:00:00	22:00:00	24.043
40	1921	08/21/2022 23:00:00	23:00:00	24.043
40	1922	08/22/2022 00:00:00	00:00:00	24.043
40	1923	08/22/2022 01:00:00	01:00:00	24.043
40	1924	08/22/2022 02:00:00	02:00:00	24.054
40	1925	08/22/2022 03:00:00	03:00:00	24.043
40	1926	08/22/2022 04:00:00	04:00:00	24.032
40	1927	08/22/2022 05:00:00	05:00:00	24.011
40	1928	08/22/2022 06:00:00	06:00:00	24.021
40	1929	08/22/2022 07:00:00	07:00:00	24.011
40	1930	08/22/2022 08:00:00	08:00:00	24.000
40	1931	08/22/2022 09:00:00	09:00:00	23.828
40	1932	08/22/2022 10:00:00	10:00:00	23.764
40	1933	08/22/2022 11:00:00	11:00:00	23.721
40	1934	08/22/2022 12:00:00	12:00:00	23.700
40	1935	08/22/2022 13:00:00	13:00:00	23.753
40	1936	08/22/2022 14:00:00	14:00:00	23.785
40	1937	08/22/2022 15:00:00	15:00:00	23.914
40	1938	08/22/2022 16:00:00	16:00:00	24.000
40	1939	08/22/2022 17:00:00	17:00:00	24.032
40	1940	08/22/2022 18:00:00	18:00:00	24.054
40	1941	08/22/2022 19:00:00	19:00:00	24.043
40	1942	08/22/2022 20:00:00	20:00:00	24.043
40	1943	08/22/2022 21:00:00	21:00:00	24.032
40	1944	08/22/2022 22:00:00	22:00:00	24.043
40	1945	08/22/2022 23:00:00	23:00:00	24.021
40	1946	08/23/2022 00:00:00	00:00:00	24.000
40	1947	08/23/2022 01:00:00	01:00:00	24.011
40	1948	08/23/2022 02:00:00	02:00:00	23.968
40	1949	08/23/2022 03:00:00	03:00:00	23.957
40	1950	08/23/2022 04:00:00	04:00:00	23.957
40	1951	08/23/2022 05:00:00	05:00:00	23.946
40	1952	08/23/2022 06:00:00	06:00:00	23.914
40	1953	08/23/2022 07:00:00	07:00:00	23.903
40	1954	08/23/2022 08:00:00	08:00:00	23.914
40	1955	08/23/2022 09:00:00	09:00:00	23.828
40	1956	08/23/2022 10:00:00	10:00:00	23.678
40	1957	08/23/2022 11:00:00	11:00:00	23.560
40	1958	08/23/2022 12:00:00	12:00:00	23.464
40	1959	08/23/2022 13:00:00	13:00:00	23.314
40	1960	08/23/2022 14:00:00	14:00:00	23.239
40	1961	08/23/2022 15:00:00	15:00:00	23.153
40	1962	08/23/2022 16:00:00	16:00:00	23.206
40	1963	08/23/2022 17:00:00	17:00:00	23.271
40	1964	08/23/2022 18:00:00	18:00:00	23.271
40	1965	08/23/2022 19:00:00	19:00:00	23.356
40	1966	08/23/2022 20:00:00	20:00:00	23.464
40	1967	08/23/2022 21:00:00	21:00:00	23.550
40	1968	08/23/2022 22:00:00	22:00:00	23.592
40	1969	08/23/2022 23:00:00	23:00:00	23.614
40	1970	08/24/2022 00:00:00	00:00:00	23.625
40	1971	08/24/2022 01:00:00	01:00:00	23.625
40	1972	08/24/2022 02:00:00	02:00:00	23.635
40	1973	08/24/2022 03:00:00	03:00:00	23.603
40	1974	08/24/2022 04:00:00	04:00:00	23.614
40	1975	08/24/2022 05:00:00	05:00:00	23.592
40	1976	08/24/2022 06:00:00	06:00:00	23.571
40	1977	08/24/2022 07:00:00	07:00:00	23.571
40	1978	08/24/2022 08:00:00	08:00:00	23.528
40	1979	08/24/2022 09:00:00	09:00:00	23.453
40	1980	08/24/2022 10:00:00	10:00:00	23.367
40	1981	08/24/2022 11:00:00	11:00:00	23.389
40	1982	08/24/2022 12:00:00	12:00:00	23.410
40	1983	08/24/2022 13:00:00	13:00:00	23.560
40	1984	08/24/2022 14:00:00	14:00:00	23.678
40	1985	08/24/2022 15:00:00	15:00:00	23.764
40	1986	08/24/2022 16:00:00	16:00:00	23.775
40	1987	08/24/2022 17:00:00	17:00:00	23.753
40	1988	08/24/2022 18:00:00	18:00:00	23.700
40	1989	08/24/2022 19:00:00	19:00:00	23.668
40	1990	08/24/2022 20:00:00	20:00:00	23.657
40	1991	08/24/2022 21:00:00	21:00:00	23.592
40	1992	08/24/2022 22:00:00	22:00:00	23.550
40	1993	08/24/2022 23:00:00	23:00:00	23.517
40	1994	08/25/2022 00:00:00	00:00:00	23.474
40	1995	08/25/2022 01:00:00	01:00:00	23.421
40	1996	08/25/2022 02:00:00	02:00:00	23.410
40	1997	08/25/2022 03:00:00	03:00:00	23.389
40	1998	08/25/2022 04:00:00	04:00:00	23.356
40	1999	08/25/2022 05:00:00	05:00:00	23.324
[truncated: 15,634 more rows]
