# Supplementary material for: Grounds, Beds, and Reefs of the Endangered Coral Cladocora caespitosa With Description of the Tremiti Reef
Source: Ecol Evol. 2026 Feb 24;16(2):e72871. doi: 10.1002/ece3.72871 (PMC12930217; doi:10.1002/ece3.72871)
Supplement: Supplementary file 1 — Appendix S1: ece372871‐sup‐0001‐AppendixS1.zip. [file ECE3-16-e72871-s001.zip › ece372871-sup-0019-AppendixS19.csv]

Lat	Lon	ID	Date-Time	Temperature	Depth
42.118896	15.496143	1	05/02/2022 23:00	20	5
42.118896	15.496143	2	05/03/2022 00:00	20	5
42.118896	15.496143	3	05/03/2022 01:00	20	5
42.118896	15.496143	4	05/03/2022 02:00	20	5
42.118896	15.496143	5	05/03/2022 03:00	19	5
42.118896	15.496143	6	05/03/2022 04:00	19	5
42.118896	15.496143	7	05/03/2022 05:00	19	5
42.118896	15.496143	8	05/03/2022 06:00	19	5
42.118896	15.496143	9	05/03/2022 07:00	19	5
42.118896	15.496143	10	05/03/2022 08:00	18	5
42.118896	15.496143	11	05/03/2022 09:00	18	5
42.118896	15.496143	12	05/03/2022 10:00	18	5
42.118896	15.496143	13	05/03/2022 11:00	19	5
42.118896	15.496143	14	05/03/2022 12:00	19	5
42.118896	15.496143	15	05/03/2022 13:00	19	5
42.118896	15.496143	16	05/03/2022 14:00	19	5
42.118896	15.496143	17	05/03/2022 15:00	18	5
42.118896	15.496143	18	05/03/2022 16:00	18	5
42.118896	15.496143	19	05/03/2022 17:00	18	5
42.118896	15.496143	20	05/03/2022 18:00	19	5
42.118896	15.496143	21	05/03/2022 19:00	19	5
42.118896	15.496143	22	05/03/2022 20:00	19	5
42.118896	15.496143	23	05/03/2022 21:00	19	5
42.118896	15.496143	24	05/03/2022 22:00	18	5
42.118896	15.496143	25	05/03/2022 23:00	17	5
42.118896	15.496143	26	05/04/2022 00:00	17	5
42.118896	15.496143	27	05/04/2022 01:00	17	5
42.118896	15.496143	28	05/04/2022 02:00	16	5
42.118896	15.496143	29	05/04/2022 03:00	16	5
42.118896	15.496143	30	05/04/2022 04:00	15	5
42.118896	15.496143	31	05/04/2022 05:00	15	5
42.118896	15.496143	32	05/04/2022 06:00	14	5
42.118896	15.496143	33	05/04/2022 07:00	14	5
42.118896	15.496143	34	05/04/2022 08:00	14	5
42.118896	15.496143	35	05/04/2022 09:00	15	5
42.118896	15.496143	36	05/04/2022 10:00	16	5
42.118896	15.496143	37	05/04/2022 11:00	18	5
42.118896	15.496143	38	05/04/2022 12:00	19	5
42.118896	15.496143	39	05/04/2022 13:00	19	5
42.118896	15.496143	40	05/04/2022 14:00	19	5
42.118896	15.496143	41	05/04/2022 15:00	20	5
42.118896	15.496143	42	05/04/2022 16:00	20	5
42.118896	15.496143	43	05/04/2022 17:00	19	5
42.118896	15.496143	44	05/04/2022 18:00	21	5
42.118896	15.496143	45	05/04/2022 19:00	21	5
42.118896	15.496143	46	05/04/2022 20:00	21	5
42.118896	15.496143	47	05/04/2022 21:00	20	5
42.118896	15.496143	48	05/04/2022 22:00	19	5
42.118896	15.496143	49	05/04/2022 23:00	19	5
42.118896	15.496143	50	05/05/2022 00:00	18	5
42.118896	15.496143	51	05/05/2022 01:00	17	5
42.118896	15.496143	52	05/05/2022 02:00	17	5
42.118896	15.496143	53	05/05/2022 03:00	16	5
42.118896	15.496143	54	05/05/2022 04:00	16	5
42.118896	15.496143	55	05/05/2022 05:00	15	5
42.118896	15.496143	56	05/05/2022 06:00	15	5
42.118896	15.496143	57	05/05/2022 07:00	14	5
42.118896	15.496143	58	05/05/2022 08:00	14	5
42.118896	15.496143	59	05/05/2022 09:00	15	5
42.118896	15.496143	60	05/05/2022 10:00	15	5
42.118896	15.496143	61	05/05/2022 11:00	17	5
42.118896	15.496143	62	05/05/2022 12:00	18	5
42.118896	15.496143	63	05/05/2022 13:00	18	5
42.118896	15.496143	64	05/05/2022 14:00	18	5
42.118896	15.496143	65	05/05/2022 15:00	20	5
42.118896	15.496143	66	05/05/2022 16:00	21	5
42.118896	15.496143	67	05/05/2022 17:00	21	5
42.118896	15.496143	68	05/05/2022 18:00	22	5
42.118896	15.496143	69	05/05/2022 19:00	22	5
42.118896	15.496143	70	05/05/2022 20:00	22	5
42.118896	15.496143	71	05/05/2022 21:00	22	5
42.118896	15.496143	72	05/05/2022 22:00	22	5
42.118896	15.496143	73	05/05/2022 23:00	22	5
42.118896	15.496143	74	05/06/2022 00:00	22	5
42.118896	15.496143	75	05/06/2022 01:00	22	5
42.118896	15.496143	76	05/06/2022 02:00	22	5
42.118896	15.496143	77	05/06/2022 03:00	22	5
42.118896	15.496143	78	05/06/2022 04:00	21	5
42.118896	15.496143	79	05/06/2022 05:00	21	5
42.118896	15.496143	80	05/06/2022 06:00	21	5
42.118896	15.496143	81	05/06/2022 07:00	21	5
42.118896	15.496143	82	05/06/2022 08:00	21	5
42.118896	15.496143	83	05/06/2022 09:00	21	5
42.118896	15.496143	84	05/06/2022 10:00	21	5
42.118896	15.496143	85	05/06/2022 11:00	21	5
42.118896	15.496143	86	05/06/2022 12:00	21	5
42.118896	15.496143	87	05/06/2022 13:00	21	5
42.118896	15.496143	88	05/06/2022 14:00	21	5
42.118896	15.496143	89	05/06/2022 15:00	22	5
42.118896	15.496143	90	05/06/2022 16:00	22	5
42.118896	15.496143	91	05/06/2022 17:00	21	5
42.118896	15.496143	92	05/06/2022 18:00	21	5
42.118896	15.496143	93	05/06/2022 19:00	21	5
42.118896	15.496143	94	05/06/2022 20:00	21	5
42.118896	15.496143	95	05/06/2022 21:00	21	5
42.118896	15.496143	96	05/06/2022 22:00	21	5
42.118896	15.496143	97	05/06/2022 23:00	21	5
42.118896	15.496143	98	05/07/2022 00:00	21	5
42.118896	15.496143	99	05/07/2022 01:00	21	5
42.118896	15.496143	100	05/07/2022 02:00	21	5
42.118896	15.496143	101	05/07/2022 03:00	21	5
42.118896	15.496143	102	05/07/2022 04:00	21	5
42.118896	15.496143	103	05/07/2022 05:00	21	5
42.118896	15.496143	104	05/07/2022 06:00	21	5
42.118896	15.496143	105	05/07/2022 07:00	21	5
42.118896	15.496143	106	05/07/2022 08:00	21	5
42.118896	15.496143	107	05/07/2022 09:00	21	5
42.118896	15.496143	108	05/07/2022 10:00	21	5
42.118896	15.496143	109	05/07/2022 11:00	20	5
42.118896	15.496143	110	05/07/2022 12:00	20	5
42.118896	15.496143	111	05/07/2022 13:00	20	5
42.118896	15.496143	112	05/07/2022 14:00	20	5
42.118896	15.496143	113	05/07/2022 15:00	20	5
42.118896	15.496143	114	05/07/2022 16:00	20	5
42.118896	15.496143	115	05/07/2022 17:00	20	5
42.118896	15.496143	116	05/07/2022 18:00	20	5
42.118896	15.496143	117	05/07/2022 19:00	20	5
42.118896	15.496143	118	05/07/2022 20:00	20	5
42.118896	15.496143	119	05/07/2022 21:00	20	5
42.118896	15.496143	120	05/07/2022 22:00	20	5
42.118896	15.496143	121	05/07/2022 23:00	20	5
42.118896	15.496143	122	05/08/2022 00:00	20	5
42.118896	15.496143	123	05/08/2022 01:00	20	5
42.118896	15.496143	124	05/08/2022 02:00	20	5
42.118896	15.496143	125	05/08/2022 03:00	20	5
42.118896	15.496143	126	05/08/2022 04:00	20	5
42.118896	15.496143	127	05/08/2022 05:00	20	5
42.118896	15.496143	128	05/08/2022 06:00	20	5
42.118896	15.496143	129	05/08/2022 07:00	20	5
42.118896	15.496143	130	05/08/2022 08:00	20	5
42.118896	15.496143	131	05/08/2022 09:00	20	5
42.118896	15.496143	132	05/08/2022 10:00	20	5
42.118896	15.496143	133	05/08/2022 11:00	20	5
42.118896	15.496143	134	05/08/2022 12:00	20	5
42.118896	15.496143	135	05/08/2022 13:00	20	5
42.118896	15.496143	136	05/08/2022 14:00	20	5
42.118896	15.496143	137	05/08/2022 15:00	20	5
42.118896	15.496143	138	05/08/2022 16:00	20	5
42.118896	15.496143	139	05/08/2022 17:00	20	5
42.118896	15.496143	140	05/08/2022 18:00	20	5
42.118896	15.496143	141	05/08/2022 19:00	20	5
42.118896	15.496143	142	05/08/2022 20:00	20	5
42.118896	15.496143	143	05/08/2022 21:00	20	5
42.118896	15.496143	144	05/08/2022 22:00	20	5
42.118896	15.496143	145	05/08/2022 23:00	20	5
42.118896	15.496143	146	05/09/2022 00:00	20	5
42.118896	15.496143	147	05/09/2022 01:00	20	5
42.118896	15.496143	148	05/09/2022 02:00	20	5
42.118896	15.496143	149	05/09/2022 03:00	20	5
42.118896	15.496143	150	05/09/2022 04:00	20	5
42.118896	15.496143	151	05/09/2022 05:00	19	5
42.118896	15.496143	152	05/09/2022 06:00	19	5
42.118896	15.496143	153	05/09/2022 07:00	19	5
42.118896	15.496143	154	05/09/2022 08:00	19	5
42.118896	15.496143	155	05/09/2022 09:00	19	5
42.118896	15.496143	156	05/09/2022 10:00	19	5
42.118896	15.496143	157	05/09/2022 11:00	19	5
42.118896	15.496143	158	05/09/2022 12:00	20	5
42.118896	15.496143	159	05/09/2022 13:00	20	5
42.118896	15.496143	160	05/09/2022 14:00	20	5
42.118896	15.496143	161	05/09/2022 15:00	20	5
42.118896	15.496143	162	05/09/2022 16:00	20	5
42.118896	15.496143	163	05/09/2022 17:00	20	5
42.118896	15.496143	164	05/09/2022 18:00	20	5
42.118896	15.496143	165	05/09/2022 19:00	20	5
42.118896	15.496143	166	05/09/2022 20:00	20	5
42.118896	15.496143	167	05/09/2022 21:00	20	5
42.118896	15.496143	168	05/09/2022 22:00	20	5
42.118896	15.496143	169	05/09/2022 23:00	20	5
42.118896	15.496143	170	05/10/2022 00:00	20	5
42.118896	15.496143	171	05/10/2022 01:00	20	5
42.118896	15.496143	172	05/10/2022 02:00	20	5
42.118896	15.496143	173	05/10/2022 03:00	20	5
42.118896	15.496143	174	05/10/2022 04:00	20	5
42.118896	15.496143	175	05/10/2022 05:00	20	5
42.118896	15.496143	176	05/10/2022 06:00	20	5
42.118896	15.496143	177	05/10/2022 07:00	20	5
42.118896	15.496143	178	05/10/2022 08:00	20	5
42.118896	15.496143	179	05/10/2022 09:00	20	5
42.118896	15.496143	180	05/10/2022 10:00	20	5
42.118896	15.496143	181	05/10/2022 11:00	20	5
42.118896	15.496143	182	05/10/2022 12:00	20	5
42.118896	15.496143	183	05/10/2022 13:00	21	5
42.118896	15.496143	184	05/10/2022 14:00	21	5
42.118896	15.496143	185	05/10/2022 15:00	21	5
42.118896	15.496143	186	05/10/2022 16:00	22	5
42.118896	15.496143	187	05/10/2022 17:00	22	5
42.118896	15.496143	188	05/10/2022 18:00	22	5
42.118896	15.496143	189	05/10/2022 19:00	22	5
42.118896	15.496143	190	05/10/2022 20:00	22	5
42.118896	15.496143	191	05/10/2022 21:00	21	5
42.118896	15.496143	192	05/10/2022 22:00	21	5
42.118896	15.496143	193	05/10/2022 23:00	21	5
42.118896	15.496143	194	05/11/2022 00:00	21	5
42.118896	15.496143	195	05/11/2022 01:00	21	5
42.118896	15.496143	196	05/11/2022 02:00	21	5
42.118896	15.496143	197	05/11/2022 03:00	21	5
42.118896	15.496143	198	05/11/2022 04:00	21	5
42.118896	15.496143	199	05/11/2022 05:00	21	5
42.118896	15.496143	200	05/11/2022 06:00	21	5
42.118896	15.496143	201	05/11/2022 07:00	21	5
42.118896	15.496143	202	05/11/2022 08:00	21	5
42.118896	15.496143	203	05/11/2022 09:00	21	5
42.118896	15.496143	204	05/11/2022 10:00	21	5
42.118896	15.496143	205	05/11/2022 11:00	21	5
42.118896	15.496143	206	05/11/2022 12:00	21	5
42.118896	15.496143	207	05/11/2022 13:00	21	5
42.118896	15.496143	208	05/11/2022 14:00	21	5
42.118896	15.496143	209	05/11/2022 15:00	21	5
42.118896	15.496143	210	05/11/2022 16:00	21	5
42.118896	15.496143	211	05/11/2022 17:00	21	5
42.118896	15.496143	212	05/11/2022 18:00	21	5
42.118896	15.496143	213	05/11/2022 19:00	21	5
42.118896	15.496143	214	05/11/2022 20:00	21	5
42.118896	15.496143	215	05/11/2022 21:00	21	5
42.118896	15.496143	216	05/11/2022 22:00	21	5
42.118896	15.496143	217	05/11/2022 23:00	21	5
42.118896	15.496143	218	05/12/2022 00:00	21	5
42.118896	15.496143	219	05/12/2022 01:00	21	5
42.118896	15.496143	220	05/12/2022 02:00	21	5
42.118896	15.496143	221	05/12/2022 03:00	21	5
42.118896	15.496143	222	05/12/2022 04:00	21	5
42.118896	15.496143	223	05/12/2022 05:00	21	5
42.118896	15.496143	224	05/12/2022 06:00	21	5
42.118896	15.496143	225	05/12/2022 07:00	21	5
42.118896	15.496143	226	05/12/2022 08:00	21	5
42.118896	15.496143	227	05/12/2022 09:00	21	5
42.118896	15.496143	228	05/12/2022 10:00	21	5
42.118896	15.496143	229	05/12/2022 11:00	21	5
42.118896	15.496143	230	05/12/2022 12:00	21	5
42.118896	15.496143	231	05/12/2022 13:00	21	5
42.118896	15.496143	232	05/12/2022 14:00	21	5
42.118896	15.496143	233	05/12/2022 15:00	21	5
42.118896	15.496143	234	05/12/2022 16:00	21	5
42.118896	15.496143	235	05/12/2022 17:00	21	5
42.118896	15.496143	236	05/12/2022 18:00	21	5
42.118896	15.496143	237	05/12/2022 19:00	21	5
42.118896	15.496143	238	05/12/2022 20:00	21	5
42.118896	15.496143	239	05/12/2022 21:00	21	5
42.118896	15.496143	240	05/12/2022 22:00	21	5
42.118896	15.496143	241	05/12/2022 23:00	21	5
42.118896	15.496143	242	05/13/2022 00:00:00	21	5
42.118896	15.496143	243	05/13/2022 01:00:00	21	5
42.118896	15.496143	244	05/13/2022 02:00:00	21	5
42.118896	15.496143	245	05/13/2022 03:00:00	21	5
42.118896	15.496143	246	05/13/2022 04:00:00	21	5
42.118896	15.496143	247	05/13/2022 05:00:00	21	5
42.118896	15.496143	248	05/13/2022 06:00:00	21	5
42.118896	15.496143	249	05/13/2022 07:00:00	21	5
42.118896	15.496143	250	05/13/2022 08:00:00	21	5
42.118896	15.496143	251	05/13/2022 09:00:00	21	5
42.118896	15.496143	252	05/13/2022 10:00:00	21	5
42.118896	15.496143	253	05/13/2022 11:00:00	21	5
42.118896	15.496143	254	05/13/2022 12:00:00	21	5
42.118896	15.496143	255	05/13/2022 13:00:00	21	5
42.118896	15.496143	256	05/13/2022 14:00:00	21	5
42.118896	15.496143	257	05/13/2022 15:00:00	21	5
42.118896	15.496143	258	05/13/2022 16:00:00	21	5
42.118896	15.496143	259	05/13/2022 17:00:00	21	5
42.118896	15.496143	260	05/13/2022 18:00:00	21	5
42.118896	15.496143	261	05/13/2022 19:00:00	21	5
42.118896	15.496143	262	05/13/2022 20:00:00	21	5
42.118896	15.496143	263	05/13/2022 21:00:00	21	5
42.118896	15.496143	264	05/13/2022 22:00:00	21	5
42.118896	15.496143	265	05/13/2022 23:00:00	21	5
42.118896	15.496143	266	05/14/2022 00:00:00	21	5
42.118896	15.496143	267	05/14/2022 01:00:00	21	5
42.118896	15.496143	268	05/14/2022 02:00:00	21	5
42.118896	15.496143	269	05/14/2022 03:00:00	21	5
42.118896	15.496143	270	05/14/2022 04:00:00	21	5
42.118896	15.496143	271	05/14/2022 05:00:00	21	5
42.118896	15.496143	272	05/14/2022 06:00:00	21	5
42.118896	15.496143	273	05/14/2022 07:00:00	21	5
42.118896	15.496143	274	05/14/2022 08:00:00	20	5
42.118896	15.496143	275	05/14/2022 09:00:00	20	5
42.118896	15.496143	276	05/14/2022 10:00:00	20	5
42.118896	15.496143	277	05/14/2022 11:00:00	20	5
42.118896	15.496143	278	05/14/2022 12:00:00	20	5
42.118896	15.496143	279	05/14/2022 13:00:00	20	5
42.118896	15.496143	280	05/14/2022 14:00:00	20	5
42.118896	15.496143	281	05/14/2022 15:00:00	20	5
42.118896	15.496143	282	05/14/2022 16:00:00	20	5
42.118896	15.496143	283	05/14/2022 17:00:00	20	5
42.118896	15.496143	284	05/14/2022 18:00:00	20	5
42.118896	15.496143	285	05/14/2022 19:00:00	20	5
42.118896	15.496143	286	05/14/2022 20:00:00	20	5
42.118896	15.496143	287	05/14/2022 21:00:00	20	5
42.118896	15.496143	288	05/14/2022 22:00:00	20	5
42.118896	15.496143	289	05/14/2022 23:00:00	20	5
42.118896	15.496143	290	05/15/2022 00:00:00	20	5
42.118896	15.496143	291	05/15/2022 01:00:00	20	5
42.118896	15.496143	292	05/15/2022 02:00:00	20	5
42.118896	15.496143	293	05/15/2022 03:00:00	20	5
42.118896	15.496143	294	05/15/2022 04:00:00	20	5
42.118896	15.496143	295	05/15/2022 05:00:00	20	5
42.118896	15.496143	296	05/15/2022 06:00:00	20	5
42.118896	15.496143	297	05/15/2022 07:00:00	20	5
42.118896	15.496143	298	05/15/2022 08:00:00	20	5
42.118896	15.496143	299	05/15/2022 09:00:00	20	5
42.118896	15.496143	300	05/15/2022 10:00:00	20	5
42.118896	15.496143	301	05/15/2022 11:00:00	20	5
42.118896	15.496143	302	05/15/2022 12:00:00	20	5
42.118896	15.496143	303	05/15/2022 13:00:00	20	5
42.118896	15.496143	304	05/15/2022 14:00:00	20	5
42.118896	15.496143	305	05/15/2022 15:00:00	20	5
42.118896	15.496143	306	05/15/2022 16:00:00	20	5
42.118896	15.496143	307	05/15/2022 17:00:00	20	5
42.118896	15.496143	308	05/15/2022 18:00:00	20	5
42.118896	15.496143	309	05/15/2022 19:00:00	20	5
42.118896	15.496143	310	05/15/2022 20:00:00	20	5
42.118896	15.496143	311	05/15/2022 21:00:00	20	5
42.118896	15.496143	312	05/15/2022 22:00:00	20	5
42.118896	15.496143	313	05/15/2022 23:00:00	20	5
42.118896	15.496143	314	05/16/2022 00:00:00	20	5
42.118896	15.496143	315	05/16/2022 01:00:00	20	5
42.118896	15.496143	316	05/16/2022 02:00:00	20	5
42.118896	15.496143	317	05/16/2022 03:00:00	20	5
42.118896	15.496143	318	05/16/2022 04:00:00	20	5
42.118896	15.496143	319	05/16/2022 05:00:00	20	5
42.118896	15.496143	320	05/16/2022 06:00:00	20	5
42.118896	15.496143	321	05/16/2022 07:00:00	20	5
42.118896	15.496143	322	05/16/2022 08:00:00	20	5
42.118896	15.496143	323	05/16/2022 09:00:00	20	5
42.118896	15.496143	324	05/16/2022 10:00:00	20	5
42.118896	15.496143	325	05/16/2022 11:00:00	20	5
42.118896	15.496143	326	05/16/2022 12:00:00	21	5
42.118896	15.496143	327	05/16/2022 13:00:00	21	5
42.118896	15.496143	328	05/16/2022 14:00:00	21	5
42.118896	15.496143	329	05/16/2022 15:00:00	21	5
42.118896	15.496143	330	05/16/2022 16:00:00	21	5
42.118896	15.496143	331	05/16/2022 17:00:00	21	5
42.118896	15.496143	332	05/16/2022 18:00:00	21	5
42.118896	15.496143	333	05/16/2022 19:00:00	21	5
42.118896	15.496143	334	05/16/2022 20:00:00	21	5
42.118896	15.496143	335	05/16/2022 21:00:00	21	5
42.118896	15.496143	336	05/16/2022 22:00:00	21	5
42.118896	15.496143	337	05/16/2022 23:00:00	21	5
42.118896	15.496143	338	05/17/2022 00:00:00	21	5
42.118896	15.496143	339	05/17/2022 01:00:00	21	5
42.118896	15.496143	340	05/17/2022 02:00:00	21	5
42.118896	15.496143	341	05/17/2022 03:00:00	21	5
42.118896	15.496143	342	05/17/2022 04:00:00	21	5
42.118896	15.496143	343	05/17/2022 05:00:00	21	5
42.118896	15.496143	344	05/17/2022 06:00:00	21	5
42.118896	15.496143	345	05/17/2022 07:00:00	21	5
42.118896	15.496143	346	05/17/2022 08:00:00	21	5
42.118896	15.496143	347	05/17/2022 09:00:00	21	5
42.118896	15.496143	348	05/17/2022 10:00:00	21	5
42.118896	15.496143	349	05/17/2022 11:00:00	21	5
42.118896	15.496143	350	05/17/2022 12:00:00	21	5
42.118896	15.496143	351	05/17/2022 13:00:00	21	5
42.118896	15.496143	352	05/17/2022 14:00:00	22	5
42.118896	15.496143	353	05/17/2022 15:00:00	22	5
42.118896	15.496143	354	05/17/2022 16:00:00	22	5
42.118896	15.496143	355	05/17/2022 17:00:00	22	5
42.118896	15.496143	356	05/17/2022 18:00:00	22	5
42.118896	15.496143	357	05/17/2022 19:00:00	22	5
42.118896	15.496143	358	05/17/2022 20:00:00	22	5
42.118896	15.496143	359	05/17/2022 21:00:00	22	5
42.118896	15.496143	360	05/17/2022 22:00:00	22	5
42.118896	15.496143	361	05/17/2022 23:00:00	22	5
42.118896	15.496143	362	05/18/2022 00:00:00	22	5
42.118896	15.496143	363	05/18/2022 01:00:00	22	5
42.118896	15.496143	364	05/18/2022 02:00:00	21	5
42.118896	15.496143	365	05/18/2022 03:00:00	21	5
42.118896	15.496143	366	05/18/2022 04:00:00	21	5
42.118896	15.496143	367	05/18/2022 05:00:00	21	5
42.118896	15.496143	368	05/18/2022 06:00:00	21	5
42.118896	15.496143	369	05/18/2022 07:00:00	21	5
42.118896	15.496143	370	05/18/2022 08:00:00	21	5
42.118896	15.496143	371	05/18/2022 09:00:00	21	5
42.118896	15.496143	372	05/18/2022 10:00:00	21	5
42.118896	15.496143	373	05/18/2022 11:00:00	21	5
42.118896	15.496143	374	05/18/2022 12:00:00	21	5
42.118896	15.496143	375	05/18/2022 13:00:00	21	5
42.118896	15.496143	376	05/18/2022 14:00:00	21	5
42.118896	15.496143	377	05/18/2022 15:00:00	21	5
42.118896	15.496143	378	05/18/2022 16:00:00	21	5
42.118896	15.496143	379	05/18/2022 17:00:00	21	5
42.118896	15.496143	380	05/18/2022 18:00:00	21	5
42.118896	15.496143	381	05/18/2022 19:00:00	21	5
42.118896	15.496143	382	05/18/2022 20:00:00	21	5
42.118896	15.496143	383	05/18/2022 21:00:00	21	5
42.118896	15.496143	384	05/18/2022 22:00:00	21	5
42.118896	15.496143	385	05/18/2022 23:00:00	21	5
42.118896	15.496143	386	05/19/2022 00:00:00	21	5
42.118896	15.496143	387	05/19/2022 01:00:00	21	5
42.118896	15.496143	388	05/19/2022 02:00:00	21	5
42.118896	15.496143	389	05/19/2022 03:00:00	21	5
42.118896	15.496143	390	05/19/2022 04:00:00	21	5
42.118896	15.496143	391	05/19/2022 05:00:00	21	5
42.118896	15.496143	392	05/19/2022 06:00:00	21	5
42.118896	15.496143	393	05/19/2022 07:00:00	21	5
42.118896	15.496143	394	05/19/2022 08:00:00	20	5
42.118896	15.496143	395	05/19/2022 09:00:00	20	5
42.118896	15.496143	396	05/19/2022 10:00:00	20	5
42.118896	15.496143	397	05/19/2022 11:00:00	20	5
42.118896	15.496143	398	05/19/2022 12:00:00	20	5
42.118896	15.496143	399	05/19/2022 13:00:00	20	5
42.118896	15.496143	400	05/19/2022 14:00:00	21	5
42.118896	15.496143	401	05/19/2022 15:00:00	21	5
42.118896	15.496143	402	05/19/2022 16:00:00	21	5
42.118896	15.496143	403	05/19/2022 17:00:00	21	5
42.118896	15.496143	404	05/19/2022 18:00:00	21	5
42.118896	15.496143	405	05/19/2022 19:00:00	21	5
42.118896	15.496143	406	05/19/2022 20:00:00	21	5
42.118896	15.496143	407	05/19/2022 21:00:00	21	5
42.118896	15.496143	408	05/19/2022 22:00:00	21	5
42.118896	15.496143	409	05/19/2022 23:00:00	21	5
42.118896	15.496143	410	05/20/2022 00:00:00	21	5
42.118896	15.496143	411	05/20/2022 01:00:00	21	5
42.118896	15.496143	412	05/20/2022 02:00:00	21	5
42.118896	15.496143	413	05/20/2022 03:00:00	20	5
42.118896	15.496143	414	05/20/2022 04:00:00	20	5
42.118896	15.496143	415	05/20/2022 05:00:00	20	5
42.118896	15.496143	416	05/20/2022 06:00:00	20	5
42.118896	15.496143	417	05/20/2022 07:00:00	20	5
42.118896	15.496143	418	05/20/2022 08:00:00	20	5
42.118896	15.496143	419	05/20/2022 09:00:00	20	5
42.118896	15.496143	420	05/20/2022 10:00:00	20	5
42.118896	15.496143	421	05/20/2022 11:00:00	20	5
42.118896	15.496143	422	05/20/2022 12:00:00	20	5
42.118896	15.496143	423	05/20/2022 13:00:00	20	5
42.118896	15.496143	424	05/20/2022 14:00:00	21	5
42.118896	15.496143	425	05/20/2022 15:00:00	21	5
42.118896	15.496143	426	05/20/2022 16:00:00	21	5
42.118896	15.496143	427	05/20/2022 17:00:00	21	5
42.118896	15.496143	428	05/20/2022 18:00:00	21	5
42.118896	15.496143	429	05/20/2022 19:00:00	20	5
42.118896	15.496143	430	05/20/2022 20:00:00	20	5
42.118896	15.496143	431	05/20/2022 21:00:00	20	5
42.118896	15.496143	432	05/20/2022 22:00:00	20	5
42.118896	15.496143	433	05/20/2022 23:00:00	20	5
42.118896	15.496143	434	05/21/2022 00:00:00	20	5
42.118896	15.496143	435	05/21/2022 01:00:00	20	5
42.118896	15.496143	436	05/21/2022 02:00:00	20	5
42.118896	15.496143	437	05/21/2022 03:00:00	20	5
42.118896	15.496143	438	05/21/2022 04:00:00	20	5
42.118896	15.496143	439	05/21/2022 05:00:00	20	5
42.118896	15.496143	440	05/21/2022 06:00:00	20	5
42.118896	15.496143	441	05/21/2022 07:00:00	20	5
42.118896	15.496143	442	05/21/2022 08:00:00	20	5
42.118896	15.496143	443	05/21/2022 09:00:00	20	5
42.118896	15.496143	444	05/21/2022 10:00:00	20	5
42.118896	15.496143	445	05/21/2022 11:00:00	20	5
42.118896	15.496143	446	05/21/2022 12:00:00	20	5
42.118896	15.496143	447	05/21/2022 13:00:00	20	5
42.118896	15.496143	448	05/21/2022 14:00:00	20	5
42.118896	15.496143	449	05/21/2022 15:00:00	20	5
42.118896	15.496143	450	05/21/2022 16:00:00	20	5
42.118896	15.496143	451	05/21/2022 17:00:00	20	5
42.118896	15.496143	452	05/21/2022 18:00:00	20	5
42.118896	15.496143	453	05/21/2022 19:00:00	20	5
42.118896	15.496143	454	05/21/2022 20:00:00	20	5
42.118896	15.496143	455	05/21/2022 21:00:00	20	5
42.118896	15.496143	456	05/21/2022 22:00:00	20	5
42.118896	15.496143	457	05/21/2022 23:00:00	20	5
42.118896	15.496143	458	05/22/2022 00:00:00	20	5
42.118896	15.496143	459	05/22/2022 01:00:00	20	5
42.118896	15.496143	460	05/22/2022 02:00:00	20	5
42.118896	15.496143	461	05/22/2022 03:00:00	20	5
42.118896	15.496143	462	05/22/2022 04:00:00	20	5
42.118896	15.496143	463	05/22/2022 05:00:00	20	5
42.118896	15.496143	464	05/22/2022 06:00:00	20	5
42.118896	15.496143	465	05/22/2022 07:00:00	20	5
42.118896	15.496143	466	05/22/2022 08:00:00	20	5
42.118896	15.496143	467	05/22/2022 09:00:00	20	5
42.118896	15.496143	468	05/22/2022 10:00:00	20	5
42.118896	15.496143	469	05/22/2022 11:00:00	20	5
42.118896	15.496143	470	05/22/2022 12:00:00	20	5
42.118896	15.496143	471	05/22/2022 13:00:00	20	5
42.118896	15.496143	472	05/22/2022 14:00:00	20	5
42.118896	15.496143	473	05/22/2022 15:00:00	20	5
42.118896	15.496143	474	05/22/2022 16:00:00	20	5
42.118896	15.496143	475	05/22/2022 17:00:00	20	5
42.118896	15.496143	476	05/22/2022 18:00:00	20	5
42.118896	15.496143	477	05/22/2022 19:00:00	20	5
42.118896	15.496143	478	05/22/2022 20:00:00	20	5
42.118896	15.496143	479	05/22/2022 21:00:00	20	5
42.118896	15.496143	480	05/22/2022 22:00:00	20	5
42.118896	15.496143	481	05/22/2022 23:00:00	20	5
42.118896	15.496143	482	05/23/2022 00:00:00	20	5
42.118896	15.496143	483	05/23/2022 01:00:00	20	5
42.118896	15.496143	484	05/23/2022 02:00:00	20	5
42.118896	15.496143	485	05/23/2022 03:00:00	20	5
42.118896	15.496143	486	05/23/2022 04:00:00	20	5
42.118896	15.496143	487	05/23/2022 05:00:00	20	5
42.118896	15.496143	488	05/23/2022 06:00:00	20	5
42.118896	15.496143	489	05/23/2022 07:00:00	20	5
42.118896	15.496143	490	05/23/2022 08:00:00	20	5
42.118896	15.496143	491	05/23/2022 09:00:00	20	5
42.118896	15.496143	492	05/23/2022 10:00:00	21	5
42.118896	15.496143	493	05/23/2022 11:00:00	21	5
42.118896	15.496143	494	05/23/2022 12:00:00	21	5
42.118896	15.496143	495	05/23/2022 13:00:00	21	5
42.118896	15.496143	496	05/23/2022 14:00:00	22	5
42.118896	15.496143	497	05/23/2022 15:00:00	22	5
42.118896	15.496143	498	05/23/2022 16:00:00	22	5
42.118896	15.496143	499	05/23/2022 17:00:00	22	5
42.118896	15.496143	500	05/23/2022 18:00:00	22	5
42.118896	15.496143	501	05/23/2022 19:00:00	22	5
42.118896	15.496143	502	05/23/2022 20:00:00	22	5
42.118896	15.496143	503	05/23/2022 21:00:00	21	5
42.118896	15.496143	504	05/23/2022 22:00:00	21	5
42.118896	15.496143	505	05/23/2022 23:00:00	21	5
42.118896	15.496143	506	05/24/2022 00:00:00	21	5
42.118896	15.496143	507	05/24/2022 01:00:00	21	5
42.118896	15.496143	508	05/24/2022 02:00:00	21	5
42.118896	15.496143	509	05/24/2022 03:00:00	21	5
42.118896	15.496143	510	05/24/2022 04:00:00	21	5
42.118896	15.496143	511	05/24/2022 05:00:00	21	5
42.118896	15.496143	512	05/24/2022 06:00:00	21	5
42.118896	15.496143	513	05/24/2022 07:00:00	21	5
42.118896	15.496143	514	05/24/2022 08:00:00	21	5
42.118896	15.496143	515	05/24/2022 09:00:00	21	5
42.118896	15.496143	516	05/24/2022 10:00:00	21	5
42.118896	15.496143	517	05/24/2022 11:00:00	21	5
42.118896	15.496143	518	05/24/2022 12:00:00	22	5
42.118896	15.496143	519	05/24/2022 13:00:00	22	5
42.118896	15.496143	520	05/24/2022 14:00:00	22	5
42.118896	15.496143	521	05/24/2022 15:00:00	22	5
42.118896	15.496143	522	05/24/2022 16:00:00	22	5
42.118896	15.496143	523	05/24/2022 17:00:00	23	5
42.118896	15.496143	524	05/24/2022 18:00:00	23	5
42.118896	15.496143	525	05/24/2022 19:00:00	23	5
42.118896	15.496143	526	05/24/2022 20:00:00	23	5
42.118896	15.496143	527	05/24/2022 21:00:00	23	5
42.118896	15.496143	528	05/24/2022 22:00:00	23	5
42.118896	15.496143	529	05/24/2022 23:00:00	23	5
42.118896	15.496143	530	05/25/2022 00:00:00	23	5
42.118896	15.496143	531	05/25/2022 01:00:00	23	5
42.118896	15.496143	532	05/25/2022 02:00:00	22	5
42.118896	15.496143	533	05/25/2022 03:00:00	22	5
42.118896	15.496143	534	05/25/2022 04:00:00	22	5
42.118896	15.496143	535	05/25/2022 05:00:00	22	5
42.118896	15.496143	536	05/25/2022 06:00:00	22	5
42.118896	15.496143	537	05/25/2022 07:00:00	22	5
42.118896	15.496143	538	05/25/2022 08:00:00	22	5
42.118896	15.496143	539	05/25/2022 09:00:00	22	5
42.118896	15.496143	540	05/25/2022 10:00:00	22	5
42.118896	15.496143	541	05/25/2022 11:00:00	22	5
42.118896	15.496143	542	05/25/2022 12:00:00	22	5
42.118896	15.496143	543	05/25/2022 13:00:00	22	5
42.118896	15.496143	544	05/25/2022 14:00:00	22	5
42.118896	15.496143	545	05/25/2022 15:00:00	22	5
42.118896	15.496143	546	05/25/2022 16:00:00	22	5
42.118896	15.496143	547	05/25/2022 17:00:00	22	5
42.118896	15.496143	548	05/25/2022 18:00:00	22	5
42.118896	15.496143	549	05/25/2022 19:00:00	22	5
42.118896	15.496143	550	05/25/2022 20:00:00	22	5
42.118896	15.496143	551	05/25/2022 21:00:00	22	5
42.118896	15.496143	552	05/25/2022 22:00:00	22	5
42.118896	15.496143	553	05/25/2022 23:00:00	22	5
42.118896	15.496143	554	05/26/2022 00:00:00	22	5
42.118896	15.496143	555	05/26/2022 01:00:00	22	5
42.118896	15.496143	556	05/26/2022 02:00:00	22	5
42.118896	15.496143	557	05/26/2022 03:00:00	22	5
42.118896	15.496143	558	05/26/2022 04:00:00	22	5
42.118896	15.496143	559	05/26/2022 05:00:00	22	5
42.118896	15.496143	560	05/26/2022 06:00:00	22	5
42.118896	15.496143	561	05/26/2022 07:00:00	22	5
42.118896	15.496143	562	05/26/2022 08:00:00	22	5
42.118896	15.496143	563	05/26/2022 09:00:00	22	5
42.118896	15.496143	564	05/26/2022 10:00:00	22	5
42.118896	15.496143	565	05/26/2022 11:00:00	22	5
42.118896	15.496143	566	05/26/2022 12:00:00	22	5
42.118896	15.496143	567	05/26/2022 13:00:00	23	5
42.118896	15.496143	568	05/26/2022 14:00:00	23	5
42.118896	15.496143	569	05/26/2022 15:00:00	23	5
42.118896	15.496143	570	05/26/2022 16:00:00	23	5
42.118896	15.496143	571	05/26/2022 17:00:00	23	5
42.118896	15.496143	572	05/26/2022 18:00:00	23	5
42.118896	15.496143	573	05/26/2022 19:00:00	23	5
42.118896	15.496143	574	05/26/2022 20:00:00	23	5
42.118896	15.496143	575	05/26/2022 21:00:00	23	5
42.118896	15.496143	576	05/26/2022 22:00:00	23	5
42.118896	15.496143	577	05/26/2022 23:00:00	23	5
42.118896	15.496143	578	05/27/2022 00:00:00	23	5
42.118896	15.496143	579	05/27/2022 01:00:00	23	5
42.118896	15.496143	580	05/27/2022 02:00:00	23	5
42.118896	15.496143	581	05/27/2022 03:00:00	23	5
42.118896	15.496143	582	05/27/2022 04:00:00	23	5
42.118896	15.496143	583	05/27/2022 05:00:00	23	5
42.118896	15.496143	584	05/27/2022 06:00:00	23	5
42.118896	15.496143	585	05/27/2022 07:00:00	23	5
42.118896	15.496143	586	05/27/2022 08:00:00	23	5
42.118896	15.496143	587	05/27/2022 09:00:00	23	5
42.118896	15.496143	588	05/27/2022 10:00:00	23	5
42.118896	15.496143	589	05/27/2022 11:00:00	23	5
42.118896	15.496143	590	05/27/2022 12:00:00	23	5
42.118896	15.496143	591	05/27/2022 13:00:00	23	5
42.118896	15.496143	592	05/27/2022 14:00:00	23	5
42.118896	15.496143	593	05/27/2022 15:00:00	24	5
42.118896	15.496143	594	05/27/2022 16:00:00	24	5
42.118896	15.496143	595	05/27/2022 17:00:00	24	5
42.118896	15.496143	596	05/27/2022 18:00:00	23	5
42.118896	15.496143	597	05/27/2022 19:00:00	23	5
42.118896	15.496143	598	05/27/2022 20:00:00	23	5
42.118896	15.496143	599	05/27/2022 21:00:00	23	5
42.118896	15.496143	600	05/27/2022 22:00:00	23	5
42.118896	15.496143	601	05/27/2022 23:00:00	23	5
42.118896	15.496143	602	05/28/2022 00:00:00	23	5
42.118896	15.496143	603	05/28/2022 01:00:00	23	5
42.118896	15.496143	604	05/28/2022 02:00:00	23	5
42.118896	15.496143	605	05/28/2022 03:00:00	23	5
42.118896	15.496143	606	05/28/2022 04:00:00	23	5
42.118896	15.496143	607	05/28/2022 05:00:00	23	5
42.118896	15.496143	608	05/28/2022 06:00:00	23	5
42.118896	15.496143	609	05/28/2022 07:00:00	23	5
42.118896	15.496143	610	05/28/2022 08:00:00	23	5
42.118896	15.496143	611	05/28/2022 09:00:00	23	5
42.118896	15.496143	612	05/28/2022 10:00:00	23	5
42.118896	15.496143	613	05/28/2022 11:00:00	23	5
42.118896	15.496143	614	05/28/2022 12:00:00	23	5
42.118896	15.496143	615	05/28/2022 13:00:00	23	5
42.118896	15.496143	616	05/28/2022 14:00:00	23	5
42.118896	15.496143	617	05/28/2022 15:00:00	23	5
42.118896	15.496143	618	05/28/2022 16:00:00	22	5
42.118896	15.496143	619	05/28/2022 17:00:00	22	5
42.118896	15.496143	620	05/28/2022 18:00:00	22	5
42.118896	15.496143	621	05/28/2022 19:00:00	22	5
42.118896	15.496143	622	05/28/2022 20:00:00	22	5
42.118896	15.496143	623	05/28/2022 21:00:00	22	5
42.118896	15.496143	624	05/28/2022 22:00:00	22	5
42.118896	15.496143	625	05/28/2022 23:00:00	22	5
42.118896	15.496143	626	05/29/2022 00:00:00	22	5
42.118896	15.496143	627	05/29/2022 01:00:00	22	5
42.118896	15.496143	628	05/29/2022 02:00:00	22	5
42.118896	15.496143	629	05/29/2022 03:00:00	22	5
42.118896	15.496143	630	05/29/2022 04:00:00	22	5
42.118896	15.496143	631	05/29/2022 05:00:00	22	5
42.118896	15.496143	632	05/29/2022 06:00:00	22	5
42.118896	15.496143	633	05/29/2022 07:00:00	22	5
42.118896	15.496143	634	05/29/2022 08:00:00	22	5
42.118896	15.496143	635	05/29/2022 09:00:00	22	5
42.118896	15.496143	636	05/29/2022 10:00:00	22	5
42.118896	15.496143	637	05/29/2022 11:00:00	22	5
42.118896	15.496143	638	05/29/2022 12:00:00	22	5
42.118896	15.496143	639	05/29/2022 13:00:00	22	5
42.118896	15.496143	640	05/29/2022 14:00:00	22	5
42.118896	15.496143	641	05/29/2022 15:00:00	22	5
42.118896	15.496143	642	05/29/2022 16:00:00	22	5
42.118896	15.496143	643	05/29/2022 17:00:00	22	5
42.118896	15.496143	644	05/29/2022 18:00:00	22	5
42.118896	15.496143	645	05/29/2022 19:00:00	22	5
42.118896	15.496143	646	05/29/2022 20:00:00	22	5
42.118896	15.496143	647	05/29/2022 21:00:00	22	5
42.118896	15.496143	648	05/29/2022 22:00:00	22	5
42.118896	15.496143	649	05/29/2022 23:00:00	22	5
42.118896	15.496143	650	05/30/2022 00:00:00	22	5
42.118896	15.496143	651	05/30/2022 01:00:00	22	5
42.118896	15.496143	652	05/30/2022 02:00:00	22	5
42.118896	15.496143	653	05/30/2022 03:00:00	22	5
42.118896	15.496143	654	05/30/2022 04:00:00	22	5
42.118896	15.496143	655	05/30/2022 05:00:00	22	5
42.118896	15.496143	656	05/30/2022 06:00:00	22	5
42.118896	15.496143	657	05/30/2022 07:00:00	22	5
42.118896	15.496143	658	05/30/2022 08:00:00	22	5
42.118896	15.496143	659	05/30/2022 09:00:00	22	5
42.118896	15.496143	660	05/30/2022 10:00:00	22	5
42.118896	15.496143	661	05/30/2022 11:00:00	22	5
42.118896	15.496143	662	05/30/2022 12:00:00	22	5
42.118896	15.496143	663	05/30/2022 13:00:00	22	5
42.118896	15.496143	664	05/30/2022 14:00:00	22	5
42.118896	15.496143	665	05/30/2022 15:00:00	22	5
42.118896	15.496143	666	05/30/2022 16:00:00	22	5
42.118896	15.496143	667	05/30/2022 17:00:00	22	5
42.118896	15.496143	668	05/30/2022 18:00:00	22	5
42.118896	15.496143	669	05/30/2022 19:00:00	22	5
42.118896	15.496143	670	05/30/2022 20:00:00	22	5
42.118896	15.496143	671	05/30/2022 21:00:00	22	5
42.118896	15.496143	672	05/30/2022 22:00:00	22	5
42.118896	15.496143	673	05/30/2022 23:00:00	22	5
42.118896	15.496143	674	05/31/2022 00:00:00	22	5
42.118896	15.496143	675	05/31/2022 01:00:00	22	5
42.118896	15.496143	676	05/31/2022 02:00:00	23	5
42.118896	15.496143	677	05/31/2022 03:00:00	23	5
42.118896	15.496143	678	05/31/2022 04:00:00	23	5
42.118896	15.496143	679	05/31/2022 05:00:00	23	5
42.118896	15.496143	680	05/31/2022 06:00:00	23	5
42.118896	15.496143	681	05/31/2022 07:00:00	23	5
42.118896	15.496143	682	05/31/2022 08:00:00	23	5
42.118896	15.496143	683	05/31/2022 09:00:00	23	5
42.118896	15.496143	684	05/31/2022 10:00:00	23	5
42.118896	15.496143	685	05/31/2022 11:00:00	23	5
42.118896	15.496143	686	05/31/2022 12:00:00	23	5
42.118896	15.496143	687	05/31/2022 13:00:00	23	5
42.118896	15.496143	688	05/31/2022 14:00:00	23	5
42.118896	15.496143	689	05/31/2022 15:00:00	23	5
42.118896	15.496143	690	05/31/2022 16:00:00	23	5
42.118896	15.496143	691	05/31/2022 17:00:00	23	5
42.118896	15.496143	692	05/31/2022 18:00:00	23	5
42.118896	15.496143	693	05/31/2022 19:00:00	24	5
42.118896	15.496143	694	05/31/2022 20:00:00	24	5
42.118896	15.496143	695	05/31/2022 21:00:00	24	5
42.118896	15.496143	696	05/31/2022 22:00:00	23	5
42.118896	15.496143	697	05/31/2022 23:00:00	23	5
42.118896	15.496143	698	06/01/2022 00:00	23	5
42.118896	15.496143	699	06/01/2022 01:00	23	5
42.118896	15.496143	700	06/01/2022 02:00	23	5
42.118896	15.496143	701	06/01/2022 03:00	23	5
42.118896	15.496143	702	06/01/2022 04:00	23	5
42.118896	15.496143	703	06/01/2022 05:00	23	5
42.118896	15.496143	704	06/01/2022 06:00	23	5
42.118896	15.496143	705	06/01/2022 07:00	23	5
42.118896	15.496143	706	06/01/2022 08:00	23	5
42.118896	15.496143	707	06/01/2022 09:00	23	5
42.118896	15.496143	708	06/01/2022 10:00	23	5
42.118896	15.496143	709	06/01/2022 11:00	23	5
42.118896	15.496143	710	06/01/2022 12:00	23	5
42.118896	15.496143	711	06/01/2022 13:00	23	5
42.118896	15.496143	712	06/01/2022 14:00	23	5
42.118896	15.496143	713	06/01/2022 15:00	23	5
42.118896	15.496143	714	06/01/2022 16:00	23	5
42.118896	15.496143	715	06/01/2022 17:00	23	5
42.118896	15.496143	716	06/01/2022 18:00	23	5
42.118896	15.496143	717	06/01/2022 19:00	23	5
42.118896	15.496143	718	06/01/2022 20:00	23	5
42.118896	15.496143	719	06/01/2022 21:00	23	5
42.118896	15.496143	720	06/01/2022 22:00	23	5
42.118896	15.496143	721	06/01/2022 23:00	23	5
42.118896	15.496143	722	06/02/2022 00:00	23	5
42.118896	15.496143	723	06/02/2022 01:00	23	5
42.118896	15.496143	724	06/02/2022 02:00	23	5
42.118896	15.496143	725	06/02/2022 03:00	23	5
42.118896	15.496143	726	06/02/2022 04:00	23	5
42.118896	15.496143	727	06/02/2022 05:00	23	5
42.118896	15.496143	728	06/02/2022 06:00	23	5
42.118896	15.496143	729	06/02/2022 07:00	23	5
42.118896	15.496143	730	06/02/2022 08:00	23	5
42.118896	15.496143	731	06/02/2022 09:00	23	5
42.118896	15.496143	732	06/02/2022 10:00	23	5
42.118896	15.496143	733	06/02/2022 11:00	23	5
42.118896	15.496143	734	06/02/2022 12:00	23	5
42.118896	15.496143	735	06/02/2022 13:00	23	5
42.118896	15.496143	736	06/02/2022 14:00	23	5
42.118896	15.496143	737	06/02/2022 15:00	23	5
42.118896	15.496143	738	06/02/2022 16:00	23	5
42.118896	15.496143	739	06/02/2022 17:00	23	5
42.118896	15.496143	740	06/02/2022 18:00	23	5
42.118896	15.496143	741	06/02/2022 19:00	23	5
42.118896	15.496143	742	06/02/2022 20:00	23	5
42.118896	15.496143	743	06/02/2022 21:00	23	5
42.118896	15.496143	744	06/02/2022 22:00	23	5
42.118896	15.496143	745	06/02/2022 23:00	23	5
42.118896	15.496143	746	06/03/2022 00:00	23	5
42.118896	15.496143	747	06/03/2022 01:00	23	5
42.118896	15.496143	748	06/03/2022 02:00	23	5
42.118896	15.496143	749	06/03/2022 03:00	23	5
42.118896	15.496143	750	06/03/2022 04:00	23	5
42.118896	15.496143	751	06/03/2022 05:00	23	5
42.118896	15.496143	752	06/03/2022 06:00	23	5
42.118896	15.496143	753	06/03/2022 07:00	23	5
42.118896	15.496143	754	06/03/2022 08:00	23	5
42.118896	15.496143	755	06/03/2022 09:00	23	5
42.118896	15.496143	756	06/03/2022 10:00	23	5
42.118896	15.496143	757	06/03/2022 11:00	23	5
42.118896	15.496143	758	06/03/2022 12:00	23	5
42.118896	15.496143	759	06/03/2022 13:00	24	5
42.118896	15.496143	760	06/03/2022 14:00	24	5
42.118896	15.496143	761	06/03/2022 15:00	24	5
42.118896	15.496143	762	06/03/2022 16:00	24	5
42.118896	15.496143	763	06/03/2022 17:00	24	5
42.118896	15.496143	764	06/03/2022 18:00	24	5
42.118896	15.496143	765	06/03/2022 19:00	24	5
42.118896	15.496143	766	06/03/2022 20:00	24	5
42.118896	15.496143	767	06/03/2022 21:00	24	5
42.118896	15.496143	768	06/03/2022 22:00	24	5
42.118896	15.496143	769	06/03/2022 23:00	24	5
42.118896	15.496143	770	06/04/2022 00:00	24	5
42.118896	15.496143	771	06/04/2022 01:00	24	5
42.118896	15.496143	772	06/04/2022 02:00	24	5
42.118896	15.496143	773	06/04/2022 03:00	24	5
42.118896	15.496143	774	06/04/2022 04:00	23	5
42.118896	15.496143	775	06/04/2022 05:00	23	5
42.118896	15.496143	776	06/04/2022 06:00	23	5
42.118896	15.496143	777	06/04/2022 07:00	23	5
42.118896	15.496143	778	06/04/2022 08:00	23	5
42.118896	15.496143	779	06/04/2022 09:00	23	5
42.118896	15.496143	780	06/04/2022 10:00	23	5
42.118896	15.496143	781	06/04/2022 11:00	23	5
42.118896	15.496143	782	06/04/2022 12:00	23	5
42.118896	15.496143	783	06/04/2022 13:00	23	5
42.118896	15.496143	784	06/04/2022 14:00	23	5
42.118896	15.496143	785	06/04/2022 15:00	23	5
42.118896	15.496143	786	06/04/2022 16:00	23	5
42.118896	15.496143	787	06/04/2022 17:00	23	5
42.118896	15.496143	788	06/04/2022 18:00	23	5
42.118896	15.496143	789	06/04/2022 19:00	23	5
42.118896	15.496143	790	06/04/2022 20:00	23	5
42.118896	15.496143	791	06/04/2022 21:00	23	5
42.118896	15.496143	792	06/04/2022 22:00	23	5
42.118896	15.496143	793	06/04/2022 23:00	23	5
42.118896	15.496143	794	06/05/2022 00:00	23	5
42.118896	15.496143	795	06/05/2022 01:00	23	5
42.118896	15.496143	796	06/05/2022 02:00	23	5
42.118896	15.496143	797	06/05/2022 03:00	23	5
42.118896	15.496143	798	06/05/2022 04:00	23	5
42.118896	15.496143	799	06/05/2022 05:00	23	5
42.118896	15.496143	800	06/05/2022 06:00	23	5
42.118896	15.496143	801	06/05/2022 07:00	23	5
42.118896	15.496143	802	06/05/2022 08:00	23	5
42.118896	15.496143	803	06/05/2022 09:00	23	5
42.118896	15.496143	804	06/05/2022 10:00	23	5
42.118896	15.496143	805	06/05/2022 11:00	23	5
42.118896	15.496143	806	06/05/2022 12:00	23	5
42.118896	15.496143	807	06/05/2022 13:00	23	5
42.118896	15.496143	808	06/05/2022 14:00	23	5
42.118896	15.496143	809	06/05/2022 15:00	23	5
42.118896	15.496143	810	06/05/2022 16:00	23	5
42.118896	15.496143	811	06/05/2022 17:00	23	5
42.118896	15.496143	812	06/05/2022 18:00	23	5
42.118896	15.496143	813	06/05/2022 19:00	24	5
42.118896	15.496143	814	06/05/2022 20:00	24	5
42.118896	15.496143	815	06/05/2022 21:00	24	5
42.118896	15.496143	816	06/05/2022 22:00	24	5
42.118896	15.496143	817	06/05/2022 23:00	24	5
42.118896	15.496143	818	06/06/2022 00:00	24	5
42.118896	15.496143	819	06/06/2022 01:00	24	5
42.118896	15.496143	820	06/06/2022 02:00	24	5
42.118896	15.496143	821	06/06/2022 03:00	24	5
42.118896	15.496143	822	06/06/2022 04:00	24	5
42.118896	15.496143	823	06/06/2022 05:00	24	5
42.118896	15.496143	824	06/06/2022 06:00	24	5
42.118896	15.496143	825	06/06/2022 07:00	24	5
42.118896	15.496143	826	06/06/2022 08:00	24	5
42.118896	15.496143	827	06/06/2022 09:00	24	5
42.118896	15.496143	828	06/06/2022 10:00	24	5
42.118896	15.496143	829	06/06/2022 11:00	24	5
42.118896	15.496143	830	06/06/2022 12:00	24	5
42.118896	15.496143	831	06/06/2022 13:00	24	5
42.118896	15.496143	832	06/06/2022 14:00	24	5
42.118896	15.496143	833	06/06/2022 15:00	24	5
42.118896	15.496143	834	06/06/2022 16:00	24	5
42.118896	15.496143	835	06/06/2022 17:00	24	5
42.118896	15.496143	836	06/06/2022 18:00	24	5
42.118896	15.496143	837	06/06/2022 19:00	24	5
42.118896	15.496143	838	06/06/2022 20:00	24	5
42.118896	15.496143	839	06/06/2022 21:00	24	5
42.118896	15.496143	840	06/06/2022 22:00	24	5
42.118896	15.496143	841	06/06/2022 23:00	24	5
42.118896	15.496143	842	06/07/2022 00:00	24	5
42.118896	15.496143	843	06/07/2022 01:00	24	5
42.118896	15.496143	844	06/07/2022 02:00	24	5
42.118896	15.496143	845	06/07/2022 03:00	24	5
42.118896	15.496143	846	06/07/2022 04:00	24	5
42.118896	15.496143	847	06/07/2022 05:00	24	5
42.118896	15.496143	848	06/07/2022 06:00	24	5
42.118896	15.496143	849	06/07/2022 07:00	24	5
42.118896	15.496143	850	06/07/2022 08:00	24	5
42.118896	15.496143	851	06/07/2022 09:00	24	5
42.118896	15.496143	852	06/07/2022 10:00	24	5
42.118896	15.496143	853	06/07/2022 11:00	24	5
42.118896	15.496143	854	06/07/2022 12:00	24	5
42.118896	15.496143	855	06/07/2022 13:00	24	5
42.118896	15.496143	856	06/07/2022 14:00	24	5
42.118896	15.496143	857	06/07/2022 15:00	25	5
42.118896	15.496143	858	06/07/2022 16:00	25	5
42.118896	15.496143	859	06/07/2022 17:00	25	5
42.118896	15.496143	860	06/07/2022 18:00	25	5
42.118896	15.496143	861	06/07/2022 19:00	25	5
42.118896	15.496143	862	06/07/2022 20:00	25	5
42.118896	15.496143	863	06/07/2022 21:00	25	5
42.118896	15.496143	864	06/07/2022 22:00	25	5
42.118896	15.496143	865	06/07/2022 23:00	25	5
42.118896	15.496143	866	06/08/2022 00:00	25	5
42.118896	15.496143	867	06/08/2022 01:00	25	5
42.118896	15.496143	868	06/08/2022 02:00	25	5
42.118896	15.496143	869	06/08/2022 03:00	25	5
42.118896	15.496143	870	06/08/2022 04:00	24	5
42.118896	15.496143	871	06/08/2022 05:00	24	5
42.118896	15.496143	872	06/08/2022 06:00	24	5
42.118896	15.496143	873	06/08/2022 07:00	24	5
42.118896	15.496143	874	06/08/2022 08:00	24	5
42.118896	15.496143	875	06/08/2022 09:00	24	5
42.118896	15.496143	876	06/08/2022 10:00	24	5
42.118896	15.496143	877	06/08/2022 11:00	24	5
42.118896	15.496143	878	06/08/2022 12:00	24	5
42.118896	15.496143	879	06/08/2022 13:00	24	5
42.118896	15.496143	880	06/08/2022 14:00	24	5
42.118896	15.496143	881	06/08/2022 15:00	24	5
42.118896	15.496143	882	06/08/2022 16:00	25	5
42.118896	15.496143	883	06/08/2022 17:00	24	5
42.118896	15.496143	884	06/08/2022 18:00	24	5
42.118896	15.496143	885	06/08/2022 19:00	24	5
42.118896	15.496143	886	06/08/2022 20:00	24	5
42.118896	15.496143	887	06/08/2022 21:00	24	5
42.118896	15.496143	888	06/08/2022 22:00	24	5
42.118896	15.496143	889	06/08/2022 23:00	24	5
42.118896	15.496143	890	06/09/2022 00:00	24	5
42.118896	15.496143	891	06/09/2022 01:00	24	5
42.118896	15.496143	892	06/09/2022 02:00	24	5
42.118896	15.496143	893	06/09/2022 03:00	24	5
42.118896	15.496143	894	06/09/2022 04:00	24	5
42.118896	15.496143	895	06/09/2022 05:00	24	5
42.118896	15.496143	896	06/09/2022 06:00	24	5
42.118896	15.496143	897	06/09/2022 07:00	24	5
42.118896	15.496143	898	06/09/2022 08:00	24	5
42.118896	15.496143	899	06/09/2022 09:00	24	5
42.118896	15.496143	900	06/09/2022 10:00	24	5
42.118896	15.496143	901	06/09/2022 11:00	24	5
42.118896	15.496143	902	06/09/2022 12:00	24	5
42.118896	15.496143	903	06/09/2022 13:00	24	5
42.118896	15.496143	904	06/09/2022 14:00	24	5
42.118896	15.496143	905	06/09/2022 15:00	24	5
42.118896	15.496143	906	06/09/2022 16:00	24	5
42.118896	15.496143	907	06/09/2022 17:00	24	5
42.118896	15.496143	908	06/09/2022 18:00	24	5
42.118896	15.496143	909	06/09/2022 19:00	24	5
42.118896	15.496143	910	06/09/2022 20:00	24	5
42.118896	15.496143	911	06/09/2022 21:00	24	5
42.118896	15.496143	912	06/09/2022 22:00	24	5
42.118896	15.496143	913	06/09/2022 23:00	24	5
42.118896	15.496143	914	06/10/2022 00:00	24	5
42.118896	15.496143	915	06/10/2022 01:00	24	5
42.118896	15.496143	916	06/10/2022 02:00	24	5
42.118896	15.496143	917	06/10/2022 03:00	24	5
42.118896	15.496143	918	06/10/2022 04:00	23	5
42.118896	15.496143	919	06/10/2022 05:00	23	5
42.118896	15.496143	920	06/10/2022 06:00	23	5
42.118896	15.496143	921	06/10/2022 07:00	23	5
42.118896	15.496143	922	06/10/2022 08:00	23	5
42.118896	15.496143	923	06/10/2022 09:00	23	5
42.118896	15.496143	924	06/10/2022 10:00	23	5
42.118896	15.496143	925	06/10/2022 11:00	23	5
42.118896	15.496143	926	06/10/2022 12:00	23	5
42.118896	15.496143	927	06/10/2022 13:00	23	5
42.118896	15.496143	928	06/10/2022 14:00	24	5
42.118896	15.496143	929	06/10/2022 15:00	24	5
42.118896	15.496143	930	06/10/2022 16:00	24	5
42.118896	15.496143	931	06/10/2022 17:00	24	5
42.118896	15.496143	932	06/10/2022 18:00	24	5
42.118896	15.496143	933	06/10/2022 19:00	23	5
42.118896	15.496143	934	06/10/2022 20:00	23	5
42.118896	15.496143	935	06/10/2022 21:00	23	5
42.118896	15.496143	936	06/10/2022 22:00	23	5
42.118896	15.496143	937	06/10/2022 23:00	23	5
42.118896	15.496143	938	06/11/2022 00:00	23	5
42.118896	15.496143	939	06/11/2022 01:00	23	5
42.118896	15.496143	940	06/11/2022 02:00	23	5
42.118896	15.496143	941	06/11/2022 03:00	23	5
42.118896	15.496143	942	06/11/2022 04:00	23	5
42.118896	15.496143	943	06/11/2022 05:00	23	5
42.118896	15.496143	944	06/11/2022 06:00	23	5
42.118896	15.496143	945	06/11/2022 07:00	23	5
42.118896	15.496143	946	06/11/2022 08:00	23	5
42.118896	15.496143	947	06/11/2022 09:00	23	5
42.118896	15.496143	948	06/11/2022 10:00	23	5
42.118896	15.496143	949	06/11/2022 11:00	23	5
42.118896	15.496143	950	06/11/2022 12:00	23	5
42.118896	15.496143	951	06/11/2022 13:00	23	5
42.118896	15.496143	952	06/11/2022 14:00	23	5
42.118896	15.496143	953	06/11/2022 15:00	23	5
42.118896	15.496143	954	06/11/2022 16:00	23	5
42.118896	15.496143	955	06/11/2022 17:00	23	5
42.118896	15.496143	956	06/11/2022 18:00	23	5
42.118896	15.496143	957	06/11/2022 19:00	23	5
42.118896	15.496143	958	06/11/2022 20:00	23	5
42.118896	15.496143	959	06/11/2022 21:00	23	5
42.118896	15.496143	960	06/11/2022 22:00	23	5
42.118896	15.496143	961	06/11/2022 23:00	23	5
42.118896	15.496143	962	06/12/2022 00:00	23	5
42.118896	15.496143	963	06/12/2022 01:00	23	5
42.118896	15.496143	964	06/12/2022 02:00	23	5
42.118896	15.496143	965	06/12/2022 03:00	22	5
42.118896	15.496143	966	06/12/2022 04:00	22	5
42.118896	15.496143	967	06/12/2022 05:00	22	5
42.118896	15.496143	968	06/12/2022 06:00	22	5
42.118896	15.496143	969	06/12/2022 07:00	22	5
42.118896	15.496143	970	06/12/2022 08:00	22	5
42.118896	15.496143	971	06/12/2022 09:00	22	5
42.118896	15.496143	972	06/12/2022 10:00	22	5
42.118896	15.496143	973	06/12/2022 11:00	22	5
42.118896	15.496143	974	06/12/2022 12:00	22	5
42.118896	15.496143	975	06/12/2022 13:00	22	5
42.118896	15.496143	976	06/12/2022 14:00	22	5
42.118896	15.496143	977	06/12/2022 15:00	22	5
42.118896	15.496143	978	06/12/2022 16:00	22	5
42.118896	15.496143	979	06/12/2022 17:00	22	5
42.118896	15.496143	980	06/12/2022 18:00	22	5
42.118896	15.496143	981	06/12/2022 19:00	22	5
42.118896	15.496143	982	06/12/2022 20:00	22	5
42.118896	15.496143	983	06/12/2022 21:00	22	5
42.118896	15.496143	984	06/12/2022 22:00	22	5
42.118896	15.496143	985	06/12/2022 23:00	22	5
42.118896	15.496143	986	06/13/2022 00:00:00	22	5
42.118896	15.496143	987	06/13/2022 01:00:00	22	5
42.118896	15.496143	988	06/13/2022 02:00:00	22	5
42.118896	15.496143	989	06/13/2022 03:00:00	22	5
42.118896	15.496143	990	06/13/2022 04:00:00	22	5
42.118896	15.496143	991	06/13/2022 05:00:00	22	5
42.118896	15.496143	992	06/13/2022 06:00:00	22	5
42.118896	15.496143	993	06/13/2022 07:00:00	22	5
42.118896	15.496143	994	06/13/2022 08:00:00	22	5
42.118896	15.496143	995	06/13/2022 09:00:00	22	5
42.118896	15.496143	996	06/13/2022 10:00:00	22	5
42.118896	15.496143	997	06/13/2022 11:00:00	22	5
42.118896	15.496143	998	06/13/2022 12:00:00	22	5
42.118896	15.496143	999	06/13/2022 13:00:00	22	5
42.118896	15.496143	1000	06/13/2022 14:00:00	22	5
42.118896	15.496143	1001	06/13/2022 15:00:00	23	5
42.118896	15.496143	1002	06/13/2022 16:00:00	23	5
42.118896	15.496143	1003	06/13/2022 17:00:00	22	5
42.118896	15.496143	1004	06/13/2022 18:00:00	22	5
42.118896	15.496143	1005	06/13/2022 19:00:00	22	5
42.118896	15.496143	1006	06/13/2022 20:00:00	22	5
42.118896	15.496143	1007	06/13/2022 21:00:00	22	5
42.118896	15.496143	1008	06/13/2022 22:00:00	22	5
42.118896	15.496143	1009	06/13/2022 23:00:00	22	5
42.118896	15.496143	1010	06/14/2022 00:00:00	22	5
42.118896	15.496143	1011	06/14/2022 01:00:00	22	5
42.118896	15.496143	1012	06/14/2022 02:00:00	22	5
42.118896	15.496143	1013	06/14/2022 03:00:00	22	5
42.118896	15.496143	1014	06/14/2022 04:00:00	22	5
42.118896	15.496143	1015	06/14/2022 05:00:00	22	5
42.118896	15.496143	1016	06/14/2022 06:00:00	22	5
42.118896	15.496143	1017	06/14/2022 07:00:00	22	5
42.118896	15.496143	1018	06/14/2022 08:00:00	22	5
42.118896	15.496143	1019	06/14/2022 09:00:00	22	5
42.118896	15.496143	1020	06/14/2022 10:00:00	22	5
42.118896	15.496143	1021	06/14/2022 11:00:00	22	5
42.118896	15.496143	1022	06/14/2022 12:00:00	22	5
42.118896	15.496143	1023	06/14/2022 13:00:00	23	5
42.118896	15.496143	1024	06/14/2022 14:00:00	23	5
42.118896	15.496143	1025	06/14/2022 15:00:00	23	5
42.118896	15.496143	1026	06/14/2022 16:00:00	23	5
42.118896	15.496143	1027	06/14/2022 17:00:00	23	5
42.118896	15.496143	1028	06/14/2022 18:00:00	23	5
42.118896	15.496143	1029	06/14/2022 19:00:00	23	5
42.118896	15.496143	1030	06/14/2022 20:00:00	23	5
42.118896	15.496143	1031	06/14/2022 21:00:00	23	5
42.118896	15.496143	1032	06/14/2022 22:00:00	23	5
42.118896	15.496143	1033	06/14/2022 23:00:00	23	5
42.118896	15.496143	1034	06/15/2022 00:00:00	23	5
42.118896	15.496143	1035	06/15/2022 01:00:00	23	5
42.118896	15.496143	1036	06/15/2022 02:00:00	23	5
42.118896	15.496143	1037	06/15/2022 03:00:00	23	5
42.118896	15.496143	1038	06/15/2022 04:00:00	23	5
42.118896	15.496143	1039	06/15/2022 05:00:00	23	5
42.118896	15.496143	1040	06/15/2022 06:00:00	23	5
42.118896	15.496143	1041	06/15/2022 07:00:00	23	5
42.118896	15.496143	1042	06/15/2022 08:00:00	22	5
42.118896	15.496143	1043	06/15/2022 09:00:00	22	5
42.118896	15.496143	1044	06/15/2022 10:00:00	22	5
42.118896	15.496143	1045	06/15/2022 11:00:00	22	5
42.118896	15.496143	1046	06/15/2022 12:00:00	23	5
42.118896	15.496143	1047	06/15/2022 13:00:00	23	5
42.118896	15.496143	1048	06/15/2022 14:00:00	23	5
42.118896	15.496143	1049	06/15/2022 15:00:00	23	5
42.118896	15.496143	1050	06/15/2022 16:00:00	23	5
42.118896	15.496143	1051	06/15/2022 17:00:00	23	5
42.118896	15.496143	1052	06/15/2022 18:00:00	23	5
42.118896	15.496143	1053	06/15/2022 19:00:00	23	5
42.118896	15.496143	1054	06/15/2022 20:00:00	23	5
42.118896	15.496143	1055	06/15/2022 21:00:00	23	5
42.118896	15.496143	1056	06/15/2022 22:00:00	23	5
42.118896	15.496143	1057	06/15/2022 23:00:00	23	5
42.118896	15.496143	1058	06/16/2022 00:00:00	23	5
42.118896	15.496143	1059	06/16/2022 01:00:00	23	5
42.118896	15.496143	1060	06/16/2022 02:00:00	23	5
42.118896	15.496143	1061	06/16/2022 03:00:00	23	5
42.118896	15.496143	1062	06/16/2022 04:00:00	22	5
42.118896	15.496143	1063	06/16/2022 05:00:00	22	5
42.118896	15.496143	1064	06/16/2022 06:00:00	22	5
42.118896	15.496143	1065	06/16/2022 07:00:00	22	5
42.118896	15.496143	1066	06/16/2022 08:00:00	22	5
42.118896	15.496143	1067	06/16/2022 09:00:00	22	5
42.118896	15.496143	1068	06/16/2022 10:00:00	22	5
42.118896	15.496143	1069	06/16/2022 11:00:00	22	5
42.118896	15.496143	1070	06/16/2022 12:00:00	23	5
42.118896	15.496143	1071	06/16/2022 13:00:00	23	5
42.118896	15.496143	1072	06/16/2022 14:00:00	23	5
42.118896	15.496143	1073	06/16/2022 15:00:00	23	5
42.118896	15.496143	1074	06/16/2022 16:00:00	23	5
42.118896	15.496143	1075	06/16/2022 17:00:00	23	5
42.118896	15.496143	1076	06/16/2022 18:00:00	23	5
42.118896	15.496143	1077	06/16/2022 19:00:00	23	5
42.118896	15.496143	1078	06/16/2022 20:00:00	23	5
42.118896	15.496143	1079	06/16/2022 21:00:00	23	5
42.118896	15.496143	1080	06/16/2022 22:00:00	23	5
42.118896	15.496143	1081	06/16/2022 23:00:00	23	5
42.118896	15.496143	1082	06/17/2022 00:00:00	23	5
42.118896	15.496143	1083	06/17/2022 01:00:00	23	5
42.118896	15.496143	1084	06/17/2022 02:00:00	23	5
42.118896	15.496143	1085	06/17/2022 03:00:00	23	5
42.118896	15.496143	1086	06/17/2022 04:00:00	23	5
42.118896	15.496143	1087	06/17/2022 05:00:00	23	5
42.118896	15.496143	1088	06/17/2022 06:00:00	23	5
42.118896	15.496143	1089	06/17/2022 07:00:00	23	5
42.118896	15.496143	1090	06/17/2022 08:00:00	23	5
42.118896	15.496143	1091	06/17/2022 09:00:00	23	5
42.118896	15.496143	1092	06/17/2022 10:00:00	23	5
42.118896	15.496143	1093	06/17/2022 11:00:00	23	5
42.118896	15.496143	1094	06/17/2022 12:00:00	23	5
42.118896	15.496143	1095	06/17/2022 13:00:00	23	5
42.118896	15.496143	1096	06/17/2022 14:00:00	24	5
42.118896	15.496143	1097	06/17/2022 15:00:00	24	5
42.118896	15.496143	1098	06/17/2022 16:00:00	24	5
42.118896	15.496143	1099	06/17/2022 17:00:00	24	5
42.118896	15.496143	1100	06/17/2022 18:00:00	24	5
42.118896	15.496143	1101	06/17/2022 19:00:00	24	5
42.118896	15.496143	1102	06/17/2022 20:00:00	24	5
42.118896	15.496143	1103	06/17/2022 21:00:00	23	5
42.118896	15.496143	1104	06/17/2022 22:00:00	23	5
42.118896	15.496143	1105	06/17/2022 23:00:00	23	5
42.118896	15.496143	1106	06/18/2022 00:00:00	23	5
42.118896	15.496143	1107	06/18/2022 01:00:00	23	5
42.118896	15.496143	1108	06/18/2022 02:00:00	23	5
42.118896	15.496143	1109	06/18/2022 03:00:00	23	5
42.118896	15.496143	1110	06/18/2022 04:00:00	23	5
42.118896	15.496143	1111	06/18/2022 05:00:00	23	5
42.118896	15.496143	1112	06/18/2022 06:00:00	23	5
42.118896	15.496143	1113	06/18/2022 07:00:00	23	5
42.118896	15.496143	1114	06/18/2022 08:00:00	23	5
42.118896	15.496143	1115	06/18/2022 09:00:00	23	5
42.118896	15.496143	1116	06/18/2022 10:00:00	23	5
42.118896	15.496143	1117	06/18/2022 11:00:00	23	5
42.118896	15.496143	1118	06/18/2022 12:00:00	23	5
42.118896	15.496143	1119	06/18/2022 13:00:00	23	5
42.118896	15.496143	1120	06/18/2022 14:00:00	23	5
42.118896	15.496143	1121	06/18/2022 15:00:00	23	5
42.118896	15.496143	1122	06/18/2022 16:00:00	23	5
42.118896	15.496143	1123	06/18/2022 17:00:00	23	5
42.118896	15.496143	1124	06/18/2022 18:00:00	23	5
42.118896	15.496143	1125	06/18/2022 19:00:00	23	5
42.118896	15.496143	1126	06/18/2022 20:00:00	23	5
42.118896	15.496143	1127	06/18/2022 21:00:00	23	5
42.118896	15.496143	1128	06/18/2022 22:00:00	23	5
42.118896	15.496143	1129	06/18/2022 23:00:00	23	5
42.118896	15.496143	1130	06/19/2022 00:00:00	23	5
42.118896	15.496143	1131	06/19/2022 01:00:00	23	5
42.118896	15.496143	1132	06/19/2022 02:00:00	23	5
42.118896	15.496143	1133	06/19/2022 03:00:00	23	5
42.118896	15.496143	1134	06/19/2022 04:00:00	23	5
42.118896	15.496143	1135	06/19/2022 05:00:00	23	5
42.118896	15.496143	1136	06/19/2022 06:00:00	23	5
42.118896	15.496143	1137	06/19/2022 07:00:00	23	5
42.118896	15.496143	1138	06/19/2022 08:00:00	23	5
42.118896	15.496143	1139	06/19/2022 09:00:00	22	5
42.118896	15.496143	1140	06/19/2022 10:00:00	22	5
42.118896	15.496143	1141	06/19/2022 11:00:00	22	5
42.118896	15.496143	1142	06/19/2022 12:00:00	22	5
42.118896	15.496143	1143	06/19/2022 13:00:00	22	5
42.118896	15.496143	1144	06/19/2022 14:00:00	22	5
42.118896	15.496143	1145	06/19/2022 15:00:00	22	5
42.118896	15.496143	1146	06/19/2022 16:00:00	22	5
42.118896	15.496143	1147	06/19/2022 17:00:00	22	5
42.118896	15.496143	1148	06/19/2022 18:00:00	22	5
42.118896	15.496143	1149	06/19/2022 19:00:00	22	5
42.118896	15.496143	1150	06/19/2022 20:00:00	22	5
42.118896	15.496143	1151	06/19/2022 21:00:00	22	5
42.118896	15.496143	1152	06/19/2022 22:00:00	22	5
42.118896	15.496143	1153	06/19/2022 23:00:00	22	5
42.118896	15.496143	1154	06/20/2022 00:00:00	22	5
42.118896	15.496143	1155	06/20/2022 01:00:00	22	5
42.118896	15.496143	1156	06/20/2022 02:00:00	22	5
42.118896	15.496143	1157	06/20/2022 03:00:00	22	5
42.118896	15.496143	1158	06/20/2022 04:00:00	22	5
42.118896	15.496143	1159	06/20/2022 05:00:00	22	5
42.118896	15.496143	1160	06/20/2022 06:00:00	22	5
42.118896	15.496143	1161	06/20/2022 07:00:00	22	5
42.118896	15.496143	1162	06/20/2022 08:00:00	22	5
42.118896	15.496143	1163	06/20/2022 09:00:00	22	5
42.118896	15.496143	1164	06/20/2022 10:00:00	22	5
42.118896	15.496143	1165	06/20/2022 11:00:00	23	5
42.118896	15.496143	1166	06/20/2022 12:00:00	23	5
42.118896	15.496143	1167	06/20/2022 13:00:00	23	5
42.118896	15.496143	1168	06/20/2022 14:00:00	23	5
42.118896	15.496143	1169	06/20/2022 15:00:00	23	5
42.118896	15.496143	1170	06/20/2022 16:00:00	23	5
42.118896	15.496143	1171	06/20/2022 17:00:00	23	5
42.118896	15.496143	1172	06/20/2022 18:00:00	23	5
42.118896	15.496143	1173	06/20/2022 19:00:00	23	5
42.118896	15.496143	1174	06/20/2022 20:00:00	23	5
42.118896	15.496143	1175	06/20/2022 21:00:00	23	5
42.118896	15.496143	1176	06/20/2022 22:00:00	23	5
42.118896	15.496143	1177	06/20/2022 23:00:00	23	5
42.118896	15.496143	1178	06/21/2022 00:00:00	23	5
42.118896	15.496143	1179	06/21/2022 01:00:00	23	5
42.118896	15.496143	1180	06/21/2022 02:00:00	23	5
42.118896	15.496143	1181	06/21/2022 03:00:00	23	5
42.118896	15.496143	1182	06/21/2022 04:00:00	23	5
42.118896	15.496143	1183	06/21/2022 05:00:00	23	5
42.118896	15.496143	1184	06/21/2022 06:00:00	23	5
42.118896	15.496143	1185	06/21/2022 07:00:00	23	5
42.118896	15.496143	1186	06/21/2022 08:00:00	23	5
42.118896	15.496143	1187	06/21/2022 09:00:00	23	5
42.118896	15.496143	1188	06/21/2022 10:00:00	23	5
42.118896	15.496143	1189	06/21/2022 11:00:00	23	5
42.118896	15.496143	1190	06/21/2022 12:00:00	23	5
42.118896	15.496143	1191	06/21/2022 13:00:00	23	5
42.118896	15.496143	1192	06/21/2022 14:00:00	24	5
42.118896	15.496143	1193	06/21/2022 15:00:00	24	5
42.118896	15.496143	1194	06/21/2022 16:00:00	24	5
42.118896	15.496143	1195	06/21/2022 17:00:00	24	5
42.118896	15.496143	1196	06/21/2022 18:00:00	24	5
42.118896	15.496143	1197	06/21/2022 19:00:00	24	5
42.118896	15.496143	1198	06/21/2022 20:00:00	24	5
42.118896	15.496143	1199	06/21/2022 21:00:00	24	5
42.118896	15.496143	1200	06/21/2022 22:00:00	24	5
42.118896	15.496143	1201	06/21/2022 23:00:00	24	5
42.118896	15.496143	1202	06/22/2022 00:00:00	24	5
42.118896	15.496143	1203	06/22/2022 01:00:00	24	5
42.118896	15.496143	1204	06/22/2022 02:00:00	24	5
42.118896	15.496143	1205	06/22/2022 03:00:00	24	5
42.118896	15.496143	1206	06/22/2022 04:00:00	24	5
42.118896	15.496143	1207	06/22/2022 05:00:00	24	5
42.118896	15.496143	1208	06/22/2022 06:00:00	24	5
42.118896	15.496143	1209	06/22/2022 07:00:00	24	5
42.118896	15.496143	1210	06/22/2022 08:00:00	24	5
42.118896	15.496143	1211	06/22/2022 09:00:00	24	5
42.118896	15.496143	1212	06/22/2022 10:00:00	24	5
42.118896	15.496143	1213	06/22/2022 11:00:00	24	5
42.118896	15.496143	1214	06/22/2022 12:00:00	24	5
42.118896	15.496143	1215	06/22/2022 13:00:00	24	5
42.118896	15.496143	1216	06/22/2022 14:00:00	24	5
42.118896	15.496143	1217	06/22/2022 15:00:00	25	5
42.118896	15.496143	1218	06/22/2022 16:00:00	25	5
42.118896	15.496143	1219	06/22/2022 17:00:00	25	5
42.118896	15.496143	1220	06/22/2022 18:00:00	25	5
42.118896	15.496143	1221	06/22/2022 19:00:00	25	5
42.118896	15.496143	1222	06/22/2022 20:00:00	24	5
42.118896	15.496143	1223	06/22/2022 21:00:00	24	5
42.118896	15.496143	1224	06/22/2022 22:00:00	24	5
42.118896	15.496143	1225	06/22/2022 23:00:00	24	5
42.118896	15.496143	1226	06/23/2022 00:00:00	24	5
42.118896	15.496143	1227	06/23/2022 01:00:00	24	5
42.118896	15.496143	1228	06/23/2022 02:00:00	24	5
42.118896	15.496143	1229	06/23/2022 03:00:00	24	5
42.118896	15.496143	1230	06/23/2022 04:00:00	24	5
42.118896	15.496143	1231	06/23/2022 05:00:00	24	5
42.118896	15.496143	1232	06/23/2022 06:00:00	24	5
42.118896	15.496143	1233	06/23/2022 07:00:00	24	5
42.118896	15.496143	1234	06/23/2022 08:00:00	24	5
42.118896	15.496143	1235	06/23/2022 09:00:00	24	5
42.118896	15.496143	1236	06/23/2022 10:00:00	24	5
42.118896	15.496143	1237	06/23/2022 11:00:00	24	5
42.118896	15.496143	1238	06/23/2022 12:00:00	24	5
42.118896	15.496143	1239	06/23/2022 13:00:00	24	5
42.118896	15.496143	1240	06/23/2022 14:00:00	25	5
42.118896	15.496143	1241	06/23/2022 15:00:00	25	5
42.118896	15.496143	1242	06/23/2022 16:00:00	25	5
42.118896	15.496143	1243	06/23/2022 17:00:00	25	5
42.118896	15.496143	1244	06/23/2022 18:00:00	25	5
42.118896	15.496143	1245	06/23/2022 19:00:00	25	5
42.118896	15.496143	1246	06/23/2022 20:00:00	25	5
42.118896	15.496143	1247	06/23/2022 21:00:00	25	5
42.118896	15.496143	1248	06/23/2022 22:00:00	25	5
42.118896	15.496143	1249	06/23/2022 23:00:00	25	5
42.118896	15.496143	1250	06/24/2022 00:00:00	25	5
42.118896	15.496143	1251	06/24/2022 01:00:00	25	5
42.118896	15.496143	1252	06/24/2022 02:00:00	25	5
42.118896	15.496143	1253	06/24/2022 03:00:00	25	5
42.118896	15.496143	1254	06/24/2022 04:00:00	25	5
42.118896	15.496143	1255	06/24/2022 05:00:00	25	5
42.118896	15.496143	1256	06/24/2022 06:00:00	25	5
42.118896	15.496143	1257	06/24/2022 07:00:00	24	5
42.118896	15.496143	1258	06/24/2022 08:00:00	24	5
42.118896	15.496143	1259	06/24/2022 09:00:00	24	5
42.118896	15.496143	1260	06/24/2022 10:00:00	25	5
42.118896	15.496143	1261	06/24/2022 11:00:00	25	5
42.118896	15.496143	1262	06/24/2022 12:00:00	25	5
42.118896	15.496143	1263	06/24/2022 13:00:00	25	5
42.118896	15.496143	1264	06/24/2022 14:00:00	25	5
42.118896	15.496143	1265	06/24/2022 15:00:00	25	5
42.118896	15.496143	1266	06/24/2022 16:00:00	25	5
42.118896	15.496143	1267	06/24/2022 17:00:00	25	5
42.118896	15.496143	1268	06/24/2022 18:00:00	25	5
42.118896	15.496143	1269	06/24/2022 19:00:00	25	5
42.118896	15.496143	1270	06/24/2022 20:00:00	25	5
42.118896	15.496143	1271	06/24/2022 21:00:00	25	5
42.118896	15.496143	1272	06/24/2022 22:00:00	25	5
42.118896	15.496143	1273	06/24/2022 23:00:00	25	5
42.118896	15.496143	1274	06/25/2022 00:00:00	25	5
42.118896	15.496143	1275	06/25/2022 01:00:00	25	5
42.118896	15.496143	1276	06/25/2022 02:00:00	25	5
42.118896	15.496143	1277	06/25/2022 03:00:00	25	5
42.118896	15.496143	1278	06/25/2022 04:00:00	25	5
42.118896	15.496143	1279	06/25/2022 05:00:00	25	5
42.118896	15.496143	1280	06/25/2022 06:00:00	25	5
42.118896	15.496143	1281	06/25/2022 07:00:00	25	5
42.118896	15.496143	1282	06/25/2022 08:00:00	25	5
42.118896	15.496143	1283	06/25/2022 09:00:00	24	5
42.118896	15.496143	1284	06/25/2022 10:00:00	24	5
42.118896	15.496143	1285	06/25/2022 11:00:00	24	5
42.118896	15.496143	1286	06/25/2022 12:00:00	24	5
42.118896	15.496143	1287	06/25/2022 13:00:00	24	5
42.118896	15.496143	1288	06/25/2022 14:00:00	24	5
42.118896	15.496143	1289	06/25/2022 15:00:00	24	5
42.118896	15.496143	1290	06/25/2022 16:00:00	24	5
42.118896	15.496143	1291	06/25/2022 17:00:00	24	5
42.118896	15.496143	1292	06/25/2022 18:00:00	24	5
42.118896	15.496143	1293	06/25/2022 19:00:00	24	5
42.118896	15.496143	1294	06/25/2022 20:00:00	24	5
42.118896	15.496143	1295	06/25/2022 21:00:00	24	5
42.118896	15.496143	1296	06/25/2022 22:00:00	24	5
42.118896	15.496143	1297	06/25/2022 23:00:00	24	5
42.118896	15.496143	1298	06/26/2022 00:00:00	24	5
42.118896	15.496143	1299	06/26/2022 01:00:00	24	5
42.118896	15.496143	1300	06/26/2022 02:00:00	24	5
42.118896	15.496143	1301	06/26/2022 03:00:00	24	5
42.118896	15.496143	1302	06/26/2022 04:00:00	24	5
42.118896	15.496143	1303	06/26/2022 05:00:00	24	5
42.118896	15.496143	1304	06/26/2022 06:00:00	24	5
42.118896	15.496143	1305	06/26/2022 07:00:00	24	5
42.118896	15.496143	1306	06/26/2022 08:00:00	24	5
42.118896	15.496143	1307	06/26/2022 09:00:00	24	5
42.118896	15.496143	1308	06/26/2022 10:00:00	24	5
42.118896	15.496143	1309	06/26/2022 11:00:00	24	5
42.118896	15.496143	1310	06/26/2022 12:00:00	24	5
42.118896	15.496143	1311	06/26/2022 13:00:00	24	5
42.118896	15.496143	1312	06/26/2022 14:00:00	24	5
42.118896	15.496143	1313	06/26/2022 15:00:00	24	5
42.118896	15.496143	1314	06/26/2022 16:00:00	24	5
42.118896	15.496143	1315	06/26/2022 17:00:00	24	5
42.118896	15.496143	1316	06/26/2022 18:00:00	24	5
42.118896	15.496143	1317	06/26/2022 19:00:00	24	5
42.118896	15.496143	1318	06/26/2022 20:00:00	24	5
42.118896	15.496143	1319	06/26/2022 21:00:00	24	5
42.118896	15.496143	1320	06/26/2022 22:00:00	24	5
42.118896	15.496143	1321	06/26/2022 23:00:00	24	5
42.118896	15.496143	1322	06/27/2022 00:00:00	24	5
42.118896	15.496143	1323	06/27/2022 01:00:00	24	5
42.118896	15.496143	1324	06/27/2022 02:00:00	24	5
42.118896	15.496143	1325	06/27/2022 03:00:00	24	5
42.118896	15.496143	1326	06/27/2022 04:00:00	24	5
42.118896	15.496143	1327	06/27/2022 05:00:00	24	5
42.118896	15.496143	1328	06/27/2022 06:00:00	24	5
42.118896	15.496143	1329	06/27/2022 07:00:00	24	5
42.118896	15.496143	1330	06/27/2022 08:00:00	24	5
42.118896	15.496143	1331	06/27/2022 09:00:00	24	5
42.118896	15.496143	1332	06/27/2022 10:00:00	25	5
42.118896	15.496143	1333	06/27/2022 11:00:00	25	5
42.118896	15.496143	1334	06/27/2022 12:00:00	25	5
42.118896	15.496143	1335	06/27/2022 13:00:00	25	5
42.118896	15.496143	1336	06/27/2022 14:00:00	25	5
42.118896	15.496143	1337	06/27/2022 15:00:00	26	5
42.118896	15.496143	1338	06/27/2022 16:00:00	26	5
42.118896	15.496143	1339	06/27/2022 17:00:00	26	5
42.118896	15.496143	1340	06/27/2022 18:00:00	26	5
42.118896	15.496143	1341	06/27/2022 19:00:00	26	5
42.118896	15.496143	1342	06/27/2022 20:00:00	26	5
42.118896	15.496143	1343	06/27/2022 21:00:00	26	5
42.118896	15.496143	1344	06/27/2022 22:00:00	25	5
42.118896	15.496143	1345	06/27/2022 23:00:00	25	5
42.118896	15.496143	1346	06/28/2022 00:00:00	25	5
42.118896	15.496143	1347	06/28/2022 01:00:00	25	5
42.118896	15.496143	1348	06/28/2022 02:00:00	25	5
42.118896	15.496143	1349	06/28/2022 03:00:00	25	5
42.118896	15.496143	1350	06/28/2022 04:00:00	25	5
42.118896	15.496143	1351	06/28/2022 05:00:00	25	5
42.118896	15.496143	1352	06/28/2022 06:00:00	25	5
42.118896	15.496143	1353	06/28/2022 07:00:00	25	5
42.118896	15.496143	1354	06/28/2022 08:00:00	25	5
42.118896	15.496143	1355	06/28/2022 09:00:00	25	5
42.118896	15.496143	1356	06/28/2022 10:00:00	25	5
42.118896	15.496143	1357	06/28/2022 11:00:00	25	5
42.118896	15.496143	1358	06/28/2022 12:00:00	25	5
42.118896	15.496143	1359	06/28/2022 13:00:00	25	5
42.118896	15.496143	1360	06/28/2022 14:00:00	26	5
42.118896	15.496143	1361	06/28/2022 15:00:00	26	5
42.118896	15.496143	1362	06/28/2022 16:00:00	26	5
42.118896	15.496143	1363	06/28/2022 17:00:00	26	5
42.118896	15.496143	1364	06/28/2022 18:00:00	26	5
42.118896	15.496143	1365	06/28/2022 19:00:00	26	5
42.118896	15.496143	1366	06/28/2022 20:00:00	26	5
42.118896	15.496143	1367	06/28/2022 21:00:00	26	5
42.118896	15.496143	1368	06/28/2022 22:00:00	26	5
42.118896	15.496143	1369	06/28/2022 23:00:00	26	5
42.118896	15.496143	1370	06/29/2022 00:00:00	26	5
42.118896	15.496143	1371	06/29/2022 01:00:00	26	5
42.118896	15.496143	1372	06/29/2022 02:00:00	26	5
42.118896	15.496143	1373	06/29/2022 03:00:00	26	5
42.118896	15.496143	1374	06/29/2022 04:00:00	26	5
42.118896	15.496143	1375	06/29/2022 05:00:00	26	5
42.118896	15.496143	1376	06/29/2022 06:00:00	26	5
42.118896	15.496143	1377	06/29/2022 07:00:00	26	5
42.118896	15.496143	1378	06/29/2022 08:00:00	26	5
42.118896	15.496143	1379	06/29/2022 09:00:00	26	5
42.118896	15.496143	1380	06/29/2022 10:00:00	26	5
42.118896	15.496143	1381	06/29/2022 11:00:00	26	5
42.118896	15.496143	1382	06/29/2022 12:00:00	26	5
42.118896	15.496143	1383	06/29/2022 13:00:00	26	5
42.118896	15.496143	1384	06/29/2022 14:00:00	26	5
42.118896	15.496143	1385	06/29/2022 15:00:00	26	5
42.118896	15.496143	1386	06/29/2022 16:00:00	26	5
42.118896	15.496143	1387	06/29/2022 17:00:00	26	5
42.118896	15.496143	1388	06/29/2022 18:00:00	26	5
42.118896	15.496143	1389	06/29/2022 19:00:00	26	5
42.118896	15.496143	1390	06/29/2022 20:00:00	26	5
42.118896	15.496143	1391	06/29/2022 21:00:00	26	5
42.118896	15.496143	1392	06/29/2022 22:00:00	26	5
42.118896	15.496143	1393	06/29/2022 23:00:00	26	5
42.118896	15.496143	1394	06/30/2022 00:00:00	26	5
42.118896	15.496143	1395	06/30/2022 01:00:00	26	5
42.118896	15.496143	1396	06/30/2022 02:00:00	26	5
42.118896	15.496143	1397	06/30/2022 03:00:00	26	5
42.118896	15.496143	1398	06/30/2022 04:00:00	26	5
42.118896	15.496143	1399	06/30/2022 05:00:00	26	5
42.118896	15.496143	1400	06/30/2022 06:00:00	26	5
42.118896	15.496143	1401	06/30/2022 07:00:00	26	5
42.118896	15.496143	1402	06/30/2022 08:00:00	26	5
42.118896	15.496143	1403	06/30/2022 09:00:00	26	5
42.118896	15.496143	1404	06/30/2022 10:00:00	26	5
42.118896	15.496143	1405	06/30/2022 11:00:00	26	5
42.118896	15.496143	1406	06/30/2022 12:00:00	26	5
42.118896	15.496143	1407	06/30/2022 13:00:00	26	5
42.118896	15.496143	1408	06/30/2022 14:00:00	26	5
42.118896	15.496143	1409	06/30/2022 15:00:00	27	5
42.118896	15.496143	1410	06/30/2022 16:00:00	27	5
42.118896	15.496143	1411	06/30/2022 17:00:00	27	5
42.118896	15.496143	1412	06/30/2022 18:00:00	27	5
42.118896	15.496143	1413	06/30/2022 19:00:00	27	5
42.118896	15.496143	1414	06/30/2022 20:00:00	27	5
42.118896	15.496143	1415	06/30/2022 21:00:00	27	5
42.118896	15.496143	1416	06/30/2022 22:00:00	27	5
42.118896	15.496143	1417	06/30/2022 23:00:00	27	5
42.118896	15.496143	1418	07/01/2022 00:00	27	5
42.118896	15.496143	1419	07/01/2022 01:00	27	5
42.118896	15.496143	1420	07/01/2022 02:00	27	5
42.118896	15.496143	1421	07/01/2022 03:00	27	5
42.118896	15.496143	1422	07/01/2022 04:00	27	5
42.118896	15.496143	1423	07/01/2022 05:00	26	5
42.118896	15.496143	1424	07/01/2022 06:00	26	5
42.118896	15.496143	1425	07/01/2022 07:00	26	5
42.118896	15.496143	1426	07/01/2022 08:00	26	5
42.118896	15.496143	1427	07/01/2022 09:00	26	5
42.118896	15.496143	1428	07/01/2022 10:00	26	5
42.118896	15.496143	1429	07/01/2022 11:00	27	5
42.118896	15.496143	1430	07/01/2022 12:00	27	5
42.118896	15.496143	1431	07/01/2022 13:00	27	5
42.118896	15.496143	1432	07/01/2022 14:00	27	5
42.118896	15.496143	1433	07/01/2022 15:00	27	5
42.118896	15.496143	1434	07/01/2022 16:00	27	5
42.118896	15.496143	1435	07/01/2022 17:00	27	5
42.118896	15.496143	1436	07/01/2022 18:00	27	5
42.118896	15.496143	1437	07/01/2022 19:00	27	5
42.118896	15.496143	1438	07/01/2022 20:00	27	5
42.118896	15.496143	1439	07/01/2022 21:00	27	5
42.118896	15.496143	1440	07/01/2022 22:00	27	5
42.118896	15.496143	1441	07/01/2022 23:00	27	5
42.118896	15.496143	1442	07/02/2022 00:00	27	5
42.118896	15.496143	1443	07/02/2022 01:00	26	5
42.118896	15.496143	1444	07/02/2022 02:00	26	5
42.118896	15.496143	1445	07/02/2022 03:00	26	5
42.118896	15.496143	1446	07/02/2022 04:00	26	5
42.118896	15.496143	1447	07/02/2022 05:00	26	5
42.118896	15.496143	1448	07/02/2022 06:00	26	5
42.118896	15.496143	1449	07/02/2022 07:00	26	5
42.118896	15.496143	1450	07/02/2022 08:00	26	5
42.118896	15.496143	1451	07/02/2022 09:00	26	5
42.118896	15.496143	1452	07/02/2022 10:00	26	5
42.118896	15.496143	1453	07/02/2022 11:00	26	5
42.118896	15.496143	1454	07/02/2022 12:00	26	5
42.118896	15.496143	1455	07/02/2022 13:00	26	5
42.118896	15.496143	1456	07/02/2022 14:00	26	5
42.118896	15.496143	1457	07/02/2022 15:00	26	5
42.118896	15.496143	1458	07/02/2022 16:00	26	5
42.118896	15.496143	1459	07/02/2022 17:00	26	5
42.118896	15.496143	1460	07/02/2022 18:00	26	5
42.118896	15.496143	1461	07/02/2022 19:00	26	5
42.118896	15.496143	1462	07/02/2022 20:00	26	5
42.118896	15.496143	1463	07/02/2022 21:00	26	5
42.118896	15.496143	1464	07/02/2022 22:00	26	5
42.118896	15.496143	1465	07/02/2022 23:00	26	5
42.118896	15.496143	1466	07/03/2022 00:00	26	5
42.118896	15.496143	1467	07/03/2022 01:00	26	5
42.118896	15.496143	1468	07/03/2022 02:00	26	5
42.118896	15.496143	1469	07/03/2022 03:00	26	5
42.118896	15.496143	1470	07/03/2022 04:00	26	5
42.118896	15.496143	1471	07/03/2022 05:00	26	5
42.118896	15.496143	1472	07/03/2022 06:00	26	5
42.118896	15.496143	1473	07/03/2022 07:00	26	5
42.118896	15.496143	1474	07/03/2022 08:00	26	5
42.118896	15.496143	1475	07/03/2022 09:00	26	5
42.118896	15.496143	1476	07/03/2022 10:00	26	5
42.118896	15.496143	1477	07/03/2022 11:00	26	5
42.118896	15.496143	1478	07/03/2022 12:00	26	5
42.118896	15.496143	1479	07/03/2022 13:00	26	5
42.118896	15.496143	1480	07/03/2022 14:00	26	5
42.118896	15.496143	1481	07/03/2022 15:00	26	5
42.118896	15.496143	1482	07/03/2022 16:00	26	5
42.118896	15.496143	1483	07/03/2022 17:00	26	5
42.118896	15.496143	1484	07/03/2022 18:00	26	5
42.118896	15.496143	1485	07/03/2022 19:00	26	5
42.118896	15.496143	1486	07/03/2022 20:00	26	5
42.118896	15.496143	1487	07/03/2022 21:00	26	5
42.118896	15.496143	1488	07/03/2022 22:00	26	5
42.118896	15.496143	1489	07/03/2022 23:00	26	5
42.118896	15.496143	1490	07/04/2022 00:00	26	5
42.118896	15.496143	1491	07/04/2022 01:00	26	5
42.118896	15.496143	1492	07/04/2022 02:00	26	5
42.118896	15.496143	1493	07/04/2022 03:00	26	5
42.118896	15.496143	1494	07/04/2022 04:00	26	5
42.118896	15.496143	1495	07/04/2022 05:00	26	5
42.118896	15.496143	1496	07/04/2022 06:00	26	5
42.118896	15.496143	1497	07/04/2022 07:00	26	5
42.118896	15.496143	1498	07/04/2022 08:00	26	5
42.118896	15.496143	1499	07/04/2022 09:00	26	5
42.118896	15.496143	1500	07/04/2022 10:00	26	5
42.118896	15.496143	1501	07/04/2022 11:00	26	5
42.118896	15.496143	1502	07/04/2022 12:00	26	5
42.118896	15.496143	1503	07/04/2022 13:00	26	5
42.118896	15.496143	1504	07/04/2022 14:00	26	5
42.118896	15.496143	1505	07/04/2022 15:00	26	5
42.118896	15.496143	1506	07/04/2022 16:00	27	5
42.118896	15.496143	1507	07/04/2022 17:00	27	5
42.118896	15.496143	1508	07/04/2022 18:00	27	5
42.118896	15.496143	1509	07/04/2022 19:00	27	5
42.118896	15.496143	1510	07/04/2022 20:00	27	5
42.118896	15.496143	1511	07/04/2022 21:00	27	5
42.118896	15.496143	1512	07/04/2022 22:00	27	5
42.118896	15.496143	1513	07/04/2022 23:00	27	5
42.118896	15.496143	1514	07/05/2022 00:00	27	5
42.118896	15.496143	1515	07/05/2022 01:00	27	5
42.118896	15.496143	1516	07/05/2022 02:00	27	5
42.118896	15.496143	1517	07/05/2022 03:00	27	5
42.118896	15.496143	1518	07/05/2022 04:00	27	5
42.118896	15.496143	1519	07/05/2022 05:00	27	5
42.118896	15.496143	1520	07/05/2022 06:00	27	5
42.118896	15.496143	1521	07/05/2022 07:00	27	5
42.118896	15.496143	1522	07/05/2022 08:00	27	5
42.118896	15.496143	1523	07/05/2022 09:00	27	5
42.118896	15.496143	1524	07/05/2022 10:00	27	5
42.118896	15.496143	1525	07/05/2022 11:00	27	5
42.118896	15.496143	1526	07/05/2022 12:00	27	5
42.118896	15.496143	1527	07/05/2022 13:00	27	5
42.118896	15.496143	1528	07/05/2022 14:00	27	5
42.118896	15.496143	1529	07/05/2022 15:00	28	5
42.118896	15.496143	1530	07/05/2022 16:00	28	5
42.118896	15.496143	1531	07/05/2022 17:00	28	5
42.118896	15.496143	1532	07/05/2022 18:00	28	5
42.118896	15.496143	1533	07/05/2022 19:00	28	5
42.118896	15.496143	1534	07/05/2022 20:00	28	5
42.118896	15.496143	1535	07/05/2022 21:00	28	5
42.118896	15.496143	1536	07/05/2022 22:00	28	5
42.118896	15.496143	1537	07/05/2022 23:00	28	5
42.118896	15.496143	1538	07/06/2022 00:00	27	5
42.118896	15.496143	1539	07/06/2022 01:00	27	5
42.118896	15.496143	1540	07/06/2022 02:00	27	5
42.118896	15.496143	1541	07/06/2022 03:00	27	5
42.118896	15.496143	1542	07/06/2022 04:00	27	5
42.118896	15.496143	1543	07/06/2022 05:00	27	5
42.118896	15.496143	1544	07/06/2022 06:00	27	5
42.118896	15.496143	1545	07/06/2022 07:00	27	5
42.118896	15.496143	1546	07/06/2022 08:00	27	5
42.118896	15.496143	1547	07/06/2022 09:00	27	5
42.118896	15.496143	1548	07/06/2022 10:00	27	5
42.118896	15.496143	1549	07/06/2022 11:00	27	5
42.118896	15.496143	1550	07/06/2022 12:00	27	5
42.118896	15.496143	1551	07/06/2022 13:00	27	5
42.118896	15.496143	1552	07/06/2022 14:00	27	5
42.118896	15.496143	1553	07/06/2022 15:00	27	5
42.118896	15.496143	1554	07/06/2022 16:00	27	5
42.118896	15.496143	1555	07/06/2022 17:00	27	5
42.118896	15.496143	1556	07/06/2022 18:00	27	5
42.118896	15.496143	1557	07/06/2022 19:00	27	5
42.118896	15.496143	1558	07/06/2022 20:00	27	5
42.118896	15.496143	1559	07/06/2022 21:00	27	5
42.118896	15.496143	1560	07/06/2022 22:00	27	5
42.118896	15.496143	1561	07/06/2022 23:00	27	5
42.118896	15.496143	1562	07/07/2022 00:00	27	5
42.118896	15.496143	1563	07/07/2022 01:00	27	5
42.118896	15.496143	1564	07/07/2022 02:00	27	5
42.118896	15.496143	1565	07/07/2022 03:00	27	5
42.118896	15.496143	1566	07/07/2022 04:00	27	5
42.118896	15.496143	1567	07/07/2022 05:00	27	5
42.118896	15.496143	1568	07/07/2022 06:00	26	5
42.118896	15.496143	1569	07/07/2022 07:00	26	5
42.118896	15.496143	1570	07/07/2022 08:00	26	5
42.118896	15.496143	1571	07/07/2022 09:00	26	5
42.118896	15.496143	1572	07/07/2022 10:00	26	5
42.118896	15.496143	1573	07/07/2022 11:00	26	5
42.118896	15.496143	1574	07/07/2022 12:00	27	5
42.118896	15.496143	1575	07/07/2022 13:00	27	5
42.118896	15.496143	1576	07/07/2022 14:00	27	5
42.118896	15.496143	1577	07/07/2022 15:00	27	5
42.118896	15.496143	1578	07/07/2022 16:00	27	5
42.118896	15.496143	1579	07/07/2022 17:00	26	5
42.118896	15.496143	1580	07/07/2022 18:00	26	5
42.118896	15.496143	1581	07/07/2022 19:00	26	5
42.118896	15.496143	1582	07/07/2022 20:00	26	5
42.118896	15.496143	1583	07/07/2022 21:00	26	5
42.118896	15.496143	1584	07/07/2022 22:00	26	5
42.118896	15.496143	1585	07/07/2022 23:00	26	5
42.118896	15.496143	1586	07/08/2022 00:00	26	5
42.118896	15.496143	1587	07/08/2022 01:00	26	5
42.118896	15.496143	1588	07/08/2022 02:00	26	5
42.118896	15.496143	1589	07/08/2022 03:00	26	5
42.118896	15.496143	1590	07/08/2022 04:00	26	5
42.118896	15.496143	1591	07/08/2022 05:00	26	5
42.118896	15.496143	1592	07/08/2022 06:00	26	5
42.118896	15.496143	1593	07/08/2022 07:00	26	5
42.118896	15.496143	1594	07/08/2022 08:00	26	5
42.118896	15.496143	1595	07/08/2022 09:00	26	5
42.118896	15.496143	1596	07/08/2022 10:00	26	5
42.118896	15.496143	1597	07/08/2022 11:00	25	5
42.118896	15.496143	1598	07/08/2022 12:00	25	5
42.118896	15.496143	1599	07/08/2022 13:00	25	5
42.118896	15.496143	1600	07/08/2022 14:00	25	5
42.118896	15.496143	1601	07/08/2022 15:00	26	5
42.118896	15.496143	1602	07/08/2022 16:00	26	5
42.118896	15.496143	1603	07/08/2022 17:00	26	5
42.118896	15.496143	1604	07/08/2022 18:00	26	5
42.118896	15.496143	1605	07/08/2022 19:00	26	5
42.118896	15.496143	1606	07/08/2022 20:00	25	5
42.118896	15.496143	1607	07/08/2022 21:00	25	5
42.118896	15.496143	1608	07/08/2022 22:00	25	5
42.118896	15.496143	1609	07/08/2022 23:00	25	5
42.118896	15.496143	1610	07/09/2022 00:00	25	5
42.118896	15.496143	1611	07/09/2022 01:00	25	5
42.118896	15.496143	1612	07/09/2022 02:00	25	5
42.118896	15.496143	1613	07/09/2022 03:00	25	5
42.118896	15.496143	1614	07/09/2022 04:00	25	5
42.118896	15.496143	1615	07/09/2022 05:00	25	5
42.118896	15.496143	1616	07/09/2022 06:00	25	5
42.118896	15.496143	1617	07/09/2022 07:00	25	5
42.118896	15.496143	1618	07/09/2022 08:00	25	5
42.118896	15.496143	1619	07/09/2022 09:00	25	5
42.118896	15.496143	1620	07/09/2022 10:00	25	5
42.118896	15.496143	1621	07/09/2022 11:00	25	5
42.118896	15.496143	1622	07/09/2022 12:00	25	5
42.118896	15.496143	1623	07/09/2022 13:00	25	5
42.118896	15.496143	1624	07/09/2022 14:00	25	5
42.118896	15.496143	1625	07/09/2022 15:00	25	5
42.118896	15.496143	1626	07/09/2022 16:00	25	5
42.118896	15.496143	1627	07/09/2022 17:00	25	5
42.118896	15.496143	1628	07/09/2022 18:00	25	5
42.118896	15.496143	1629	07/09/2022 19:00	25	5
42.118896	15.496143	1630	07/09/2022 20:00	25	5
42.118896	15.496143	1631	07/09/2022 21:00	25	5
42.118896	15.496143	1632	07/09/2022 22:00	25	5
42.118896	15.496143	1633	07/09/2022 23:00	25	5
42.118896	15.496143	1634	07/10/2022 00:00	25	5
42.118896	15.496143	1635	07/10/2022 01:00	25	5
42.118896	15.496143	1636	07/10/2022 02:00	25	5
42.118896	15.496143	1637	07/10/2022 03:00	25	5
42.118896	15.496143	1638	07/10/2022 04:00	25	5
42.118896	15.496143	1639	07/10/2022 05:00	24	5
42.118896	15.496143	1640	07/10/2022 06:00	24	5
42.118896	15.496143	1641	07/10/2022 07:00	24	5
42.118896	15.496143	1642	07/10/2022 08:00	24	5
42.118896	15.496143	1643	07/10/2022 09:00	24	5
42.118896	15.496143	1644	07/10/2022 10:00	24	5
42.118896	15.496143	1645	07/10/2022 11:00	24	5
42.118896	15.496143	1646	07/10/2022 12:00	24	5
42.118896	15.496143	1647	07/10/2022 13:00	24	5
42.118896	15.496143	1648	07/10/2022 14:00	24	5
42.118896	15.496143	1649	07/10/2022 15:00	24	5
42.118896	15.496143	1650	07/10/2022 16:00	24	5
42.118896	15.496143	1651	07/10/2022 17:00	24	5
42.118896	15.496143	1652	07/10/2022 18:00	24	5
42.118896	15.496143	1653	07/10/2022 19:00	24	5
42.118896	15.496143	1654	07/10/2022 20:00	24	5
42.118896	15.496143	1655	07/10/2022 21:00	24	5
42.118896	15.496143	1656	07/10/2022 22:00	24	5
42.118896	15.496143	1657	07/10/2022 23:00	24	5
42.118896	15.496143	1658	07/11/2022 00:00	24	5
42.118896	15.496143	1659	07/11/2022 01:00	24	5
42.118896	15.496143	1660	07/11/2022 02:00	24	5
42.118896	15.496143	1661	07/11/2022 03:00	24	5
42.118896	15.496143	1662	07/11/2022 04:00	24	5
42.118896	15.496143	1663	07/11/2022 05:00	24	5
42.118896	15.496143	1664	07/11/2022 06:00	24	5
42.118896	15.496143	1665	07/11/2022 07:00	24	5
42.118896	15.496143	1666	07/11/2022 08:00	24	5
42.118896	15.496143	1667	07/11/2022 09:00	24	5
42.118896	15.496143	1668	07/11/2022 10:00	24	5
42.118896	15.496143	1669	07/11/2022 11:00	24	5
42.118896	15.496143	1670	07/11/2022 12:00	24	5
42.118896	15.496143	1671	07/11/2022 13:00	24	5
42.118896	15.496143	1672	07/11/2022 14:00	24	5
42.118896	15.496143	1673	07/11/2022 15:00	24	5
42.118896	15.496143	1674	07/11/2022 16:00	24	5
42.118896	15.496143	1675	07/11/2022 17:00	24	5
42.118896	15.496143	1676	07/11/2022 18:00	24	5
42.118896	15.496143	1677	07/11/2022 19:00	24	5
42.118896	15.496143	1678	07/11/2022 20:00	24	5
42.118896	15.496143	1679	07/11/2022 21:00	24	5
42.118896	15.496143	1680	07/11/2022 22:00	24	5
42.118896	15.496143	1681	07/11/2022 23:00	24	5
42.118896	15.496143	1682	07/12/2022 00:00	24	5
42.118896	15.496143	1683	07/12/2022 01:00	24	5
42.118896	15.496143	1684	07/12/2022 02:00	24	5
42.118896	15.496143	1685	07/12/2022 03:00	24	5
42.118896	15.496143	1686	07/12/2022 04:00	24	5
42.118896	15.496143	1687	07/12/2022 05:00	24	5
42.118896	15.496143	1688	07/12/2022 06:00	24	5
42.118896	15.496143	1689	07/12/2022 07:00	24	5
42.118896	15.496143	1690	07/12/2022 08:00	24	5
42.118896	15.496143	1691	07/12/2022 09:00	24	5
42.118896	15.496143	1692	07/12/2022 10:00	24	5
42.118896	15.496143	1693	07/12/2022 11:00	24	5
42.118896	15.496143	1694	07/12/2022 12:00	24	5
42.118896	15.496143	1695	07/12/2022 13:00	24	5
42.118896	15.496143	1696	07/12/2022 14:00	24	5
42.118896	15.496143	1697	07/12/2022 15:00	24	5
42.118896	15.496143	1698	07/12/2022 16:00	24	5
42.118896	15.496143	1699	07/12/2022 17:00	24	5
42.118896	15.496143	1700	07/12/2022 18:00	24	5
42.118896	15.496143	1701	07/12/2022 19:00	24	5
42.118896	15.496143	1702	07/12/2022 20:00	24	5
42.118896	15.496143	1703	07/12/2022 21:00	24	5
42.118896	15.496143	1704	07/12/2022 22:00	24	5
42.118896	15.496143	1705	07/12/2022 23:00	24	5
42.118896	15.496143	1706	07/13/2022 00:00:00	24	5
42.118896	15.496143	1707	07/13/2022 01:00:00	24	5
42.118896	15.496143	1708	07/13/2022 02:00:00	24	5
42.118896	15.496143	1709	07/13/2022 03:00:00	24	5
42.118896	15.496143	1710	07/13/2022 04:00:00	24	5
42.118896	15.496143	1711	07/13/2022 05:00:00	24	5
42.118896	15.496143	1712	07/13/2022 06:00:00	24	5
42.118896	15.496143	1713	07/13/2022 07:00:00	24	5
42.118896	15.496143	1714	07/13/2022 08:00:00	24	5
42.118896	15.496143	1715	07/13/2022 09:00:00	24	5
42.118896	15.496143	1716	07/13/2022 10:00:00	24	5
42.118896	15.496143	1717	07/13/2022 11:00:00	24	5
42.118896	15.496143	1718	07/13/2022 12:00:00	24	5
42.118896	15.496143	1719	07/13/2022 13:00:00	24	5
42.118896	15.496143	1720	07/13/2022 14:00:00	24	5
42.118896	15.496143	1721	07/13/2022 15:00:00	24	5
42.118896	15.496143	1722	07/13/2022 16:00:00	24	5
42.118896	15.496143	1723	07/13/2022 17:00:00	24	5
42.118896	15.496143	1724	07/13/2022 18:00:00	24	5
42.118896	15.496143	1725	07/13/2022 19:00:00	24	5
42.118896	15.496143	1726	07/13/2022 20:00:00	24	5
42.118896	15.496143	1727	07/13/2022 21:00:00	24	5
42.118896	15.496143	1728	07/13/2022 22:00:00	24	5
42.118896	15.496143	1729	07/13/2022 23:00:00	24	5
42.118896	15.496143	1730	07/14/2022 00:00:00	24	5
42.118896	15.496143	1731	07/14/2022 01:00:00	24	5
42.118896	15.496143	1732	07/14/2022 02:00:00	24	5
42.118896	15.496143	1733	07/14/2022 03:00:00	24	5
42.118896	15.496143	1734	07/14/2022 04:00:00	23	5
42.118896	15.496143	1735	07/14/2022 05:00:00	23	5
42.118896	15.496143	1736	07/14/2022 06:00:00	23	5
42.118896	15.496143	1737	07/14/2022 07:00:00	23	5
42.118896	15.496143	1738	07/14/2022 08:00:00	23	5
42.118896	15.496143	1739	07/14/2022 09:00:00	23	5
42.118896	15.496143	1740	07/14/2022 10:00:00	23	5
42.118896	15.496143	1741	07/14/2022 11:00:00	23	5
42.118896	15.496143	1742	07/14/2022 12:00:00	23	5
42.118896	15.496143	1743	07/14/2022 13:00:00	24	5
42.118896	15.496143	1744	07/14/2022 14:00:00	24	5
42.118896	15.496143	1745	07/14/2022 15:00:00	24	5
42.118896	15.496143	1746	07/14/2022 16:00:00	24	5
42.118896	15.496143	1747	07/14/2022 17:00:00	24	5
42.118896	15.496143	1748	07/14/2022 18:00:00	24	5
42.118896	15.496143	1749	07/14/2022 19:00:00	24	5
42.118896	15.496143	1750	07/14/2022 20:00:00	24	5
42.118896	15.496143	1751	07/14/2022 21:00:00	24	5
42.118896	15.496143	1752	07/14/2022 22:00:00	24	5
42.118896	15.496143	1753	07/14/2022 23:00:00	24	5
42.118896	15.496143	1754	07/15/2022 00:00:00	24	5
42.118896	15.496143	1755	07/15/2022 01:00:00	24	5
42.118896	15.496143	1756	07/15/2022 02:00:00	24	5
42.118896	15.496143	1757	07/15/2022 03:00:00	24	5
42.118896	15.496143	1758	07/15/2022 04:00:00	24	5
42.118896	15.496143	1759	07/15/2022 05:00:00	24	5
42.118896	15.496143	1760	07/15/2022 06:00:00	24	5
42.118896	15.496143	1761	07/15/2022 07:00:00	24	5
42.118896	15.496143	1762	07/15/2022 08:00:00	24	5
42.118896	15.496143	1763	07/15/2022 09:00:00	24	5
42.118896	15.496143	1764	07/15/2022 10:00:00	24	5
42.118896	15.496143	1765	07/15/2022 11:00:00	24	5
42.118896	15.496143	1766	07/15/2022 12:00:00	24	5
42.118896	15.496143	1767	07/15/2022 13:00:00	24	5
42.118896	15.496143	1768	07/15/2022 14:00:00	24	5
42.118896	15.496143	1769	07/15/2022 15:00:00	24	5
42.118896	15.496143	1770	07/15/2022 16:00:00	24	5
42.118896	15.496143	1771	07/15/2022 17:00:00	24	5
42.118896	15.496143	1772	07/15/2022 18:00:00	24	5
42.118896	15.496143	1773	07/15/2022 19:00:00	24	5
42.118896	15.496143	1774	07/15/2022 20:00:00	24	5
42.118896	15.496143	1775	07/15/2022 21:00:00	24	5
42.118896	15.496143	1776	07/15/2022 22:00:00	24	5
42.118896	15.496143	1777	07/15/2022 23:00:00	24	5
42.118896	15.496143	1778	07/16/2022 00:00:00	24	5
42.118896	15.496143	1779	07/16/2022 01:00:00	24	5
42.118896	15.496143	1780	07/16/2022 02:00:00	24	5
42.118896	15.496143	1781	07/16/2022 03:00:00	24	5
42.118896	15.496143	1782	07/16/2022 04:00:00	24	5
42.118896	15.496143	1783	07/16/2022 05:00:00	24	5
42.118896	15.496143	1784	07/16/2022 06:00:00	24	5
42.118896	15.496143	1785	07/16/2022 07:00:00	24	5
42.118896	15.496143	1786	07/16/2022 08:00:00	24	5
42.118896	15.496143	1787	07/16/2022 09:00:00	24	5
42.118896	15.496143	1788	07/16/2022 10:00:00	24	5
42.118896	15.496143	1789	07/16/2022 11:00:00	24	5
42.118896	15.496143	1790	07/16/2022 12:00:00	24	5
42.118896	15.496143	1791	07/16/2022 13:00:00	24	5
42.118896	15.496143	1792	07/16/2022 14:00:00	24	5
42.118896	15.496143	1793	07/16/2022 15:00:00	24	5
42.118896	15.496143	1794	07/16/2022 16:00:00	24	5
42.118896	15.496143	1795	07/16/2022 17:00:00	24	5
42.118896	15.496143	1796	07/16/2022 18:00:00	24	5
42.118896	15.496143	1797	07/16/2022 19:00:00	24	5
42.118896	15.496143	1798	07/16/2022 20:00:00	24	5
42.118896	15.496143	1799	07/16/2022 21:00:00	24	5
42.118896	15.496143	1800	07/16/2022 22:00:00	24	5
42.118896	15.496143	1801	07/16/2022 23:00:00	24	5
42.118896	15.496143	1802	07/17/2022 00:00:00	24	5
42.118896	15.496143	1803	07/17/2022 01:00:00	24	5
42.118896	15.496143	1804	07/17/2022 02:00:00	24	5
42.118896	15.496143	1805	07/17/2022 03:00:00	24	5
42.118896	15.496143	1806	07/17/2022 04:00:00	24	5
42.118896	15.496143	1807	07/17/2022 05:00:00	24	5
42.118896	15.496143	1808	07/17/2022 06:00:00	24	5
42.118896	15.496143	1809	07/17/2022 07:00:00	24	5
42.118896	15.496143	1810	07/17/2022 08:00:00	24	5
42.118896	15.496143	1811	07/17/2022 09:00:00	24	5
42.118896	15.496143	1812	07/17/2022 10:00:00	24	5
42.118896	15.496143	1813	07/17/2022 11:00:00	24	5
42.118896	15.496143	1814	07/17/2022 12:00:00	24	5
42.118896	15.496143	1815	07/17/2022 13:00:00	24	5
42.118896	15.496143	1816	07/17/2022 14:00:00	24	5
42.118896	15.496143	1817	07/17/2022 15:00:00	24	5
42.118896	15.496143	1818	07/17/2022 16:00:00	24	5
42.118896	15.496143	1819	07/17/2022 17:00:00	24	5
42.118896	15.496143	1820	07/17/2022 18:00:00	24	5
42.118896	15.496143	1821	07/17/2022 19:00:00	24	5
42.118896	15.496143	1822	07/17/2022 20:00:00	24	5
42.118896	15.496143	1823	07/17/2022 21:00:00	24	5
42.118896	15.496143	1824	07/17/2022 22:00:00	24	5
42.118896	15.496143	1825	07/17/2022 23:00:00	24	5
42.118896	15.496143	1826	07/18/2022 00:00:00	24	5
42.118896	15.496143	1827	07/18/2022 01:00:00	24	5
42.118896	15.496143	1828	07/18/2022 02:00:00	24	5
42.118896	15.496143	1829	07/18/2022 03:00:00	24	5
42.118896	15.496143	1830	07/18/2022 04:00:00	24	5
42.118896	15.496143	1831	07/18/2022 05:00:00	24	5
42.118896	15.496143	1832	07/18/2022 06:00:00	24	5
42.118896	15.496143	1833	07/18/2022 07:00:00	24	5
42.118896	15.496143	1834	07/18/2022 08:00:00	24	5
42.118896	15.496143	1835	07/18/2022 09:00:00	24	5
42.118896	15.496143	1836	07/18/2022 10:00:00	24	5
42.118896	15.496143	1837	07/18/2022 11:00:00	25	5
42.118896	15.496143	1838	07/18/2022 12:00:00	25	5
42.118896	15.496143	1839	07/18/2022 13:00:00	25	5
42.118896	15.496143	1840	07/18/2022 14:00:00	25	5
42.118896	15.496143	1841	07/18/2022 15:00:00	25	5
42.118896	15.496143	1842	07/18/2022 16:00:00	25	5
42.118896	15.496143	1843	07/18/2022 17:00:00	25	5
42.118896	15.496143	1844	07/18/2022 18:00:00	25	5
42.118896	15.496143	1845	07/18/2022 19:00:00	25	5
42.118896	15.496143	1846	07/18/2022 20:00:00	25	5
42.118896	15.496143	1847	07/18/2022 21:00:00	25	5
42.118896	15.496143	1848	07/18/2022 22:00:00	25	5
42.118896	15.496143	1849	07/18/2022 23:00:00	25	5
42.118896	15.496143	1850	07/19/2022 00:00:00	25	5
42.118896	15.496143	1851	07/19/2022 01:00:00	25	5
42.118896	15.496143	1852	07/19/2022 02:00:00	25	5
42.118896	15.496143	1853	07/19/2022 03:00:00	25	5
42.118896	15.496143	1854	07/19/2022 04:00:00	25	5
42.118896	15.496143	1855	07/19/2022 05:00:00	25	5
42.118896	15.496143	1856	07/19/2022 06:00:00	24	5
42.118896	15.496143	1857	07/19/2022 07:00:00	24	5
42.118896	15.496143	1858	07/19/2022 08:00:00	24	5
42.118896	15.496143	1859	07/19/2022 09:00:00	24	5
42.118896	15.496143	1860	07/19/2022 10:00:00	24	5
42.118896	15.496143	1861	07/19/2022 11:00:00	24	5
42.118896	15.496143	1862	07/19/2022 12:00:00	25	5
42.118896	15.496143	1863	07/19/2022 13:00:00	25	5
42.118896	15.496143	1864	07/19/2022 14:00:00	25	5
42.118896	15.496143	1865	07/19/2022 15:00:00	25	5
42.118896	15.496143	1866	07/19/2022 16:00:00	25	5
42.118896	15.496143	1867	07/19/2022 17:00:00	25	5
42.118896	15.496143	1868	07/19/2022 18:00:00	25	5
42.118896	15.496143	1869	07/19/2022 19:00:00	25	5
42.118896	15.496143	1870	07/19/2022 20:00:00	25	5
42.118896	15.496143	1871	07/19/2022 21:00:00	25	5
42.118896	15.496143	1872	07/19/2022 22:00:00	25	5
42.118896	15.496143	1873	07/19/2022 23:00:00	25	5
42.118896	15.496143	1874	07/20/2022 00:00:00	25	5
42.118896	15.496143	1875	07/20/2022 01:00:00	25	5
42.118896	15.496143	1876	07/20/2022 02:00:00	25	5
42.118896	15.496143	1877	07/20/2022 03:00:00	25	5
42.118896	15.496143	1878	07/20/2022 04:00:00	25	5
42.118896	15.496143	1879	07/20/2022 05:00:00	25	5
42.118896	15.496143	1880	07/20/2022 06:00:00	25	5
42.118896	15.496143	1881	07/20/2022 07:00:00	25	5
42.118896	15.496143	1882	07/20/2022 08:00:00	25	5
42.118896	15.496143	1883	07/20/2022 09:00:00	25	5
42.118896	15.496143	1884	07/20/2022 10:00:00	25	5
42.118896	15.496143	1885	07/20/2022 11:00:00	25	5
42.118896	15.496143	1886	07/20/2022 12:00:00	25	5
42.118896	15.496143	1887	07/20/2022 13:00:00	25	5
42.118896	15.496143	1888	07/20/2022 14:00:00	25	5
42.118896	15.496143	1889	07/20/2022 15:00:00	25	5
42.118896	15.496143	1890	07/20/2022 16:00:00	25	5
42.118896	15.496143	1891	07/20/2022 17:00:00	25	5
42.118896	15.496143	1892	07/20/2022 18:00:00	25	5
42.118896	15.496143	1893	07/20/2022 19:00:00	25	5
42.118896	15.496143	1894	07/20/2022 20:00:00	25	5
42.118896	15.496143	1895	07/20/2022 21:00:00	25	5
42.118896	15.496143	1896	07/20/2022 22:00:00	25	5
42.118896	15.496143	1897	07/20/2022 23:00:00	25	5
42.118896	15.496143	1898	07/21/2022 00:00:00	25	5
42.118896	15.496143	1899	07/21/2022 01:00:00	25	5
42.118896	15.496143	1900	07/21/2022 02:00:00	25	5
42.118896	15.496143	1901	07/21/2022 03:00:00	25	5
42.118896	15.496143	1902	07/21/2022 04:00:00	25	5
42.118896	15.496143	1903	07/21/2022 05:00:00	25	5
42.118896	15.496143	1904	07/21/2022 06:00:00	25	5
42.118896	15.496143	1905	07/21/2022 07:00:00	25	5
42.118896	15.496143	1906	07/21/2022 08:00:00	25	5
42.118896	15.496143	1907	07/21/2022 09:00:00	25	5
42.118896	15.496143	1908	07/21/2022 10:00:00	25	5
42.118896	15.496143	1909	07/21/2022 11:00:00	25	5
42.118896	15.496143	1910	07/21/2022 12:00:00	25	5
42.118896	15.496143	1911	07/21/2022 13:00:00	25	5
42.118896	15.496143	1912	07/21/2022 14:00:00	25	5
42.118896	15.496143	1913	07/21/2022 15:00:00	25	5
42.118896	15.496143	1914	07/21/2022 16:00:00	25	5
42.118896	15.496143	1915	07/21/2022 17:00:00	25	5
42.118896	15.496143	1916	07/21/2022 18:00:00	25	5
42.118896	15.496143	1917	07/21/2022 19:00:00	25	5
42.118896	15.496143	1918	07/21/2022 20:00:00	25	5
42.118896	15.496143	1919	07/21/2022 21:00:00	25	5
42.118896	15.496143	1920	07/21/2022 22:00:00	25	5
42.118896	15.496143	1921	07/21/2022 23:00:00	25	5
42.118896	15.496143	1922	07/22/2022 00:00:00	25	5
42.118896	15.496143	1923	07/22/2022 01:00:00	25	5
42.118896	15.496143	1924	07/22/2022 02:00:00	25	5
42.118896	15.496143	1925	07/22/2022 03:00:00	25	5
42.118896	15.496143	1926	07/22/2022 04:00:00	25	5
42.118896	15.496143	1927	07/22/2022 05:00:00	25	5
42.118896	15.496143	1928	07/22/2022 06:00:00	25	5
42.118896	15.496143	1929	07/22/2022 07:00:00	25	5
42.118896	15.496143	1930	07/22/2022 08:00:00	25	5
42.118896	15.496143	1931	07/22/2022 09:00:00	25	5
42.118896	15.496143	1932	07/22/2022 10:00:00	25	5
42.118896	15.496143	1933	07/22/2022 11:00:00	25	5
42.118896	15.496143	1934	07/22/2022 12:00:00	25	5
42.118896	15.496143	1935	07/22/2022 13:00:00	26	5
42.118896	15.496143	1936	07/22/2022 14:00:00	26	5
42.118896	15.496143	1937	07/22/2022 15:00:00	26	5
42.118896	15.496143	1938	07/22/2022 16:00:00	26	5
42.118896	15.496143	1939	07/22/2022 17:00:00	26	5
42.118896	15.496143	1940	07/22/2022 18:00:00	26	5
42.118896	15.496143	1941	07/22/2022 19:00:00	26	5
42.118896	15.496143	1942	07/22/2022 20:00:00	26	5
42.118896	15.496143	1943	07/22/2022 21:00:00	26	5
42.118896	15.496143	1944	07/22/2022 22:00:00	26	5
42.118896	15.496143	1945	07/22/2022 23:00:00	26	5
42.118896	15.496143	1946	07/23/2022 00:00:00	26	5
42.118896	15.496143	1947	07/23/2022 01:00:00	26	5
42.118896	15.496143	1948	07/23/2022 02:00:00	26	5
42.118896	15.496143	1949	07/23/2022 03:00:00	26	5
42.118896	15.496143	1950	07/23/2022 04:00:00	26	5
42.118896	15.496143	1951	07/23/2022 05:00:00	26	5
42.118896	15.496143	1952	07/23/2022 06:00:00	26	5
42.118896	15.496143	1953	07/23/2022 07:00:00	26	5
42.118896	15.496143	1954	07/23/2022 08:00:00	26	5
42.118896	15.496143	1955	07/23/2022 09:00:00	26	5
42.118896	15.496143	1956	07/23/2022 10:00:00	26	5
42.118896	15.496143	1957	07/23/2022 11:00:00	26	5
42.118896	15.496143	1958	07/23/2022 12:00:00	26	5
42.118896	15.496143	1959	07/23/2022 13:00:00	26	5
42.118896	15.496143	1960	07/23/2022 14:00:00	26	5
42.118896	15.496143	1961	07/23/2022 15:00:00	26	5
42.118896	15.496143	1962	07/23/2022 16:00:00	26	5
42.118896	15.496143	1963	07/23/2022 17:00:00	26	5
42.118896	15.496143	1964	07/23/2022 18:00:00	26	5
42.118896	15.496143	1965	07/23/2022 19:00:00	26	5
42.118896	15.496143	1966	07/23/2022 20:00:00	26	5
42.118896	15.496143	1967	07/23/2022 21:00:00	26	5
42.118896	15.496143	1968	07/23/2022 22:00:00	26	5
42.118896	15.496143	1969	07/23/2022 23:00:00	26	5
42.118896	15.496143	1970	07/24/2022 00:00:00	26	5
42.118896	15.496143	1971	07/24/2022 01:00:00	26	5
42.118896	15.496143	1972	07/24/2022 02:00:00	26	5
42.118896	15.496143	1973	07/24/2022 03:00:00	26	5
42.118896	15.496143	1974	07/24/2022 04:00:00	26	5
42.118896	15.496143	1975	07/24/2022 05:00:00	26	5
42.118896	15.496143	1976	07/24/2022 06:00:00	26	5
42.118896	15.496143	1977	07/24/2022 07:00:00	26	5
42.118896	15.496143	1978	07/24/2022 08:00:00	26	5
42.118896	15.496143	1979	07/24/2022 09:00:00	26	5
42.118896	15.496143	1980	07/24/2022 10:00:00	26	5
42.118896	15.496143	1981	07/24/2022 11:00:00	26	5
42.118896	15.496143	1982	07/24/2022 12:00:00	26	5
42.118896	15.496143	1983	07/24/2022 13:00:00	26	5
42.118896	15.496143	1984	07/24/2022 14:00:00	26	5
42.118896	15.496143	1985	07/24/2022 15:00:00	26	5
42.118896	15.496143	1986	07/24/2022 16:00:00	26	5
42.118896	15.496143	1987	07/24/2022 17:00:00	26	5
42.118896	15.496143	1988	07/24/2022 18:00:00	26	5
42.118896	15.496143	1989	07/24/2022 19:00:00	26	5
42.118896	15.496143	1990	07/24/2022 20:00:00	26	5
42.118896	15.496143	1991	07/24/2022 21:00:00	26	5
42.118896	15.496143	1992	07/24/2022 22:00:00	26	5
42.118896	15.496143	1993	07/24/2022 23:00:00	26	5
42.118896	15.496143	1994	07/25/2022 00:00:00	26	5
42.118896	15.496143	1995	07/25/2022 01:00:00	26	5
42.118896	15.496143	1996	07/25/2022 02:00:00	26	5
42.118896	15.496143	1997	07/25/2022 03:00:00	26	5
42.118896	15.496143	1998	07/25/2022 04:00:00	26	5
42.118896	15.496143	1999	07/25/2022 05:00:00	26	5
[truncated: 7,291 more rows]
